# Supplementary material for: Comprehensive profiling of lysine ubiquitome reveals diverse functions of lysine ubiquitination in common wheat
Source: Sci Rep. 2017 Oct 19;7:13601. doi: 10.1038/s41598-017-13992-y (PMC5648756; doi:10.1038/s41598-017-13992-y)
Supplement: Supplementary file 3 — Additional file 2 [file 41598_2017_13992_MOESM3_ESM.xlsx]

## Sheet: peptides
Comprehensive profiling of lysine ubiquitome reveals diverse functions of lysine ubiquitination in common wheat
Ning Zhang, Lingran Zhang, Chaonan Shi, Qiuzhen Tian, Guoguo Lv, Ying Wang, Dangqun Cui, Feng Chen*
Additional file 2 Non-lysine-ubiquitinated peptides detected in wheat seedlings
Sequence	Mass	Proteins	Leading razor protein	Charges	PEP	Score	Intensity	Contaminant	GlyGly (K) site IDs
AAAAVAADSK	873.456	>tr|W5FGH0|W5FGH0_WHEAT Uncharacterized protein OS=Triticum aestivum PE=4 SV=1	>tr|W5FGH0|W5FGH0_WHEAT Uncharacterized protein OS=Triticum aestivum PE=4 SV=1	2	0.0070852	63.408	0
AAALNIVPTSTGAAK	1383.77	>tr|W5BXM5|W5BXM5_WHEAT Uncharacterized protein OS=Triticum aestivum PE=4 SV=1;>tr|W5ETI9|W5ETI9_WHEAT Uncharacterized protein OS=Triticum aestivum PE=4 SV=1;>tr|W5BAB9|W5BAB9_WHEAT Glyceraldehyde-3-phosphate dehydrogenase OS=Triticum aestivum PE=3 SV=1;>tr|W5EPL4|W5EPL4_WHEAT Uncharacterized protein OS=Triticum aestivum PE=3 SV=1;>tr|W5ATV6|W5ATV6_WHEAT Glyceraldehyde-3-phosphate dehydrogenase O…	>tr|W5BAB9|W5BAB9_WHEAT Glyceraldehyde-3-phosphate dehydrogenase OS=Triticum aestivum PE=3 SV=1	2	7.3874e-12	137.8	154490000
AADAEEPTSK	1017.46	>tr|A0A077RU36|A0A077RU36_WHEAT Uncharacterized protein OS=Triticum aestivum GN=TRAES_3BF169900010CFD_c1 PE=4 SV=1	>tr|A0A077RU36|A0A077RU36_WHEAT Uncharacterized protein OS=Triticum aestivum GN=TRAES_3BF169900010CFD_c1 PE=4 SV=1	2	0.0056821	80.706	9930300
AADAEEPTTK	1031.48	>tr|W5CDM5|W5CDM5_WHEAT Uncharacterized protein OS=Triticum aestivum PE=4 SV=1	>tr|W5CDM5|W5CDM5_WHEAT Uncharacterized protein OS=Triticum aestivum PE=4 SV=1	2	0.00066145	114.83	10101000
AADHVTTEK	970.472	>tr|W5CHH7|W5CHH7_WHEAT Uncharacterized protein OS=Triticum aestivum PE=3 SV=1	>tr|W5CHH7|W5CHH7_WHEAT Uncharacterized protein OS=Triticum aestivum PE=3 SV=1	2	0.00032387	135.55	12348000
AAEELTK	760.397	>tr|W5I6Q0|W5I6Q0_WHEAT Uncharacterized protein OS=Triticum aestivum PE=4 SV=1;>tr|W5DNV0|W5DNV0_WHEAT Uncharacterized protein OS=Triticum aestivum PE=4 SV=1;>tr|W5HIA9|W5HIA9_WHEAT Uncharacterized protein OS=Triticum aestivum PE=4 SV=1	>tr|W5I6Q0|W5I6Q0_WHEAT Uncharacterized protein OS=Triticum aestivum PE=4 SV=1	2	0.039674	79.469	21293000
AAEKAPAGK	841.466	>tr|W4ZZH1|W4ZZH1_WHEAT Histone H2B OS=Triticum aestivum PE=3 SV=1;>tr|W5FB56|W5FB56_WHEAT Uncharacterized protein OS=Triticum aestivum PE=4 SV=1	>tr|W4ZZH1|W4ZZH1_WHEAT Histone H2B OS=Triticum aestivum PE=3 SV=1	2	0.038244	66.621	859120
AAEKTPAGK	871.476	>tr|W5A7K6|W5A7K6_WHEAT Histone H2B OS=Triticum aestivum PE=3 SV=1;>tr|W5A637|W5A637_WHEAT Histone H2B OS=Triticum aestivum PE=3 SV=1;>tr|A0A0C4BIL4|A0A0C4BIL4_WHEAT Histone H2B OS=Triticum aestivum PE=3 SV=1;>tr|W4ZQ83|W4ZQ83_WHEAT Histone H2B OS=Triticum aestivum PE=3 SV=1;>sp|P05621|H2B2_WHEAT Histone H2B.2 OS=Triticum aestivum PE=1 SV=2;>tr|A0A096UK77|A0A096UK77_WHEAT Histone H2B OS=Triticum …	>tr|W5A7K6|W5A7K6_WHEAT Histone H2B OS=Triticum aestivum PE=3 SV=1	2	0.026702	73.985	1259300
AAELTTLLESR	1202.65	>sp|P12862|ATPAM_WHEAT ATP synthase subunit alpha, mitochondrial OS=Triticum aestivum GN=ATPA PE=3 SV=1;>tr|Q332R4|Q332R4_WHEAT ATP synthase subunit alpha OS=Triticum aestivum GN=atp1 PE=3 SV=1;>tr|W5APQ7|W5APQ7_WHEAT ATP synthase subunit alpha OS=Triticum aestivum PE=3 SV=1;>tr|A0A077S450|A0A077S450_WHEAT ATP synthase subunit alpha OS=Triticum aestivum GN=TRAES_3BF110400020CFD_c1 PE=4 SV=1;>tr|W…	>sp|P12862|ATPAM_WHEAT ATP synthase subunit alpha, mitochondrial OS=Triticum aestivum GN=ATPA PE=3 SV=1	2	0.00027942	85.288	0
AAFDAAEK	821.392	>tr|Q5MCL9|Q5MCL9_WHEAT Calreticulin-like protein OS=Triticum aestivum PE=2 SV=1;>tr|W5AP59|W5AP59_WHEAT Uncharacterized protein OS=Triticum aestivum PE=3 SV=1;>tr|W5BHF2|W5BHF2_WHEAT Uncharacterized protein OS=Triticum aestivum PE=3 SV=1;>tr|W5BVA4|W5BVA4_WHEAT Uncharacterized protein OS=Triticum aestivum PE=3 SV=1	>tr|Q5MCL9|Q5MCL9_WHEAT Calreticulin-like protein OS=Triticum aestivum PE=2 SV=1	2	0.039023	54.722	0
AAGVLENHEEGR	1280.61	>tr|W5HJQ4|W5HJQ4_WHEAT Uncharacterized protein OS=Triticum aestivum PE=4 SV=1;>tr|W5HSM3|W5HSM3_WHEAT Uncharacterized protein OS=Triticum aestivum PE=4 SV=1;>tr|W5I7H6|W5I7H6_WHEAT Uncharacterized protein OS=Triticum aestivum PE=4 SV=1	>tr|W5HJQ4|W5HJQ4_WHEAT Uncharacterized protein OS=Triticum aestivum PE=4 SV=1	2	0.030514	58.674	7444900
AALECCHK	987.427	>tr|W5H151|W5H151_WHEAT S-(hydroxymethyl)glutathione dehydrogenase OS=Triticum aestivum PE=3 SV=1	>tr|W5H151|W5H151_WHEAT S-(hydroxymethyl)glutathione dehydrogenase OS=Triticum aestivum PE=3 SV=1	2	0.025573	75.738	8380600
AALEQSCPR	1030.49	>tr|W5I0G1|W5I0G1_WHEAT Peroxidase OS=Triticum aestivum PE=3 SV=1	>tr|W5I0G1|W5I0G1_WHEAT Peroxidase OS=Triticum aestivum PE=3 SV=1	2	0.010092	90.906	10930000
AAPAHPTYAEMVSEAITALK	2070.05	>tr|Q9XHL9|Q9XHL9_WHEAT Histone H1 WH1B.1 OS=Triticum aestivum PE=2 SV=1	>tr|Q9XHL9|Q9XHL9_WHEAT Histone H1 WH1B.1 OS=Triticum aestivum PE=2 SV=1	3	5.9985e-10	79.511	84851000
AAQDALLLR	969.561	>tr|W5FL86|W5FL86_WHEAT Uncharacterized protein OS=Triticum aestivum PE=4 SV=1	>tr|W5FL86|W5FL86_WHEAT Uncharacterized protein OS=Triticum aestivum PE=4 SV=1	2	0.041068	56.563	3264100
AAQDSSEASSGSVVK	1421.66	>tr|W5CTZ7|W5CTZ7_WHEAT Uncharacterized protein OS=Triticum aestivum GN=TRAES_3BF042000030CFD_c1 PE=4 SV=1	>tr|W5CTZ7|W5CTZ7_WHEAT Uncharacterized protein OS=Triticum aestivum GN=TRAES_3BF042000030CFD_c1 PE=4 SV=1	2	1.356e-06	63.128	0
AASETTEAAKK	1105.56	>tr|A7VL25|A7VL25_WHEAT Group3 late embryogenesis abundant protein OS=Triticum aestivum GN=Wrab17 PE=4 SV=1;>tr|E9NVM6|E9NVM6_WHEAT Group 3 late embryogenesis abundant protein OS=Triticum aestivum PE=2 SV=1;>tr|Q9M4T9|Q9M4T9_WHEAT Cold-responsive LEA/RAB-related COR protein OS=Triticum aestivum GN=Wrab17 PE=2 SV=1	>tr|E9NVM6|E9NVM6_WHEAT Group 3 late embryogenesis abundant protein OS=Triticum aestivum PE=2 SV=1	2	8.0211e-22	208.33	9607100
AASYDDIKK	1009.51	>tr|W5HB91|W5HB91_WHEAT Glyceraldehyde-3-phosphate dehydrogenase OS=Triticum aestivum PE=3 SV=1;>tr|C7C4X1|C7C4X1_WHEAT Glyceraldehyde-3-phosphate dehydrogenase OS=Triticum aestivum GN=ga3pd PE=2 SV=1;>tr|W5HR45|W5HR45_WHEAT Uncharacterized protein OS=Triticum aestivum PE=3 SV=1	>tr|W5HB91|W5HB91_WHEAT Glyceraldehyde-3-phosphate dehydrogenase OS=Triticum aestivum PE=3 SV=1	2	0.023289	72.325	0
AATCAVDITR	1076.53	>tr|W5FM07|W5FM07_WHEAT Uncharacterized protein OS=Triticum aestivum PE=4 SV=1;>tr|W5FP48|W5FP48_WHEAT Uncharacterized protein OS=Triticum aestivum PE=4 SV=1;>tr|W5FNH7|W5FNH7_WHEAT Uncharacterized protein OS=Triticum aestivum PE=4 SV=1	>tr|W5FM07|W5FM07_WHEAT Uncharacterized protein OS=Triticum aestivum PE=4 SV=1	2	0.024004	63.694	48238000
AATSGANFAR	964.473	>tr|W5BPY8|W5BPY8_WHEAT Uncharacterized protein OS=Triticum aestivum PE=4 SV=1;>tr|W5C572|W5C572_WHEAT Uncharacterized protein OS=Triticum aestivum PE=4 SV=1;>tr|W5B4W5|W5B4W5_WHEAT Uncharacterized protein OS=Triticum aestivum PE=4 SV=1	>tr|W5BPY8|W5BPY8_WHEAT Uncharacterized protein OS=Triticum aestivum PE=4 SV=1	2	0.0034815	90.263	99442000
AAVTPAFVGQFPGVNGLGISAAR	2199.18	>tr|Q8L686|Q8L686_WHEAT Adenosine diphosphate glucose pyrophosphatase OS=Triticum aestivum PE=2 SV=1;>tr|W5IAN7|W5IAN7_WHEAT Uncharacterized protein OS=Triticum aestivum PE=4 SV=1;>tr|W5B2D6|W5B2D6_WHEAT Uncharacterized protein OS=Triticum aestivum PE=4 SV=1;>tr|W5BMI3|W5BMI3_WHEAT Uncharacterized protein OS=Triticum aestivum PE=4 SV=1;>tr|W5C3Z7|W5C3Z7_WHEAT Uncharacterized protein OS=Triticum a…	>tr|Q8L686|Q8L686_WHEAT Adenosine diphosphate glucose pyrophosphatase OS=Triticum aestivum PE=2 SV=1	2,3	7.5626e-32	162.85	1107500000
ACYECLR	970.4	>tr|W5BG62|W5BG62_WHEAT Ribulose bisphosphate carboxylase large chain OS=Triticum aestivum GN=rbcL PE=3 SV=1;>sp|P11383|RBL_WHEAT Ribulose bisphosphate carboxylase large chain OS=Triticum aestivum GN=rbcL PE=1 SV=2;>tr|B2CHJ6|B2CHJ6_WHEAT Ribulose 1,5-bisphosphate carboxylase/oxygenase large subunit OS=Triticum aestivum GN=rbcL PE=2 SV=1;>tr|W5E9G6|W5E9G6_WHEAT Uncharacterized protein OS=Triticum…	>tr|W5BG62|W5BG62_WHEAT Ribulose bisphosphate carboxylase large chain OS=Triticum aestivum GN=rbcL PE=3 SV=1	2	0.027114	138.07	1770200000
ADILDSALLRPGR	1395.78	>tr|W5H6B4|W5H6B4_WHEAT Uncharacterized protein OS=Triticum aestivum PE=3 SV=1;>tr|W5I1P4|W5I1P4_WHEAT Uncharacterized protein OS=Triticum aestivum PE=3 SV=1;>tr|W5HPW5|W5HPW5_WHEAT Uncharacterized protein OS=Triticum aestivum PE=4 SV=1	>tr|W5H6B4|W5H6B4_WHEAT Uncharacterized protein OS=Triticum aestivum PE=3 SV=1	2	0.018908	47.915	0
ADLNVPLDDNQNITDDTR	2027.94	>sp|P12782|PGKH_WHEAT Phosphoglycerate kinase, chloroplastic OS=Triticum aestivum PE=2 SV=1	>sp|P12782|PGKH_WHEAT Phosphoglycerate kinase, chloroplastic OS=Triticum aestivum PE=2 SV=1	2	7.3644e-16	141.85	224880000
ADNTVLGTAAK	1059.56	>tr|W5HDP4|W5HDP4_WHEAT Uncharacterized protein OS=Triticum aestivum PE=3 SV=1;>tr|W5I877|W5I877_WHEAT Uncharacterized protein OS=Triticum aestivum PE=3 SV=1	>tr|W5HDP4|W5HDP4_WHEAT Uncharacterized protein OS=Triticum aestivum PE=3 SV=1	2	0.0051515	76.255	16715000
AEEEPTAAAPAEPAPAAEEKPEAAVATK	2745.33	>tr|W5F6W2|W5F6W2_WHEAT Uncharacterized protein OS=Triticum aestivum PE=4 SV=1	>tr|W5F6W2|W5F6W2_WHEAT Uncharacterized protein OS=Triticum aestivum PE=4 SV=1	3	1.2578e-30	68.444	0
AEEEPTAAAPAEPAPAAEEKPEAAVATKEPAK	3170.56	>tr|W5F6W2|W5F6W2_WHEAT Uncharacterized protein OS=Triticum aestivum PE=4 SV=1	>tr|W5F6W2|W5F6W2_WHEAT Uncharacterized protein OS=Triticum aestivum PE=4 SV=1	3	8.054e-16	49.088	0
AEKTPAGK	800.439	>tr|W5DZU8|W5DZU8_WHEAT Histone H2B OS=Triticum aestivum PE=3 SV=1;>sp|P27807|H2B1_WHEAT Histone H2B.1 OS=Triticum aestivum PE=1 SV=3;>tr|W5E0R4|W5E0R4_WHEAT Histone H2B OS=Triticum aestivum PE=3 SV=1;>tr|W5EA78|W5EA78_WHEAT Histone H2B OS=Triticum aestivum PE=3 SV=1	>tr|W5DZU8|W5DZU8_WHEAT Histone H2B OS=Triticum aestivum PE=3 SV=1	2	0.038118	121.09	0
AEMQHVVK	940.48	>tr|A0A077RR28|A0A077RR28_WHEAT Uncharacterized protein OS=Triticum aestivum GN=TRAES_3BF051200130CFD_c1 PE=4 SV=1	>tr|A0A077RR28|A0A077RR28_WHEAT Uncharacterized protein OS=Triticum aestivum GN=TRAES_3BF051200130CFD_c1 PE=4 SV=1	2	0.0056175	95.358	5370000
AEPEDAAPAEETTTR	1586.71	>tr|A0A077RZB4|A0A077RZB4_WHEAT Uncharacterized protein OS=Triticum aestivum GN=TRAES_3BF114000090CFD_c1 PE=4 SV=1	>tr|A0A077RZB4|A0A077RZB4_WHEAT Uncharacterized protein OS=Triticum aestivum GN=TRAES_3BF114000090CFD_c1 PE=4 SV=1	2	0.00033135	85.734	11753000
AEQILEAVR	1027.57	>tr|W5F1R3|W5F1R3_WHEAT Uncharacterized protein OS=Triticum aestivum PE=3 SV=1;>tr|W5EFA6|W5EFA6_WHEAT Uncharacterized protein OS=Triticum aestivum PE=4 SV=1;>tr|W5I5C7|W5I5C7_WHEAT Uncharacterized protein OS=Triticum aestivum PE=3 SV=1;>tr|W5HHL7|W5HHL7_WHEAT Uncharacterized protein OS=Triticum aestivum PE=3 SV=1;>tr|W5E101|W5E101_WHEAT Uncharacterized protein OS=Triticum aestivum PE=3 SV=1	>tr|W5F1R3|W5F1R3_WHEAT Uncharacterized protein OS=Triticum aestivum PE=3 SV=1	2	0.019779	72.643	0
AFADNITDWK	1179.56	>tr|W5FIN0|W5FIN0_WHEAT Triosephosphate isomerase OS=Triticum aestivum PE=3 SV=1;>tr|W5FQR7|W5FQR7_WHEAT Triosephosphate isomerase OS=Triticum aestivum PE=3 SV=1	>tr|W5FIN0|W5FIN0_WHEAT Triosephosphate isomerase OS=Triticum aestivum PE=3 SV=1	2	0.0045991	83	23229000
AFDLLHEGGCLR	1386.67	>tr|W5H151|W5H151_WHEAT S-(hydroxymethyl)glutathione dehydrogenase OS=Triticum aestivum PE=3 SV=1;>tr|W5GIB3|W5GIB3_WHEAT S-(hydroxymethyl)glutathione dehydrogenase OS=Triticum aestivum PE=3 SV=1	>tr|W5H151|W5H151_WHEAT S-(hydroxymethyl)glutathione dehydrogenase OS=Triticum aestivum PE=3 SV=1	2	0.015455	64.64	5540100
AFEEAKPVIAALK	1385.79	>tr|W5A496|W5A496_WHEAT Uncharacterized protein OS=Triticum aestivum PE=4 SV=1;>tr|W4ZLQ2|W4ZLQ2_WHEAT Uncharacterized protein OS=Triticum aestivum PE=4 SV=1;>tr|W4ZTR3|W4ZTR3_WHEAT Uncharacterized protein OS=Triticum aestivum PE=4 SV=1;>tr|W5A5M7|W5A5M7_WHEAT Uncharacterized protein OS=Triticum aestivum PE=4 SV=1;>tr|W5AIF8|W5AIF8_WHEAT Uncharacterized protein OS=Triticum aestivum PE=4 SV=1;>tr|…	>tr|W5A496|W5A496_WHEAT Uncharacterized protein OS=Triticum aestivum PE=4 SV=1	2	0.0014287	92.856	4592300
AFEPILLAGR	1085.62	>tr|W5DRU3|W5DRU3_WHEAT Uncharacterized protein OS=Triticum aestivum PE=3 SV=1;>tr|W5DS33|W5DS33_WHEAT Uncharacterized protein OS=Triticum aestivum PE=3 SV=1;>tr|W5ERP0|W5ERP0_WHEAT Uncharacterized protein OS=Triticum aestivum PE=3 SV=1	>tr|W5DRU3|W5DRU3_WHEAT Uncharacterized protein OS=Triticum aestivum PE=3 SV=1	2	4.0833e-06	89.247	0
AFGMELLR	935.49	>tr|W4ZWC4|W4ZWC4_WHEAT Uncharacterized protein OS=Triticum aestivum PE=4 SV=1	>tr|W4ZWC4|W4ZWC4_WHEAT Uncharacterized protein OS=Triticum aestivum PE=4 SV=1	2	0.010657	81.548	0
AFVVHELEDDLGK	1470.74	>tr|O24400|O24400_WHEAT Superoxide dismutase [Cu-Zn] OS=Triticum aestivum GN=SOD1.2 PE=2 SV=1;>tr|Q96123|Q96123_WHEAT Superoxide dismutase [Cu-Zn] OS=Triticum aestivum GN=SOD1.1 PE=2 SV=1;>tr|H9NAV2|H9NAV2_WHEAT Chloroplast Cu/Zn superoxide dismutase (Fragment) OS=Triticum aestivum PE=2 SV=1;>tr|W5HBR6|W5HBR6_WHEAT Uncharacterized protein OS=Triticum aestivum PE=4 SV=1;>tr|W5HN42|W5HN42_WHEAT Unc…	>tr|O24400|O24400_WHEAT Superoxide dismutase [Cu-Zn] OS=Triticum aestivum GN=SOD1.2 PE=2 SV=1	2,3	1.5715e-25	107.37	5049900
AGAEVIGISGDDAASHK	1596.77	>sp|Q5S1S6|PRXQ_WHEAT Peroxiredoxin Q, chloroplastic OS=Triticum aestivum GN=PRX1 PE=1 SV=1;>tr|W5I9U4|W5I9U4_WHEAT Uncharacterized protein OS=Triticum aestivum PE=4 SV=1	>sp|Q5S1S6|PRXQ_WHEAT Peroxiredoxin Q, chloroplastic OS=Triticum aestivum GN=PRX1 PE=1 SV=1	2	3.3185e-19	153.22	65574000
AGEDADTLGLTGHER	1540.71	>tr|W5EXE5|W5EXE5_WHEAT Aconitate hydratase OS=Triticum aestivum PE=3 SV=1;>tr|W5EGU0|W5EGU0_WHEAT Aconitate hydratase OS=Triticum aestivum PE=3 SV=1	>tr|W5EXE5|W5EXE5_WHEAT Aconitate hydratase OS=Triticum aestivum PE=3 SV=1	2,3	8.167e-22	95.428	0
AGELSAEEMDR	1206.52	>tr|Q8L806|Q8L806_WHEAT Putative ribosomal protein S18 OS=Triticum aestivum PE=1 SV=1;>tr|W5I329|W5I329_WHEAT Uncharacterized protein OS=Triticum aestivum PE=3 SV=1;>tr|W5H6F5|W5H6F5_WHEAT Uncharacterized protein OS=Triticum aestivum PE=3 SV=1;>tr|W5BG84|W5BG84_WHEAT Uncharacterized protein OS=Triticum aestivum PE=4 SV=1	>tr|Q8L806|Q8L806_WHEAT Putative ribosomal protein S18 OS=Triticum aestivum PE=1 SV=1	2	0.0015957	85.813	17563000
AGETITFK	865.455	>tr|W5HJN4|W5HJN4_WHEAT Uncharacterized protein OS=Triticum aestivum PE=4 SV=1;>tr|W5DL22|W5DL22_WHEAT Uncharacterized protein OS=Triticum aestivum PE=4 SV=1	>tr|W5HJN4|W5HJN4_WHEAT Uncharacterized protein OS=Triticum aestivum PE=4 SV=1	2	0.036949	78.334	21901000
AGFAGDDAPR	975.441	>tr|W5ETI1|W5ETI1_WHEAT Uncharacterized protein OS=Triticum aestivum PE=3 SV=1;>tr|W5DT55|W5DT55_WHEAT Uncharacterized protein OS=Triticum aestivum PE=3 SV=1;>tr|W5EE00|W5EE00_WHEAT Uncharacterized protein OS=Triticum aestivum PE=3 SV=1;>tr|W5CSL3|W5CSL3_WHEAT Uncharacterized protein OS=Triticum aestivum GN=TRAES_3BF019000090CFD_c1 PE=3 SV=1;>tr|W4ZTI7|W4ZTI7_WHEAT Uncharacterized protein OS=Trit…	>tr|W5FAY5|W5FAY5_WHEAT Uncharacterized protein OS=Triticum aestivum PE=3 SV=1	2	0.018784	65.5	89409000
AGGFPEPEIIHYNPK	1667.83	>tr|A0A096USW1|A0A096USW1_WHEAT Uncharacterized protein OS=Triticum aestivum PE=4 SV=1;>tr|W5G3G2|W5G3G2_WHEAT Uncharacterized protein OS=Triticum aestivum PE=4 SV=1;>tr|W5F4C1|W5F4C1_WHEAT Uncharacterized protein OS=Triticum aestivum PE=4 SV=1	>tr|A0A096USW1|A0A096USW1_WHEAT Uncharacterized protein OS=Triticum aestivum PE=4 SV=1	2,3	4.8228e-13	83.087	74912000
AGGPATPPGISDK	1166.59	>tr|A0A0C4BJ82|A0A0C4BJ82_WHEAT Uncharacterized protein OS=Triticum aestivum PE=4 SV=1;>tr|W5BI76|W5BI76_WHEAT Uncharacterized protein OS=Triticum aestivum PE=4 SV=1;>tr|W5B0D9|W5B0D9_WHEAT Uncharacterized protein OS=Triticum aestivum PE=4 SV=1	>tr|A0A0C4BJ82|A0A0C4BJ82_WHEAT Uncharacterized protein OS=Triticum aestivum PE=4 SV=1	2	0.0068006	67.519	129940000
AGGPGGAPAGAGAVPGAPAPR	1654.85	>tr|W5EUP3|W5EUP3_WHEAT Uncharacterized protein OS=Triticum aestivum PE=4 SV=1	>tr|W5EUP3|W5EUP3_WHEAT Uncharacterized protein OS=Triticum aestivum PE=4 SV=1	2	2.5218e-14	123.36	10940000
AGGPGGPGGAPAGAGAVPGAPAPR	1865.95	>tr|W5FQG6|W5FQG6_WHEAT Uncharacterized protein OS=Triticum aestivum PE=4 SV=1	>tr|W5FQG6|W5FQG6_WHEAT Uncharacterized protein OS=Triticum aestivum PE=4 SV=1	2	0.00068415	65.25	8331400
AGIALNDHFVK	1183.63	>tr|A5YVV3|A5YVV3_WHEAT Glyceraldehyde-3-phosphate dehydrogenase OS=Triticum aestivum GN=GAPC PE=2 SV=1;>tr|Q9M4V4|Q9M4V4_WHEAT Cytosolic glyceraldehyde-3-phosphate dehydrogenase GAPDH (Fragment) OS=Triticum aestivum PE=2 SV=1;>tr|W5HB91|W5HB91_WHEAT Glyceraldehyde-3-phosphate dehydrogenase OS=Triticum aestivum PE=3 SV=1;>tr|C7C4X1|C7C4X1_WHEAT Glyceraldehyde-3-phosphate dehydrogenase OS=Triticum…	>tr|A5YVV3|A5YVV3_WHEAT Glyceraldehyde-3-phosphate dehydrogenase OS=Triticum aestivum GN=GAPC PE=2 SV=1	2	2.7741e-05	128.01	80046000
AGIALNDNFVK	1160.62	>tr|W5GM69|W5GM69_WHEAT Glyceraldehyde-3-phosphate dehydrogenase OS=Triticum aestivum GN=GAPC6 PE=2 SV=1;>tr|W5GYX5|W5GYX5_WHEAT Glyceraldehyde-3-phosphate dehydrogenase OS=Triticum aestivum GN=GAPC8 PE=2 SV=1;>tr|Q7XJJ1|Q7XJJ1_WHEAT Cytosolic glyceraldehyde-3-phosphate dehydrogenase (Fragment) OS=Triticum aestivum PE=3 SV=1;>tr|A0A096UTL2|A0A096UTL2_WHEAT Glyceraldehyde-3-phosphate dehydrogenase…	>tr|W5GM69|W5GM69_WHEAT Glyceraldehyde-3-phosphate dehydrogenase OS=Triticum aestivum GN=GAPC6 PE=2 SV=1	2	0.0014935	88.441	20703000
AGIVSHEVHR	1103.58	>tr|W5APX0|W5APX0_WHEAT GrpE protein homolog OS=Triticum aestivum PE=3 SV=1;>tr|W5BH99|W5BH99_WHEAT GrpE protein homolog OS=Triticum aestivum PE=3 SV=1;>tr|W5BY17|W5BY17_WHEAT GrpE protein homolog OS=Triticum aestivum PE=3 SV=1	>tr|W5APX0|W5APX0_WHEAT GrpE protein homolog OS=Triticum aestivum PE=3 SV=1	2	5.9903e-26	109.66	0
AGKFPTLVSHQESLEAK	1840.97	>tr|A0A0C4BJE3|A0A0C4BJE3_WHEAT Ribosomal protein OS=Triticum aestivum PE=3 SV=1;>tr|W5EAP3|W5EAP3_WHEAT Ribosomal protein OS=Triticum aestivum PE=3 SV=1;>tr|Q5I7L3|Q5I7L3_WHEAT Ribosomal protein OS=Triticum aestivum PE=1 SV=1;>tr|W5IBP3|W5IBP3_WHEAT Uncharacterized protein OS=Triticum aestivum PE=4 SV=1	>tr|A0A0C4BJE3|A0A0C4BJE3_WHEAT Ribosomal protein OS=Triticum aestivum PE=3 SV=1	3	0.0010347	69.069	11138000
AGLLQEIK	870.517	>tr|W5GDD8|W5GDD8_WHEAT Uncharacterized protein OS=Triticum aestivum PE=4 SV=1;>tr|W5H575|W5H575_WHEAT Uncharacterized protein OS=Triticum aestivum PE=4 SV=1	>tr|W5GDD8|W5GDD8_WHEAT Uncharacterized protein OS=Triticum aestivum PE=4 SV=1	2	0.017651	95.741	13952000
AGLQFPVGR	943.524	>tr|W4ZWK0|W4ZWK0_WHEAT Histone H2A OS=Triticum aestivum PE=3 SV=1;>tr|W4ZYU1|W4ZYU1_WHEAT Histone H2A OS=Triticum aestivum PE=3 SV=1;>tr|W5AUZ0|W5AUZ0_WHEAT Histone H2A OS=Triticum aestivum PE=3 SV=1;>tr|W5A8H1|W5A8H1_WHEAT Histone H2A OS=Triticum aestivum PE=3 SV=1;>tr|W5HJS1|W5HJS1_WHEAT Histone H2A OS=Triticum aestivum PE=3 SV=1;>tr|A0A096UTN4|A0A096UTN4_WHEAT Histone H2A OS=Triticum aestivum…	>tr|A0A096UKH0|A0A096UKH0_WHEAT Histone H2A OS=Triticum aestivum PE=3 SV=1	2	0.00017507	124.98	473210000
AGNVLPGIK	867.518	>tr|C1J959|C1J959_WHEAT Fructose-bisphosphate aldolase OS=Triticum aestivum PE=3 SV=1;>tr|W5D5L4|W5D5L4_WHEAT Fructose-bisphosphate aldolase OS=Triticum aestivum GN=TRAES_3BF044000030CFD_c1 PE=3 SV=1;>tr|W5CCA9|W5CCA9_WHEAT Fructose-bisphosphate aldolase OS=Triticum aestivum PE=3 SV=1;>tr|W5D7T8|W5D7T8_WHEAT Uncharacterized protein OS=Triticum aestivum PE=4 SV=1;>tr|W5FP43|W5FP43_WHEAT Uncharacte…	>tr|C1J959|C1J959_WHEAT Fructose-bisphosphate aldolase OS=Triticum aestivum PE=3 SV=1	2	9.3435e-06	90.601	0
AGRPIPIPNAGNQITQLGHVK	2180.22	>tr|A0A096USW1|A0A096USW1_WHEAT Uncharacterized protein OS=Triticum aestivum PE=4 SV=1;>tr|W5G3G2|W5G3G2_WHEAT Uncharacterized protein OS=Triticum aestivum PE=4 SV=1	>tr|A0A096USW1|A0A096USW1_WHEAT Uncharacterized protein OS=Triticum aestivum PE=4 SV=1	3,4	3.9658e-14	81.356	62717000
AGSGVATLGLPDSPGVPK	1621.87	>tr|W5HGV6|W5HGV6_WHEAT Uncharacterized protein OS=Triticum aestivum PE=3 SV=1;>tr|W5I7F3|W5I7F3_WHEAT Uncharacterized protein OS=Triticum aestivum PE=3 SV=1;>tr|W5HVV2|W5HVV2_WHEAT Uncharacterized protein OS=Triticum aestivum PE=3 SV=1	>tr|W5HGV6|W5HGV6_WHEAT Uncharacterized protein OS=Triticum aestivum PE=3 SV=1	2	0.032711	46.159	3338700
AGTGPKPVK	853.502	>tr|W5GWD7|W5GWD7_WHEAT Peptidyl-prolyl cis-trans isomerase OS=Triticum aestivum PE=4 SV=1;>tr|W5GM78|W5GM78_WHEAT Peptidyl-prolyl cis-trans isomerase OS=Triticum aestivum PE=4 SV=1;>tr|A0A0C4BK33|A0A0C4BK33_WHEAT Peptidyl-prolyl cis-trans isomerase OS=Triticum aestivum PE=4 SV=1	>tr|W5GWD7|W5GWD7_WHEAT Peptidyl-prolyl cis-trans isomerase OS=Triticum aestivum PE=4 SV=1	2	0.0028757	118.71	13403000
AGTTKSPR	816.445	>tr|A0A0C4BIL8|A0A0C4BIL8_WHEAT Histone H2A OS=Triticum aestivum PE=3 SV=1;>tr|W5A645|W5A645_WHEAT Histone H2A OS=Triticum aestivum PE=3 SV=1	>tr|A0A0C4BIL8|A0A0C4BIL8_WHEAT Histone H2A OS=Triticum aestivum PE=3 SV=1	2	0.036086	126.41	0
AGVKDYK	779.418	>tr|W5BG62|W5BG62_WHEAT Ribulose bisphosphate carboxylase large chain OS=Triticum aestivum GN=rbcL PE=3 SV=1;>sp|P11383|RBL_WHEAT Ribulose bisphosphate carboxylase large chain OS=Triticum aestivum GN=rbcL PE=1 SV=2;>tr|B2CHJ6|B2CHJ6_WHEAT Ribulose 1,5-bisphosphate carboxylase/oxygenase large subunit OS=Triticum aestivum GN=rbcL PE=2 SV=1;>tr|W5E9G6|W5E9G6_WHEAT Uncharacterized protein OS=Triticum…	>tr|W5BG62|W5BG62_WHEAT Ribulose bisphosphate carboxylase large chain OS=Triticum aestivum GN=rbcL PE=3 SV=1	2	0.040576	133.6	20144000
AGVPDLASAQELAR	1396.73	>tr|A0A077RU36|A0A077RU36_WHEAT Uncharacterized protein OS=Triticum aestivum GN=TRAES_3BF169900010CFD_c1 PE=4 SV=1	>tr|A0A077RU36|A0A077RU36_WHEAT Uncharacterized protein OS=Triticum aestivum GN=TRAES_3BF169900010CFD_c1 PE=4 SV=1	2	0.0029821	73.91	19781000
AGYEDFKR	984.466	>tr|W5C5S8|W5C5S8_WHEAT Uncharacterized protein OS=Triticum aestivum PE=4 SV=1;>tr|W5B209|W5B209_WHEAT Uncharacterized protein OS=Triticum aestivum PE=4 SV=1;>tr|W5BPX7|W5BPX7_WHEAT Uncharacterized protein OS=Triticum aestivum PE=4 SV=1	>tr|W5C5S8|W5C5S8_WHEAT Uncharacterized protein OS=Triticum aestivum PE=4 SV=1	2	0.037054	60.118	0
AHASTEGVTK	999.499	>tr|W5GHD7|W5GHD7_WHEAT Phosphoglycerate kinase OS=Triticum aestivum PE=3 SV=1;>sp|P12783|PGKY_WHEAT Phosphoglycerate kinase, cytosolic OS=Triticum aestivum PE=2 SV=1;>tr|W5H4V7|W5H4V7_WHEAT Phosphoglycerate kinase OS=Triticum aestivum PE=3 SV=1;>tr|W5GR49|W5GR49_WHEAT Phosphoglycerate kinase OS=Triticum aestivum PE=3 SV=1;>tr|Q850M3|Q850M3_WHEAT Phosphoglycerate kinase (Fragment) OS=Triticum aes…	>sp|P12782|PGKH_WHEAT Phosphoglycerate kinase, chloroplastic OS=Triticum aestivum PE=2 SV=1	2	8.3397e-09	169.58	528260000
AHLPANFR	924.493	>tr|O65794|O65794_WHEAT Histone H1 OS=Triticum aestivum PE=3 SV=1;>tr|W5FX80|W5FX80_WHEAT Uncharacterized protein OS=Triticum aestivum PE=3 SV=1;>tr|W5FG65|W5FG65_WHEAT Uncharacterized protein OS=Triticum aestivum PE=3 SV=1;>sp|P27806|H1_WHEAT Histone H1 OS=Triticum aestivum PE=2 SV=2;>tr|Q9SWU2|Q9SWU2_WHEAT Histone H1 WH1A.2 OS=Triticum aestivum PE=2 SV=1;>tr|Q9SWU3|Q9SWU3_WHEAT Histone H1 WH1A.…	>tr|W5FG65|W5FG65_WHEAT Uncharacterized protein OS=Triticum aestivum PE=3 SV=1	2,3	0.020262	92.187	281480000
AHLPGNFRK	1038.57	>tr|W5FH92|W5FH92_WHEAT Uncharacterized protein OS=Triticum aestivum PE=3 SV=1	>tr|W5FH92|W5FH92_WHEAT Uncharacterized protein OS=Triticum aestivum PE=3 SV=1	3	0.0211	73.665	8463700
AIALTVDTPR	1055.6	>tr|W5FIQ5|W5FIQ5_WHEAT Uncharacterized protein OS=Triticum aestivum PE=4 SV=1;>tr|W5G0E8|W5G0E8_WHEAT Uncharacterized protein OS=Triticum aestivum PE=4 SV=1;>tr|W5F2F3|W5F2F3_WHEAT Uncharacterized protein OS=Triticum aestivum PE=4 SV=1;>tr|W5AQB2|W5AQB2_WHEAT Uncharacterized protein OS=Triticum aestivum PE=4 SV=1;>tr|W5BAW0|W5BAW0_WHEAT Uncharacterized protein OS=Triticum aestivum PE=4 SV=1;>tr|…	>tr|A0A096ULI5|A0A096ULI5_WHEAT Uncharacterized protein OS=Triticum aestivum PE=4 SV=1	2	0.0050577	82.029	20368000
AICIVHNETATGVTNDLHAVR	2290.15	>tr|W5I767|W5I767_WHEAT Uncharacterized protein OS=Triticum aestivum PE=3 SV=1;>tr|W5HF12|W5HF12_WHEAT Uncharacterized protein OS=Triticum aestivum PE=4 SV=1	>tr|W5I767|W5I767_WHEAT Uncharacterized protein OS=Triticum aestivum PE=3 SV=1	4	8.7147e-05	49.528	16506000
AIDLIDEAGSR	1158.59	>tr|W5G312|W5G312_WHEAT Uncharacterized protein OS=Triticum aestivum PE=3 SV=1;>tr|W5FN48|W5FN48_WHEAT Uncharacterized protein OS=Triticum aestivum PE=4 SV=1;>tr|W5F4A8|W5F4A8_WHEAT Uncharacterized protein OS=Triticum aestivum PE=4 SV=1;>tr|W5BBL8|W5BBL8_WHEAT Uncharacterized protein OS=Triticum aestivum PE=3 SV=1;>tr|W5C159|W5C159_WHEAT Uncharacterized protein (Fragment) OS=Triticum aestivum PE=…	>tr|W5BD57|W5BD57_WHEAT Uncharacterized protein OS=Triticum aestivum PE=3 SV=1	2	0.038125	57.802	11878000
AIDWDGLAK	987.503	>tr|W5AWB7|W5AWB7_WHEAT Uncharacterized protein OS=Triticum aestivum PE=4 SV=1;>tr|W5BEP1|W5BEP1_WHEAT Uncharacterized protein OS=Triticum aestivum PE=4 SV=1	>tr|W5AWB7|W5AWB7_WHEAT Uncharacterized protein OS=Triticum aestivum PE=4 SV=1	2	0.030872	66.299	5496500
AIEKPIYNHVTGLLDPAELIQPPK	2655.46	>tr|W5G838|W5G838_WHEAT Phosphoribulokinase OS=Triticum aestivum PE=3 SV=1;>sp|P26302|KPPR_WHEAT Phosphoribulokinase, chloroplastic OS=Triticum aestivum PE=2 SV=1;>tr|W5GJ80|W5GJ80_WHEAT Phosphoribulokinase OS=Triticum aestivum PE=3 SV=1	>tr|W5G838|W5G838_WHEAT Phosphoribulokinase OS=Triticum aestivum PE=3 SV=1	3,4	8.4828e-10	76.049	195820000
AIELANPMENAGAALIR	1752.92	>sp|P08823|RUBA_WHEAT RuBisCO large subunit-binding protein subunit alpha, chloroplastic (Fragment) OS=Triticum aestivum PE=1 SV=1;>tr|W5BQ39|W5BQ39_WHEAT Uncharacterized protein OS=Triticum aestivum PE=3 SV=1;>tr|W5B4G1|W5B4G1_WHEAT Uncharacterized protein OS=Triticum aestivum PE=3 SV=1	>sp|P08823|RUBA_WHEAT RuBisCO large subunit-binding protein subunit alpha, chloroplastic (Fragment) OS=Triticum aestivum PE=1 SV=1	2	0.0050196	59.261	19785000
AIKFEFEPVDTIDK	1650.85	>tr|W5BG62|W5BG62_WHEAT Ribulose bisphosphate carboxylase large chain OS=Triticum aestivum GN=rbcL PE=3 SV=1;>sp|P11383|RBL_WHEAT Ribulose bisphosphate carboxylase large chain OS=Triticum aestivum GN=rbcL PE=1 SV=2;>tr|B2CHJ6|B2CHJ6_WHEAT Ribulose 1,5-bisphosphate carboxylase/oxygenase large subunit OS=Triticum aestivum GN=rbcL PE=2 SV=1;>tr|W5E9G6|W5E9G6_WHEAT Uncharacterized protein OS=Triticum…	>tr|W5BG62|W5BG62_WHEAT Ribulose bisphosphate carboxylase large chain OS=Triticum aestivum GN=rbcL PE=3 SV=1	3	0.00036958	58.071	0
AILNLSLR	898.56	>tr|W5B8J8|W5B8J8_WHEAT Glutamine synthetase OS=Triticum aestivum PE=3 SV=1;>tr|C7DPL0|C7DPL0_WHEAT Glutamine synthetase OS=Triticum aestivum GN=GS2 PE=3 SV=1;>tr|C7DPL4|C7DPL4_WHEAT Glutamine synthetase OS=Triticum aestivum GN=GS2 PE=3 SV=1;>tr|Q45NB2|Q45NB2_WHEAT Glutamine synthetase OS=Triticum aestivum GN=GS2 PE=2 SV=1;>tr|Q45NB3|Q45NB3_WHEAT Glutamine synthetase OS=Triticum aestivum GN=GS2 P…	>tr|W5B8J8|W5B8J8_WHEAT Glutamine synthetase OS=Triticum aestivum PE=3 SV=1	2	0.024799	86.011	4582400
AILSEFTEIPVENR	1616.84	>tr|W5H6B4|W5H6B4_WHEAT Uncharacterized protein OS=Triticum aestivum PE=3 SV=1;>tr|W5I1P4|W5I1P4_WHEAT Uncharacterized protein OS=Triticum aestivum PE=3 SV=1;>tr|W5HPW5|W5HPW5_WHEAT Uncharacterized protein OS=Triticum aestivum PE=4 SV=1	>tr|W5H6B4|W5H6B4_WHEAT Uncharacterized protein OS=Triticum aestivum PE=3 SV=1	2	0.0026945	75.669	31547000
AILSTINPELQK	1325.76	>sp|P12862|ATPAM_WHEAT ATP synthase subunit alpha, mitochondrial OS=Triticum aestivum GN=ATPA PE=3 SV=1;>tr|Q332R4|Q332R4_WHEAT ATP synthase subunit alpha OS=Triticum aestivum GN=atp1 PE=3 SV=1;>tr|A0A077RVA5|A0A077RVA5_WHEAT ATP synthase subunit alpha OS=Triticum aestivum GN=TRAES_3BF037300020CFD_c1 PE=3 SV=1;>tr|W5HQ01|W5HQ01_WHEAT ATP synthase subunit alpha OS=Triticum aestivum PE=4 SV=1;>tr|W…	>sp|P12862|ATPAM_WHEAT ATP synthase subunit alpha, mitochondrial OS=Triticum aestivum GN=ATPA PE=3 SV=1	2	0.01776	63.727	41021000
AILVNIFGGIMK	1274.74	>tr|W5GMQ9|W5GMQ9_WHEAT Uncharacterized protein OS=Triticum aestivum PE=4 SV=1	>tr|W5GMQ9|W5GMQ9_WHEAT Uncharacterized protein OS=Triticum aestivum PE=4 SV=1	2	0.00075106	91.855	9815700
AITLEEENK	1045.53	>sp|P20858|ATPB_WHEAT ATP synthase subunit beta, chloroplastic OS=Triticum aestivum GN=atpB PE=3 SV=1;>tr|A0A075VXI8|A0A075VXI8_WHEAT ATP synthase subunit beta OS=Triticum aestivum GN=atpD PE=3 SV=1;>tr|A0A075W3Y0|A0A075W3Y0_WHEAT ATP synthase subunit beta, chloroplastic OS=Triticum aestivum GN=atpB PE=3 SV=1;>tr|W5AMD4|W5AMD4_WHEAT ATP synthase subunit beta OS=Triticum aestivum PE=3 SV=1;>tr|S4Z…	>sp|P20858|ATPB_WHEAT ATP synthase subunit beta, chloroplastic OS=Triticum aestivum GN=atpB PE=3 SV=1	2	0.00072163	130.75	272180000
AITVANLR	856.513	>tr|W5HEH9|W5HEH9_WHEAT Uncharacterized protein OS=Triticum aestivum PE=4 SV=1;>tr|W5I5H4|W5I5H4_WHEAT Uncharacterized protein OS=Triticum aestivum PE=4 SV=1	>tr|W5HEH9|W5HEH9_WHEAT Uncharacterized protein OS=Triticum aestivum PE=4 SV=1	2	3.0253e-114	151.29	0
AKANSLAQLGK	1099.63	>tr|W5FL09|W5FL09_WHEAT Fructose-bisphosphate aldolase OS=Triticum aestivum PE=3 SV=1;>tr|W5ETZ1|W5ETZ1_WHEAT Uncharacterized protein OS=Triticum aestivum PE=4 SV=1;>tr|W5ERG4|W5ERG4_WHEAT Uncharacterized protein OS=Triticum aestivum PE=4 SV=1;>tr|W5G4A2|W5G4A2_WHEAT Fructose-bisphosphate aldolase OS=Triticum aestivum PE=3 SV=1;>tr|W5EDL3|W5EDL3_WHEAT Fructose-bisphosphate aldolase OS=Triticum ae…	>tr|W5G4A2|W5G4A2_WHEAT Fructose-bisphosphate aldolase OS=Triticum aestivum PE=3 SV=1	2	9.2961e-05	118.77	71146000
AKAPAKPK	809.512	>tr|W5F969|W5F969_WHEAT Uncharacterized protein OS=Triticum aestivum PE=3 SV=1	>tr|W5F969|W5F969_WHEAT Uncharacterized protein OS=Triticum aestivum PE=3 SV=1	2	0.031327	69.825	47569000
AKDFGEQAK	992.493	>tr|Q06540|Q06540_WHEAT Cold acclimation protein WCS19 OS=Triticum aestivum GN=Wcs19a PE=2 SV=2;>tr|Q852R4|Q852R4_WHEAT Chloroplast-targeted COR protein OS=Triticum aestivum GN=Wcor15 PE=4 SV=1;>tr|W5C237|W5C237_WHEAT Cold-responsive protein WCOR15-2D OS=Triticum aestivum GN=Wcs19b PE=4 SV=1	>tr|Q06540|Q06540_WHEAT Cold acclimation protein WCS19 OS=Triticum aestivum GN=Wcs19a PE=2 SV=2	2	1.8853e-07	169.41	35132000
AKDSVGIRPGK	1126.65	>tr|W4ZN85|W4ZN85_WHEAT Uncharacterized protein OS=Triticum aestivum PE=4 SV=1	>tr|W4ZN85|W4ZN85_WHEAT Uncharacterized protein OS=Triticum aestivum PE=4 SV=1	2	0.0069346	69.65	3716900
AKESAQDILNLKPLIDK	1895.07	>tr|W5BQ58|W5BQ58_WHEAT Uncharacterized protein OS=Triticum aestivum PE=4 SV=1;>tr|W5C4P1|W5C4P1_WHEAT Uncharacterized protein OS=Triticum aestivum PE=4 SV=1;>tr|W5B1X6|W5B1X6_WHEAT Uncharacterized protein OS=Triticum aestivum PE=4 SV=1;>tr|A4UQP4|A4UQP4_WHEAT Putative oxygen-evolving complex OS=Triticum aestivum GN=TAOEC01 PE=2 SV=1	>tr|W5BQ58|W5BQ58_WHEAT Uncharacterized protein OS=Triticum aestivum PE=4 SV=1	3	3.3941e-10	65.175	0
AKPPPRGPK	946.571	>tr|W5F6W2|W5F6W2_WHEAT Uncharacterized protein OS=Triticum aestivum PE=4 SV=1;>tr|W5EWD9|W5EWD9_WHEAT Uncharacterized protein OS=Triticum aestivum PE=4 SV=1	>tr|W5F6W2|W5F6W2_WHEAT Uncharacterized protein OS=Triticum aestivum PE=4 SV=1	3	0.013884	79.906	160020000
AKPVSSGSPWYGADR	1576.76	>tr|A0A096UJV2|A0A096UJV2_WHEAT Uncharacterized protein OS=Triticum aestivum PE=4 SV=1;>tr|W5AGR4|W5AGR4_WHEAT Uncharacterized protein OS=Triticum aestivum PE=4 SV=1	>tr|A0A096UJV2|A0A096UJV2_WHEAT Uncharacterized protein OS=Triticum aestivum PE=4 SV=1	2,3	0.002216	68.257	169620000
AKPVSSGSPWYGSDR	1592.76	>tr|F6K744|F6K744_WHEAT Chloroplast light-harvesting chlorophyll a/b binding protein OS=Triticum aestivum PE=2 SV=1	>tr|F6K744|F6K744_WHEAT Chloroplast light-harvesting chlorophyll a/b binding protein OS=Triticum aestivum PE=2 SV=1	2,3	6.3504e-05	102.38	398660000
ALAESSGDIDK	1104.53	>tr|W5G1K5|W5G1K5_WHEAT Elongation factor Ts OS=Triticum aestivum PE=3 SV=1;>tr|W5FLJ0|W5FLJ0_WHEAT Elongation factor Ts OS=Triticum aestivum PE=3 SV=1;>tr|W5F5B3|W5F5B3_WHEAT Elongation factor Ts OS=Triticum aestivum PE=3 SV=1	>tr|W5G1K5|W5G1K5_WHEAT Elongation factor Ts OS=Triticum aestivum PE=3 SV=1	2	0.0069257	66.262	0
ALCEEADAAVR	1203.56	>tr|W5B1K1|W5B1K1_WHEAT Uncharacterized protein OS=Triticum aestivum PE=4 SV=1;>tr|W5BKM7|W5BKM7_WHEAT Uncharacterized protein OS=Triticum aestivum PE=4 SV=1;>tr|W5C780|W5C780_WHEAT Uncharacterized protein OS=Triticum aestivum PE=4 SV=1	>tr|W5B1K1|W5B1K1_WHEAT Uncharacterized protein OS=Triticum aestivum PE=4 SV=1	2	0.005718	74.944	6155200
ALCYPLK	863.458	>tr|W5HDP4|W5HDP4_WHEAT Uncharacterized protein OS=Triticum aestivum PE=3 SV=1;>tr|W5I877|W5I877_WHEAT Uncharacterized protein OS=Triticum aestivum PE=3 SV=1;>tr|W5DSU6|W5DSU6_WHEAT Uncharacterized protein OS=Triticum aestivum PE=3 SV=1	>tr|W5HDP4|W5HDP4_WHEAT Uncharacterized protein OS=Triticum aestivum PE=3 SV=1	1	0.039359	91.093	17710000
ALDAQIVSLSDEIVK	1599.87	>tr|W5EJ97|W5EJ97_WHEAT Uncharacterized protein OS=Triticum aestivum PE=3 SV=1;>tr|W5DXY3|W5DXY3_WHEAT Uncharacterized protein OS=Triticum aestivum PE=3 SV=1;>tr|W5E4T7|W5E4T7_WHEAT Uncharacterized protein OS=Triticum aestivum PE=3 SV=1	>tr|W5EJ97|W5EJ97_WHEAT Uncharacterized protein OS=Triticum aestivum PE=3 SV=1	2	0.0051864	64.52	87320000
ALDAQIVSLSDEIVKK	1727.97	>tr|W5EJ97|W5EJ97_WHEAT Uncharacterized protein OS=Triticum aestivum PE=3 SV=1;>tr|W5DXY3|W5DXY3_WHEAT Uncharacterized protein OS=Triticum aestivum PE=3 SV=1;>tr|W5E4T7|W5E4T7_WHEAT Uncharacterized protein OS=Triticum aestivum PE=3 SV=1	>tr|W5EJ97|W5EJ97_WHEAT Uncharacterized protein OS=Triticum aestivum PE=3 SV=1	3	3.4927e-08	120.66	40110000
ALDYEELNENVK	1435.68	>tr|W5AUD8|W5AUD8_WHEAT Uncharacterized protein OS=Triticum aestivum PE=4 SV=1;>tr|W5BCV8|W5BCV8_WHEAT Uncharacterized protein OS=Triticum aestivum PE=4 SV=1;>tr|W5BVX4|W5BVX4_WHEAT Uncharacterized protein OS=Triticum aestivum PE=4 SV=1	>tr|W5AUD8|W5AUD8_WHEAT Uncharacterized protein OS=Triticum aestivum PE=4 SV=1	2	0.00098414	72.089	0
ALEAHLAGK	908.508	>tr|W5C8D1|W5C8D1_WHEAT Uncharacterized protein OS=Triticum aestivum PE=3 SV=1;>tr|W5B4T7|W5B4T7_WHEAT Uncharacterized protein OS=Triticum aestivum PE=3 SV=1;>tr|W5BLG9|W5BLG9_WHEAT Uncharacterized protein OS=Triticum aestivum PE=3 SV=1;>sp|P29546|EF1B_WHEAT Elongation factor 1-beta OS=Triticum aestivum PE=1 SV=2	>tr|W5C8D1|W5C8D1_WHEAT Uncharacterized protein OS=Triticum aestivum PE=3 SV=1	2	0.0055162	105.1	22952000
ALEALMATPGLK	1213.67	>tr|W5GUK3|W5GUK3_WHEAT Elongation factor Tu OS=Triticum aestivum PE=3 SV=1;>tr|W5G661|W5G661_WHEAT Uncharacterized protein OS=Triticum aestivum PE=4 SV=1	>tr|W5GUK3|W5GUK3_WHEAT Elongation factor Tu OS=Triticum aestivum PE=3 SV=1	2	7.364e-06	121.02	15008000
ALEDSKFMLR	1208.62	>tr|A0A077RS88|A0A077RS88_WHEAT Uncharacterized protein OS=Triticum aestivum GN=TRAES_3BF056800080CFD_c1 PE=4 SV=1	>tr|A0A077RS88|A0A077RS88_WHEAT Uncharacterized protein OS=Triticum aestivum GN=TRAES_3BF056800080CFD_c1 PE=4 SV=1	2	0.027576	66.621	2600600
ALEVIHGR	893.508	>tr|W5B3L1|W5B3L1_WHEAT Uncharacterized protein OS=Triticum aestivum PE=4 SV=1	>tr|W5B3L1|W5B3L1_WHEAT Uncharacterized protein OS=Triticum aestivum PE=4 SV=1	2	0.030916	78.77	222110000
ALGFAPGRR	943.535	>tr|Q6EZE8|Q6EZE8_WHEAT Sucrose-phosphate synthase OS=Triticum aestivum GN=SPS1 PE=2 SV=1;>tr|W5EDP5|W5EDP5_WHEAT Uncharacterized protein OS=Triticum aestivum PE=4 SV=1	>tr|Q6EZE8|Q6EZE8_WHEAT Sucrose-phosphate synthase OS=Triticum aestivum GN=SPS1 PE=2 SV=1	2,3	0.0051907	106.36	20305000
ALGQISER	872.472	>tr|W5AIB2|W5AIB2_WHEAT Malate dehydrogenase OS=Triticum aestivum PE=3 SV=1;>tr|W5A101|W5A101_WHEAT Malate dehydrogenase OS=Triticum aestivum PE=3 SV=1;>tr|A3KLL4|A3KLL4_WHEAT Malate dehydrogenase OS=Triticum aestivum PE=2 SV=1;>tr|C3VNF1|C3VNF1_WHEAT Malate dehydrogenase OS=Triticum aestivum PE=2 SV=1;>tr|W4ZT39|W4ZT39_WHEAT Malate dehydrogenase OS=Triticum aestivum PE=3 SV=1;>tr|Q6XEB8|Q6XEB8_W…	>tr|W5AIB2|W5AIB2_WHEAT Malate dehydrogenase OS=Triticum aestivum PE=3 SV=1	2	0.02209	89.698	24000000
ALGSIGAGTTPGR	1156.62	>tr|W5GD62|W5GD62_WHEAT Uncharacterized protein OS=Triticum aestivum PE=3 SV=1;>tr|W5H4D7|W5H4D7_WHEAT Uncharacterized protein OS=Triticum aestivum PE=3 SV=1;>tr|W5GS92|W5GS92_WHEAT Uncharacterized protein OS=Triticum aestivum PE=4 SV=1	>tr|W5GD62|W5GD62_WHEAT Uncharacterized protein OS=Triticum aestivum PE=3 SV=1	2	0.040094	38.799	0
ALILVGGFGTR	1102.65	>tr|A0A096UQP3|A0A096UQP3_WHEAT Uncharacterized protein OS=Triticum aestivum PE=4 SV=1;>tr|W5CPQ7|W5CPQ7_WHEAT Uncharacterized protein OS=Triticum aestivum GN=TRAES_3BF065800070CFD_c1 PE=4 SV=1;>tr|W5E306|W5E306_WHEAT Uncharacterized protein OS=Triticum aestivum PE=4 SV=1;>tr|W5EJ39|W5EJ39_WHEAT Uncharacterized protein OS=Triticum aestivum PE=4 SV=1	>tr|A0A096UQP3|A0A096UQP3_WHEAT Uncharacterized protein OS=Triticum aestivum PE=4 SV=1	2	1.5018e-07	91.855	0
ALLDDMATVATEEYR	1696.8	>tr|A0A077RRA0|A0A077RRA0_WHEAT Uncharacterized protein OS=Triticum aestivum GN=TRAES_3BF117100180CFD_c1 PE=3 SV=1	>tr|A0A077RRA0|A0A077RRA0_WHEAT Uncharacterized protein OS=Triticum aestivum GN=TRAES_3BF117100180CFD_c1 PE=3 SV=1	2	5.5465e-15	91.207	0
ALQNTCLK	946.491	>tr|W5FL09|W5FL09_WHEAT Fructose-bisphosphate aldolase OS=Triticum aestivum PE=3 SV=1;>tr|W5ETZ1|W5ETZ1_WHEAT Uncharacterized protein OS=Triticum aestivum PE=4 SV=1;>tr|W5ERG4|W5ERG4_WHEAT Uncharacterized protein OS=Triticum aestivum PE=4 SV=1;>tr|W5G4A2|W5G4A2_WHEAT Fructose-bisphosphate aldolase OS=Triticum aestivum PE=3 SV=1;>tr|W5EDL3|W5EDL3_WHEAT Fructose-bisphosphate aldolase OS=Triticum ae…	>tr|W5G4A2|W5G4A2_WHEAT Fructose-bisphosphate aldolase OS=Triticum aestivum PE=3 SV=1	2	0.025494	85.064	234780000
ALSCGQVDSK	1063.5	>tr|Q9S8J7|Q9S8J7_WHEAT Basic protein 2 (Fragment) OS=Triticum aestivum PE=1 SV=1	>tr|Q9S8J7|Q9S8J7_WHEAT Basic protein 2 (Fragment) OS=Triticum aestivum PE=1 SV=1	2	0.0031223	94.692	25818000
ALSIIQGR	856.513	>sp|P58311|PSAA_WHEAT Photosystem I P700 chlorophyll a apoprotein A1 OS=Triticum aestivum GN=psaA PE=3 SV=1;>tr|S4Z9B3|S4Z9B3_WHEAT Photosystem I P700 chlorophyll a apoprotein A1 OS=Triticum aestivum GN=psaA PE=3 SV=1;>tr|A0A077RRD5|A0A077RRD5_WHEAT Uncharacterized protein OS=Triticum aestivum GN=TRAES_3BF007300030CFD_c1 PE=4 SV=1	>sp|P58311|PSAA_WHEAT Photosystem I P700 chlorophyll a apoprotein A1 OS=Triticum aestivum GN=psaA PE=3 SV=1	2	0.0025799	85.212	0
ALSLPTGLGIVCASPK	1582.88	>tr|W5ESL5|W5ESL5_WHEAT Uncharacterized protein OS=Triticum aestivum PE=3 SV=1	>tr|W5ESL5|W5ESL5_WHEAT Uncharacterized protein OS=Triticum aestivum PE=3 SV=1	2	1.5726e-05	104.45	71049000
ALSNQHQVR	1051.55	>tr|R9W6A6|R9W6A6_WHEAT ER molecular chaperone OS=Triticum aestivum GN=BiP3 PE=2 SV=1;>tr|R9W924|R9W924_WHEAT ER molecular chaperone OS=Triticum aestivum GN=BiP2 PE=2 SV=1;>tr|W5GCC9|W5GCC9_WHEAT Uncharacterized protein OS=Triticum aestivum PE=3 SV=1;>tr|W5H454|W5H454_WHEAT Uncharacterized protein OS=Triticum aestivum PE=3 SV=1;>tr|W5GRB7|W5GRB7_WHEAT Uncharacterized protein OS=Triticum aestivum …	>tr|R9W6A6|R9W6A6_WHEAT ER molecular chaperone OS=Triticum aestivum GN=BiP3 PE=2 SV=1	2	0.025733	68.016	7058100
ALTNLALK	842.523	>tr|A0A077S298|A0A077S298_WHEAT Uncharacterized protein OS=Triticum aestivum GN=TRAES_3BF028000060CFD_c1 PE=3 SV=1	>tr|A0A077S298|A0A077S298_WHEAT Uncharacterized protein OS=Triticum aestivum GN=TRAES_3BF028000060CFD_c1 PE=3 SV=1	2	0.0028989	139.88	13027000
ALVDELQALEEHLK	1606.86	>tr|W4ZXK1|W4ZXK1_WHEAT Uncharacterized protein OS=Triticum aestivum PE=4 SV=1;>tr|Q84UH6|Q84UH6_WHEAT Dehydroascorbate reductase OS=Triticum aestivum GN=DHAR PE=2 SV=1;>tr|W5AC28|W5AC28_WHEAT Uncharacterized protein OS=Triticum aestivum PE=4 SV=1;>tr|C9EF64|C9EF64_WHEAT Dehydroascorbate reductase OS=Triticum aestivum GN=DHAR PE=2 SV=1;>tr|W5ALM3|W5ALM3_WHEAT Uncharacterized protein OS=Triticum a…	>tr|W4ZXK1|W4ZXK1_WHEAT Uncharacterized protein OS=Triticum aestivum PE=4 SV=1	2	4.5671e-07	124.07	2565400
ALVLHSGSGNK	1081.59	>tr|W5H8Z0|W5H8Z0_WHEAT Uncharacterized protein OS=Triticum aestivum PE=4 SV=1;>tr|W5HXX0|W5HXX0_WHEAT Uncharacterized protein OS=Triticum aestivum PE=4 SV=1	>tr|W5H8Z0|W5H8Z0_WHEAT Uncharacterized protein OS=Triticum aestivum PE=4 SV=1	2	0.0039047	66.664	27595000
AMHAVIDR	911.465	>tr|W5BG62|W5BG62_WHEAT Ribulose bisphosphate carboxylase large chain OS=Triticum aestivum GN=rbcL PE=3 SV=1;>sp|P11383|RBL_WHEAT Ribulose bisphosphate carboxylase large chain OS=Triticum aestivum GN=rbcL PE=1 SV=2;>tr|B2CHJ6|B2CHJ6_WHEAT Ribulose 1,5-bisphosphate carboxylase/oxygenase large subunit OS=Triticum aestivum GN=rbcL PE=2 SV=1;>tr|W5E9G6|W5E9G6_WHEAT Uncharacterized protein OS=Triticum…	>tr|W5BG62|W5BG62_WHEAT Ribulose bisphosphate carboxylase large chain OS=Triticum aestivum GN=rbcL PE=3 SV=1	2,3	0.011609	113.71	4618500000
AMQLLESGLK	1088.59	>tr|Q5I7L2|Q5I7L2_WHEAT Ribosomal protein L11 OS=Triticum aestivum PE=1 SV=1;>tr|W4ZUS7|W4ZUS7_WHEAT Uncharacterized protein OS=Triticum aestivum PE=3 SV=1;>tr|W5AN53|W5AN53_WHEAT Uncharacterized protein OS=Triticum aestivum PE=3 SV=1;>tr|W5CN13|W5CN13_WHEAT Uncharacterized protein OS=Triticum aestivum PE=3 SV=1;>tr|W5DH52|W5DH52_WHEAT Uncharacterized protein OS=Triticum aestivum PE=4 SV=1;>tr|Q7…	>tr|Q5I7L2|Q5I7L2_WHEAT Ribosomal protein L11 OS=Triticum aestivum PE=1 SV=1	2	0.0063923	79.201	11781000
AMSIMNSFINDIFEK	1758.83	>tr|W5A7K6|W5A7K6_WHEAT Histone H2B OS=Triticum aestivum PE=3 SV=1;>tr|W5A637|W5A637_WHEAT Histone H2B OS=Triticum aestivum PE=3 SV=1;>tr|A0A0C4BIL4|A0A0C4BIL4_WHEAT Histone H2B OS=Triticum aestivum PE=3 SV=1;>tr|W4ZQ83|W4ZQ83_WHEAT Histone H2B OS=Triticum aestivum PE=3 SV=1;>sp|P05621|H2B2_WHEAT Histone H2B.2 OS=Triticum aestivum PE=1 SV=2;>tr|A0A096UK77|A0A096UK77_WHEAT Histone H2B OS=Triticum …	>tr|W5A7K6|W5A7K6_WHEAT Histone H2B OS=Triticum aestivum PE=3 SV=1	2	0.0059646	55.186	25083000
AMVIINPGNPTGQCLSEANIR	2254.12	>tr|W5AUD8|W5AUD8_WHEAT Uncharacterized protein OS=Triticum aestivum PE=4 SV=1;>tr|W5BCV8|W5BCV8_WHEAT Uncharacterized protein OS=Triticum aestivum PE=4 SV=1	>tr|W5AUD8|W5AUD8_WHEAT Uncharacterized protein OS=Triticum aestivum PE=4 SV=1	2	0.02784	37.624	12141000
ANADVIQISGHDGGTGASPISSIK	2294.15	>tr|W5B1K1|W5B1K1_WHEAT Uncharacterized protein OS=Triticum aestivum PE=4 SV=1;>tr|W5BKM7|W5BKM7_WHEAT Uncharacterized protein OS=Triticum aestivum PE=4 SV=1;>tr|W5C780|W5C780_WHEAT Uncharacterized protein OS=Triticum aestivum PE=4 SV=1	>tr|W5B1K1|W5B1K1_WHEAT Uncharacterized protein OS=Triticum aestivum PE=4 SV=1	3	0.0027564	51.234	15206000
ANASSGAGIHDDCK	1401.59	>tr|A0A0A7NVN8|A0A0A7NVN8_WHEAT Actin-depolymerizing factor 3 OS=Triticum aestivum GN=ADF3 PE=2 SV=1	>tr|A0A0A7NVN8|A0A0A7NVN8_WHEAT Actin-depolymerizing factor 3 OS=Triticum aestivum GN=ADF3 PE=2 SV=1	2	6.0521e-17	155.98	17399000
ANDFDLMYEQVK	1471.67	>tr|W5G838|W5G838_WHEAT Phosphoribulokinase OS=Triticum aestivum PE=3 SV=1;>sp|P26302|KPPR_WHEAT Phosphoribulokinase, chloroplastic OS=Triticum aestivum PE=2 SV=1;>tr|W5GJ80|W5GJ80_WHEAT Phosphoribulokinase OS=Triticum aestivum PE=3 SV=1;>tr|W5EQV3|W5EQV3_WHEAT Phosphoribulokinase OS=Triticum aestivum PE=3 SV=1	>tr|W5G838|W5G838_WHEAT Phosphoribulokinase OS=Triticum aestivum PE=3 SV=1	2	2.862e-08	107.97	56566000
ANDQYLPPFVIVDESGK	1890.94	>tr|W5D322|W5D322_WHEAT Uncharacterized protein OS=Triticum aestivum GN=TRAES_3BF013300030CFD_c1 PE=4 SV=1;>tr|W5CDG5|W5CDG5_WHEAT Uncharacterized protein OS=Triticum aestivum PE=4 SV=1;>tr|W5D898|W5D898_WHEAT Uncharacterized protein OS=Triticum aestivum PE=4 SV=1;>tr|Q7XYD2|Q7XYD2_WHEAT Phosphoglycerate mutase (Fragment) OS=Triticum aestivum PE=2 SV=1;>tr|A8QPS0|A8QPS0_WHEAT Bp2A protein (Fragme…	>tr|W5D322|W5D322_WHEAT Uncharacterized protein OS=Triticum aestivum GN=TRAES_3BF013300030CFD_c1 PE=4 SV=1	2	0.031924	45.876	11127000
ANLGMEVMHER	1285.59	>sp|P12463|PSBA_WHEAT Photosystem II protein D1 OS=Triticum aestivum GN=psbA PE=3 SV=2;>tr|S4Z999|S4Z999_WHEAT Photosystem II protein D1 OS=Triticum aestivum PE=3 SV=1;>tr|W5G7G2|W5G7G2_WHEAT Uncharacterized protein OS=Triticum aestivum PE=4 SV=1;>tr|W5ICB8|W5ICB8_WHEAT Uncharacterized protein OS=Triticum aestivum PE=4 SV=1;>tr|W5ELB5|W5ELB5_WHEAT Uncharacterized protein OS=Triticum aestivum PE=4…	>sp|P12463|PSBA_WHEAT Photosystem II protein D1 OS=Triticum aestivum GN=psbA PE=3 SV=2	2,3	2.337e-09	154.66	89379000
ANSASNVITTITADDLAAPGLK	2142.12	>tr|W5FSU2|W5FSU2_WHEAT Uncharacterized protein OS=Triticum aestivum PE=4 SV=1;>tr|W5FHZ8|W5FHZ8_WHEAT Uncharacterized protein OS=Triticum aestivum PE=4 SV=1;>sp|P46274|VDAC1_WHEAT Mitochondrial outer membrane porin OS=Triticum aestivum GN=VDAC1 PE=2 SV=1;>tr|W5EZR3|W5EZR3_WHEAT Uncharacterized protein OS=Triticum aestivum PE=4 SV=1	>tr|W5FSU2|W5FSU2_WHEAT Uncharacterized protein OS=Triticum aestivum PE=4 SV=1	2	0.0010318	72.086	10857000
ANSLAQLGK	900.503	>tr|W5FL09|W5FL09_WHEAT Fructose-bisphosphate aldolase OS=Triticum aestivum PE=3 SV=1;>tr|W5ETZ1|W5ETZ1_WHEAT Uncharacterized protein OS=Triticum aestivum PE=4 SV=1;>tr|W5ERG4|W5ERG4_WHEAT Uncharacterized protein OS=Triticum aestivum PE=4 SV=1;>tr|W5G4A2|W5G4A2_WHEAT Fructose-bisphosphate aldolase OS=Triticum aestivum PE=3 SV=1;>tr|W5EDL3|W5EDL3_WHEAT Fructose-bisphosphate aldolase OS=Triticum ae…	>tr|W5G4A2|W5G4A2_WHEAT Fructose-bisphosphate aldolase OS=Triticum aestivum PE=3 SV=1	2	0.024624	69.375	258420000
ANVVTTPGSGFGPGGEGFVR	1904.94	>tr|W5EM06|W5EM06_WHEAT Uncharacterized protein OS=Triticum aestivum PE=3 SV=1;>tr|A0A096UKQ2|A0A096UKQ2_WHEAT Uncharacterized protein OS=Triticum aestivum PE=4 SV=1;>tr|W5E446|W5E446_WHEAT Uncharacterized protein OS=Triticum aestivum PE=4 SV=1;>tr|W5E020|W5E020_WHEAT Uncharacterized protein OS=Triticum aestivum PE=4 SV=1	>tr|W5EM06|W5EM06_WHEAT Uncharacterized protein OS=Triticum aestivum PE=3 SV=1	2	5.311e-18	76.155	14222000
APAAAAPK	695.397	>tr|W5FH92|W5FH92_WHEAT Uncharacterized protein OS=Triticum aestivum PE=3 SV=1;>tr|A0A096USH5|A0A096USH5_WHEAT Uncharacterized protein OS=Triticum aestivum PE=4 SV=1	>tr|W5FH92|W5FH92_WHEAT Uncharacterized protein OS=Triticum aestivum PE=3 SV=1	2	0.037345	67.032	0
APAAVKPK	780.486	>tr|W5FG65|W5FG65_WHEAT Uncharacterized protein OS=Triticum aestivum PE=3 SV=1;>sp|P27806|H1_WHEAT Histone H1 OS=Triticum aestivum PE=2 SV=2;>tr|Q9SWU2|Q9SWU2_WHEAT Histone H1 WH1A.2 OS=Triticum aestivum PE=2 SV=1;>tr|Q9SWU3|Q9SWU3_WHEAT Histone H1 WH1A.1 OS=Triticum aestivum PE=2 SV=1;>tr|Q9XHL8|Q9XHL8_WHEAT Histone H1 WH1A.4 OS=Triticum aestivum PE=2 SV=1;>tr|Q9SWU1|Q9SWU1_WHEAT Histone H1 WH1A…	>tr|W5FG65|W5FG65_WHEAT Uncharacterized protein OS=Triticum aestivum PE=3 SV=1	2	0.027261	90.777	172680000
APAYGAPAPAYGGGR	1374.67	>tr|A0A0C4B2Z2|A0A0C4B2Z2_WHEAT Uncharacterized protein OS=Triticum aestivum PE=4 SV=1	>tr|A0A0C4B2Z2|A0A0C4B2Z2_WHEAT Uncharacterized protein OS=Triticum aestivum PE=4 SV=1	2	0.00018082	63.662	12569000
APDLDIQGMEGVIK	1484.75	>tr|A0A096UUH0|A0A096UUH0_WHEAT Uncharacterized protein OS=Triticum aestivum PE=4 SV=1	>tr|A0A096UUH0|A0A096UUH0_WHEAT Uncharacterized protein OS=Triticum aestivum PE=4 SV=1	2	9.8231e-07	82.578	0
APGVQTPVIVR	1135.67	>sp|Q43206|CATA1_WHEAT Catalase-1 OS=Triticum aestivum GN=CAT1 PE=2 SV=1;>tr|D6PW71|D6PW71_WHEAT Catalase OS=Triticum aestivum GN=CAT PE=3 SV=1;>tr|W5EHG1|W5EHG1_WHEAT Catalase OS=Triticum aestivum PE=3 SV=1;>tr|A0A0A7MA13|A0A0A7MA13_WHEAT Catalase (Fragment) OS=Triticum aestivum PE=2 SV=1;>tr|W5E1M7|W5E1M7_WHEAT Uncharacterized protein OS=Triticum aestivum PE=4 SV=1;>tr|W5EU03|W5EU03_WHEAT Uncha…	>sp|Q43206|CATA1_WHEAT Catalase-1 OS=Triticum aestivum GN=CAT1 PE=2 SV=1	2	0.00061167	107.83	16815000
APPTPGQNSLQR	1264.65	>tr|W5EEV4|W5EEV4_WHEAT Purple acid phosphatase OS=Triticum aestivum PE=3 SV=1;>tr|W4ZQQ8|W4ZQQ8_WHEAT Purple acid phosphatase OS=Triticum aestivum PE=3 SV=1;>tr|W5F341|W5F341_WHEAT Uncharacterized protein OS=Triticum aestivum PE=4 SV=1;>tr|W5ADC8|W5ADC8_WHEAT Purple acid phosphatase OS=Triticum aestivum PE=3 SV=1;>tr|W5IB40|W5IB40_WHEAT Uncharacterized protein OS=Triticum aestivum PE=4 SV=1	>tr|W5EEV4|W5EEV4_WHEAT Purple acid phosphatase OS=Triticum aestivum PE=3 SV=1	2	0.0011863	74.962	0
APWLEPLR	980.544	>sp|Q9XPS4|PSBC_WHEAT Photosystem II CP43 reaction center protein OS=Triticum aestivum GN=psbC PE=3 SV=2;>tr|B2CHJ8|B2CHJ8_WHEAT Photosystem II CP43 reaction center protein OS=Triticum aestivum GN=psbC PE=2 SV=1;>tr|S4Z090|S4Z090_WHEAT Photosystem II CP43 reaction center protein OS=Triticum aestivum GN=psbC PE=3 SV=1;>tr|W5A5Z3|W5A5Z3_WHEAT Photosystem II CP43 reaction center protein OS=Triticum …	>sp|Q9XPS4|PSBC_WHEAT Photosystem II CP43 reaction center protein OS=Triticum aestivum GN=psbC PE=3 SV=2	2	0.040424	71.501	38520000
APWLEPLRGPNGLDLSR	1890.01	>sp|Q9XPS4|PSBC_WHEAT Photosystem II CP43 reaction center protein OS=Triticum aestivum GN=psbC PE=3 SV=2;>tr|B2CHJ8|B2CHJ8_WHEAT Photosystem II CP43 reaction center protein OS=Triticum aestivum GN=psbC PE=2 SV=1;>tr|S4Z090|S4Z090_WHEAT Photosystem II CP43 reaction center protein OS=Triticum aestivum GN=psbC PE=3 SV=1;>tr|W5A5Z3|W5A5Z3_WHEAT Photosystem II CP43 reaction center protein OS=Triticum …	>sp|Q9XPS4|PSBC_WHEAT Photosystem II CP43 reaction center protein OS=Triticum aestivum GN=psbC PE=3 SV=2	3	3.2389e-06	108.34	205970000
AQASALEAHAAPNCK	1537.73	>tr|W5AIB2|W5AIB2_WHEAT Malate dehydrogenase OS=Triticum aestivum PE=3 SV=1;>tr|W5A101|W5A101_WHEAT Malate dehydrogenase OS=Triticum aestivum PE=3 SV=1;>tr|A3KLL4|A3KLL4_WHEAT Malate dehydrogenase OS=Triticum aestivum PE=2 SV=1;>tr|C3VNF1|C3VNF1_WHEAT Malate dehydrogenase OS=Triticum aestivum PE=2 SV=1;>tr|W4ZT39|W4ZT39_WHEAT Malate dehydrogenase OS=Triticum aestivum PE=3 SV=1;>tr|Q6XEB8|Q6XEB8_W…	>tr|W5AIB2|W5AIB2_WHEAT Malate dehydrogenase OS=Triticum aestivum PE=3 SV=1	3	0.028365	49.333	1555000
AQEEALASQR	1101.54	>tr|A0A077RU36|A0A077RU36_WHEAT Uncharacterized protein OS=Triticum aestivum GN=TRAES_3BF169900010CFD_c1 PE=4 SV=1;>tr|W5CDM5|W5CDM5_WHEAT Uncharacterized protein OS=Triticum aestivum PE=4 SV=1	>tr|A0A077RU36|A0A077RU36_WHEAT Uncharacterized protein OS=Triticum aestivum GN=TRAES_3BF169900010CFD_c1 PE=4 SV=1	2	0.0032069	81.017	44352000
AQIMTDGFNSCR	1398.6	>tr|W5AUD8|W5AUD8_WHEAT Uncharacterized protein OS=Triticum aestivum PE=4 SV=1;>tr|W5BCV8|W5BCV8_WHEAT Uncharacterized protein OS=Triticum aestivum PE=4 SV=1;>tr|W5BSE0|W5BSE0_WHEAT Uncharacterized protein OS=Triticum aestivum PE=4 SV=1	>tr|W5AUD8|W5AUD8_WHEAT Uncharacterized protein OS=Triticum aestivum PE=4 SV=1	2	0.0043508	75.479	10666000
AQPGSTASDVNIEEVR	1671.81	>tr|W5DM32|W5DM32_WHEAT Uncharacterized protein OS=Triticum aestivum PE=4 SV=1;>tr|A0A096URI2|A0A096URI2_WHEAT Uncharacterized protein OS=Triticum aestivum PE=4 SV=1;>tr|W5E9E7|W5E9E7_WHEAT Uncharacterized protein OS=Triticum aestivum PE=4 SV=1	>tr|W5DM32|W5DM32_WHEAT Uncharacterized protein OS=Triticum aestivum PE=4 SV=1	2	0.0082623	58.246	9334300
ARYEEIVK	1006.54	>tr|W5B4B5|W5B4B5_WHEAT Elongation factor 1-alpha OS=Triticum aestivum PE=3 SV=1;>tr|W5C669|W5C669_WHEAT Elongation factor 1-alpha OS=Triticum aestivum PE=3 SV=1;>tr|W5BKA4|W5BKA4_WHEAT Elongation factor 1-alpha OS=Triticum aestivum PE=3 SV=1;>tr|W5B0W8|W5B0W8_WHEAT Uncharacterized protein OS=Triticum aestivum PE=4 SV=1;>sp|Q03033|EF1A_WHEAT Elongation factor 1-alpha OS=Triticum aestivum GN=TEF1 …	>sp|Q03033|EF1A_WHEAT Elongation factor 1-alpha OS=Triticum aestivum GN=TEF1 PE=2 SV=1	3	0.028275	89.698	8138100
ASAGAGGIAR	829.441	>tr|W5HYD4|W5HYD4_WHEAT Uncharacterized protein OS=Triticum aestivum PE=4 SV=1	>tr|W5HYD4|W5HYD4_WHEAT Uncharacterized protein OS=Triticum aestivum PE=4 SV=1	2	0.0033709	74.92	29410000
ASALIQHEFRPK	1395.76	>tr|W5FSU2|W5FSU2_WHEAT Uncharacterized protein OS=Triticum aestivum PE=4 SV=1	>tr|W5FSU2|W5FSU2_WHEAT Uncharacterized protein OS=Triticum aestivum PE=4 SV=1	2	0.039652	45.915	0
ASETGQAITDR	1147.55	>tr|W5EGV6|W5EGV6_WHEAT Uncharacterized protein OS=Triticum aestivum PE=4 SV=1;>tr|P93614|P93614_WHEAT Cold acclimation protein WCOR615 OS=Triticum aestivum GN=Wcor615 PE=2 SV=1;>tr|W5E5C6|W5E5C6_WHEAT Uncharacterized protein OS=Triticum aestivum PE=4 SV=1	>tr|W5EGV6|W5EGV6_WHEAT Uncharacterized protein OS=Triticum aestivum PE=4 SV=1	2	0.00067796	106.67	22633000
ASETVEAGKDR	1161.56	>tr|A7VL25|A7VL25_WHEAT Group3 late embryogenesis abundant protein OS=Triticum aestivum GN=Wrab17 PE=4 SV=1	>tr|A7VL25|A7VL25_WHEAT Group3 late embryogenesis abundant protein OS=Triticum aestivum GN=Wrab17 PE=4 SV=1	2	7.2345e-20	103.91	0
ASHIVGYPR	998.53	>tr|A0A096USZ7|A0A096USZ7_WHEAT Uncharacterized protein OS=Triticum aestivum PE=3 SV=1;>tr|W5G1K3|W5G1K3_WHEAT Uncharacterized protein OS=Triticum aestivum PE=3 SV=1;>tr|W5F4R0|W5F4R0_WHEAT Uncharacterized protein OS=Triticum aestivum PE=4 SV=1;>tr|W5EDE4|W5EDE4_WHEAT Uncharacterized protein OS=Triticum aestivum PE=4 SV=1;>tr|W5DR86|W5DR86_WHEAT Uncharacterized protein OS=Triticum aestivum PE=3 S…	>tr|A0A096USZ7|A0A096USZ7_WHEAT Uncharacterized protein OS=Triticum aestivum PE=3 SV=1	2	8.0368e-11	98.582	0
ASLVNDVDDVEEHFPGTLTAIR	2397.18	>tr|W5G736|W5G736_WHEAT Uncharacterized protein OS=Triticum aestivum PE=4 SV=1;>tr|W5H102|W5H102_WHEAT Uncharacterized protein OS=Triticum aestivum PE=4 SV=1;>tr|W5GL44|W5GL44_WHEAT Uncharacterized protein OS=Triticum aestivum PE=4 SV=1	>tr|W5G736|W5G736_WHEAT Uncharacterized protein OS=Triticum aestivum PE=4 SV=1	3	0.00029512	41.912	0
ASQAIEEHR	1039.5	>tr|W5I4E6|W5I4E6_WHEAT Uncharacterized protein OS=Triticum aestivum PE=4 SV=1	>tr|W5I4E6|W5I4E6_WHEAT Uncharacterized protein OS=Triticum aestivum PE=4 SV=1	2	0.0016945	117.7	11095000
ASSMEEVLR	1020.49	>tr|W5H4N1|W5H4N1_WHEAT Uncharacterized protein OS=Triticum aestivum PE=3 SV=1;>tr|W5GSX0|W5GSX0_WHEAT Uncharacterized protein OS=Triticum aestivum PE=3 SV=1;>tr|W5GCG0|W5GCG0_WHEAT Uncharacterized protein OS=Triticum aestivum PE=3 SV=1;>tr|W5EPD7|W5EPD7_WHEAT Uncharacterized protein OS=Triticum aestivum PE=4 SV=1	>tr|W5H4N1|W5H4N1_WHEAT Uncharacterized protein OS=Triticum aestivum PE=3 SV=1	2	1.4616e-25	112.11	0
ASSTQGQVITCK	1278.62	>tr|W5H151|W5H151_WHEAT S-(hydroxymethyl)glutathione dehydrogenase OS=Triticum aestivum PE=3 SV=1	>tr|W5H151|W5H151_WHEAT S-(hydroxymethyl)glutathione dehydrogenase OS=Triticum aestivum PE=3 SV=1	2	0.032259	45.28	5677500
ATAGDTHLGGEDFDNR	1674.72	>tr|Q9SAU8|Q9SAU8_WHEAT HSP70 OS=Triticum aestivum GN=TaHSP70d PE=2 SV=1;>tr|W4ZP60|W4ZP60_WHEAT Uncharacterized protein OS=Triticum aestivum PE=3 SV=1;>tr|W5EQZ3|W5EQZ3_WHEAT Uncharacterized protein OS=Triticum aestivum PE=3 SV=1;>tr|W5FAL7|W5FAL7_WHEAT Uncharacterized protein OS=Triticum aestivum PE=3 SV=1;>tr|W5BDM2|W5BDM2_WHEAT Uncharacterized protein OS=Triticum aestivum PE=3 SV=1;>tr|W5FP66…	>tr|W5BDM2|W5BDM2_WHEAT Uncharacterized protein OS=Triticum aestivum PE=3 SV=1	2,3	4.5481e-23	164.41	41102000
ATAGIEPEDVAK	1199.6	>tr|A0A077S2R7|A0A077S2R7_WHEAT Uncharacterized protein OS=Triticum aestivum GN=TRAES_3BF092100100CFD_c1 PE=3 SV=1;>tr|W5DCF1|W5DCF1_WHEAT Uncharacterized protein OS=Triticum aestivum PE=4 SV=1;>tr|W5CAD8|W5CAD8_WHEAT Uncharacterized protein OS=Triticum aestivum PE=4 SV=1	>tr|A0A077S2R7|A0A077S2R7_WHEAT Uncharacterized protein OS=Triticum aestivum GN=TRAES_3BF092100100CFD_c1 PE=3 SV=1	2	1.7691e-06	130.56	36630000
ATFDNPDYDK	1184.5	>sp|P46285|S17P_WHEAT Sedoheptulose-1,7-bisphosphatase, chloroplastic OS=Triticum aestivum PE=2 SV=1;>tr|D8L9G3|D8L9G3_WHEAT Sedoheptulose-1,7-bisphosphatase, chloroplast, expressed OS=Triticum aestivum GN=TAA_ctg0079b.00010.1 PE=3 SV=1;>tr|W5CG52|W5CG52_WHEAT Uncharacterized protein OS=Triticum aestivum PE=4 SV=1;>tr|W5DA58|W5DA58_WHEAT Uncharacterized protein OS=Triticum aestivum PE=4 SV=1	>sp|P46285|S17P_WHEAT Sedoheptulose-1,7-bisphosphatase, chloroplastic OS=Triticum aestivum PE=2 SV=1	2	0.0070803	77.744	70147000
ATGGAGPGEELSVEER	1557.73	>tr|A0A0C4BJH4|A0A0C4BJH4_WHEAT Uncharacterized protein OS=Triticum aestivum PE=3 SV=1;>tr|Q9FXQ9|Q9FXQ9_WHEAT TaWIN1 OS=Triticum aestivum GN=TaWIN1 PE=2 SV=1	>tr|A0A0C4BJH4|A0A0C4BJH4_WHEAT Uncharacterized protein OS=Triticum aestivum PE=3 SV=1	2	0.00049672	78.95	9574400
ATLAQLGYEK	1092.58	>tr|W5B1K1|W5B1K1_WHEAT Uncharacterized protein OS=Triticum aestivum PE=4 SV=1;>tr|W5BKM7|W5BKM7_WHEAT Uncharacterized protein OS=Triticum aestivum PE=4 SV=1;>tr|W5C780|W5C780_WHEAT Uncharacterized protein OS=Triticum aestivum PE=4 SV=1	>tr|W5B1K1|W5B1K1_WHEAT Uncharacterized protein OS=Triticum aestivum PE=4 SV=1	2	0.00045448	78.342	6565800
ATPAHPTYAEMVSEAITALK	2100.06	>tr|O65795|O65795_WHEAT Histone H1 OS=Triticum aestivum PE=3 SV=1	>tr|O65795|O65795_WHEAT Histone H1 OS=Triticum aestivum PE=3 SV=1	2,3	7.1663e-06	98.165	234540000
ATPANDAVETVK	1214.61	>tr|Q8S387|Q8S387_WHEAT WCOR14c OS=Triticum aestivum PE=2 SV=1;>tr|B9VUA8|B9VUA8_WHEAT Cold-responsive protein WCOR14 OS=Triticum aestivum GN=cor14 PE=4 SV=1	>tr|Q8S387|Q8S387_WHEAT WCOR14c OS=Triticum aestivum PE=2 SV=1	2	0.0040728	76.24	48205000
ATPAPPVGPALGAK	1245.71	>tr|W5E5Q6|W5E5Q6_WHEAT Uncharacterized protein OS=Triticum aestivum PE=3 SV=1;>tr|W5EKS7|W5EKS7_WHEAT Uncharacterized protein OS=Triticum aestivum PE=3 SV=1;>tr|W5EVF4|W5EVF4_WHEAT Uncharacterized protein OS=Triticum aestivum PE=4 SV=1	>tr|W5E5Q6|W5E5Q6_WHEAT Uncharacterized protein OS=Triticum aestivum PE=3 SV=1	2	0.022296	40.552	0
ATQTVEDSSKPR	1317.65	>sp|P69555|PSBH_WHEAT Photosystem II reaction center protein H OS=Triticum aestivum GN=psbH PE=1 SV=2;>tr|S4Z3A1|S4Z3A1_WHEAT Photosystem II phosphoprotein OS=Triticum aestivum GN=psbH PE=3 SV=1	>sp|P69555|PSBH_WHEAT Photosystem II reaction center protein H OS=Triticum aestivum GN=psbH PE=1 SV=2	2	2.627e-09	147.71	3550000
ATQTVEDSSKPRPK	1542.8	>sp|P69555|PSBH_WHEAT Photosystem II reaction center protein H OS=Triticum aestivum GN=psbH PE=1 SV=2;>tr|S4Z3A1|S4Z3A1_WHEAT Photosystem II phosphoprotein OS=Triticum aestivum GN=psbH PE=3 SV=1	>sp|P69555|PSBH_WHEAT Photosystem II reaction center protein H OS=Triticum aestivum GN=psbH PE=1 SV=2	2,3	6.4997e-31	198.33	283230000
ATVPAPAAETAASTAR	1483.76	>tr|W5FWF5|W5FWF5_WHEAT Uncharacterized protein OS=Triticum aestivum PE=4 SV=1	>tr|W5FWF5|W5FWF5_WHEAT Uncharacterized protein OS=Triticum aestivum PE=4 SV=1	2	0.02486	30.133	0
AVAGSDVQTTSTATSAR	1621.79	>tr|W5BBF4|W5BBF4_WHEAT Lipoxygenase OS=Triticum aestivum PE=3 SV=1;>tr|W5BZ90|W5BZ90_WHEAT Uncharacterized protein OS=Triticum aestivum PE=4 SV=1	>tr|W5BBF4|W5BBF4_WHEAT Lipoxygenase OS=Triticum aestivum PE=3 SV=1	2	3.7059e-64	114.59	0
AVAIENALR	955.545	>tr|W5AAX6|W5AAX6_WHEAT Uncharacterized protein OS=Triticum aestivum PE=4 SV=1;>tr|W4ZX44|W4ZX44_WHEAT Uncharacterized protein OS=Triticum aestivum PE=4 SV=1;>tr|W5AM64|W5AM64_WHEAT Uncharacterized protein OS=Triticum aestivum PE=4 SV=1	>tr|W5AAX6|W5AAX6_WHEAT Uncharacterized protein OS=Triticum aestivum PE=4 SV=1	2	0.033437	65.465	19473000
AVAMSATDGLMR	1221.58	>sp|P20858|ATPB_WHEAT ATP synthase subunit beta, chloroplastic OS=Triticum aestivum GN=atpB PE=3 SV=1;>tr|A0A075VXI8|A0A075VXI8_WHEAT ATP synthase subunit beta OS=Triticum aestivum GN=atpD PE=3 SV=1;>tr|A0A075W3Y0|A0A075W3Y0_WHEAT ATP synthase subunit beta, chloroplastic OS=Triticum aestivum GN=atpB PE=3 SV=1;>tr|W5AMD4|W5AMD4_WHEAT ATP synthase subunit beta OS=Triticum aestivum PE=3 SV=1;>tr|S4Z…	>sp|P20858|ATPB_WHEAT ATP synthase subunit beta, chloroplastic OS=Triticum aestivum GN=atpB PE=3 SV=1	2	7.5923e-05	89.403	221790000
AVANQPISVAIEAGGR	1551.84	>tr|W5BBR7|W5BBR7_WHEAT Uncharacterized protein OS=Triticum aestivum PE=3 SV=1;>tr|Q0WXG8|Q0WXG8_WHEAT Triticain alpha OS=Triticum aestivum PE=2 SV=1;>tr|W5ASV0|W5ASV0_WHEAT Uncharacterized protein OS=Triticum aestivum PE=3 SV=1;>tr|W5C066|W5C066_WHEAT Uncharacterized protein OS=Triticum aestivum PE=3 SV=1	>tr|W5BBR7|W5BBR7_WHEAT Uncharacterized protein OS=Triticum aestivum PE=3 SV=1	2	4.1736e-07	68.944	0
AVAVLTGSEGVK	1129.63	>tr|C3VQ50|C3VQ50_WHEAT Superoxide dismutase [Cu-Zn] OS=Triticum aestivum GN=SOD1 PE=2 SV=1;>tr|H9NAV6|H9NAV6_WHEAT Superoxide dismutase [Cu-Zn] OS=Triticum aestivum PE=2 SV=1;>tr|W5B1E5|W5B1E5_WHEAT Superoxide dismutase [Cu-Zn] OS=Triticum aestivum PE=3 SV=1;>tr|W5AA47|W5AA47_WHEAT Uncharacterized protein OS=Triticum aestivum PE=4 SV=1	>tr|C3VQ50|C3VQ50_WHEAT Superoxide dismutase [Cu-Zn] OS=Triticum aestivum GN=SOD1 PE=2 SV=1	2	0.0024484	80.69	23945000
AVDSLVPIGR	1025.59	>sp|P12862|ATPAM_WHEAT ATP synthase subunit alpha, mitochondrial OS=Triticum aestivum GN=ATPA PE=3 SV=1;>tr|Q332R4|Q332R4_WHEAT ATP synthase subunit alpha OS=Triticum aestivum GN=atp1 PE=3 SV=1;>tr|A0A077RVA5|A0A077RVA5_WHEAT ATP synthase subunit alpha OS=Triticum aestivum GN=TRAES_3BF037300020CFD_c1 PE=3 SV=1;>tr|W5APQ7|W5APQ7_WHEAT ATP synthase subunit alpha OS=Triticum aestivum PE=3 SV=1;>tr|W…	>sp|P12862|ATPAM_WHEAT ATP synthase subunit alpha, mitochondrial OS=Triticum aestivum GN=ATPA PE=3 SV=1	2	0.00045574	116.3	33563000
AVEANEGKPLPLVQK	1591.89	>tr|A0A077RY29|A0A077RY29_WHEAT Uncharacterized protein OS=Triticum aestivum GN=TRAES_3BF280100010CFD_c1 PE=3 SV=1;>tr|W5CN33|W5CN33_WHEAT Uncharacterized protein OS=Triticum aestivum PE=3 SV=1;>tr|W5DJZ2|W5DJZ2_WHEAT Uncharacterized protein OS=Triticum aestivum PE=3 SV=1	>tr|A0A077RY29|A0A077RY29_WHEAT Uncharacterized protein OS=Triticum aestivum GN=TRAES_3BF280100010CFD_c1 PE=3 SV=1	2	7.2691e-15	92.063	0
AVFPSIVGRPR	1197.7	>tr|W5ETI1|W5ETI1_WHEAT Uncharacterized protein OS=Triticum aestivum PE=3 SV=1;>tr|W5DT55|W5DT55_WHEAT Uncharacterized protein OS=Triticum aestivum PE=3 SV=1;>tr|W5EE00|W5EE00_WHEAT Uncharacterized protein OS=Triticum aestivum PE=3 SV=1;>tr|W5CSL3|W5CSL3_WHEAT Uncharacterized protein OS=Triticum aestivum GN=TRAES_3BF019000090CFD_c1 PE=3 SV=1;>tr|W4ZTI7|W4ZTI7_WHEAT Uncharacterized protein OS=Trit…	>tr|W5FAY5|W5FAY5_WHEAT Uncharacterized protein OS=Triticum aestivum PE=3 SV=1	2,3	3.919e-07	132.91	46239000
AVHNHAHLVR	1152.63	>tr|W5DSE3|W5DSE3_WHEAT Uncharacterized protein OS=Triticum aestivum PE=4 SV=1;>tr|W5F750|W5F750_WHEAT Uncharacterized protein OS=Triticum aestivum PE=4 SV=1	>tr|W5DSE3|W5DSE3_WHEAT Uncharacterized protein OS=Triticum aestivum PE=4 SV=1	2,3	0.0032515	93.098	38324000
AVLPKEVEAAR	1181.68	>tr|W5AMJ2|W5AMJ2_WHEAT Phenylalanine ammonia-lyase OS=Triticum aestivum PE=3 SV=1;>tr|A0A096UMG0|A0A096UMG0_WHEAT Phenylalanine ammonia-lyase OS=Triticum aestivum PE=3 SV=1;>tr|W4ZUS2|W4ZUS2_WHEAT Phenylalanine ammonia-lyase OS=Triticum aestivum PE=3 SV=1;>tr|W5AVC6|W5AVC6_WHEAT Phenylalanine ammonia-lyase OS=Triticum aestivum PE=3 SV=1;>tr|W5B701|W5B701_WHEAT Phenylalanine ammonia-lyase OS=Trit…	>tr|W5AMJ2|W5AMJ2_WHEAT Phenylalanine ammonia-lyase OS=Triticum aestivum PE=3 SV=1	2	0.039871	67.153	0
AVPSLSLQDIPK	1266.72	>tr|W5GJB3|W5GJB3_WHEAT Uncharacterized protein OS=Triticum aestivum PE=3 SV=1;>tr|W5GVM3|W5GVM3_WHEAT Uncharacterized protein OS=Triticum aestivum PE=3 SV=1;>tr|W5G827|W5G827_WHEAT Uncharacterized protein OS=Triticum aestivum PE=3 SV=1	>tr|W5GJB3|W5GJB3_WHEAT Uncharacterized protein OS=Triticum aestivum PE=3 SV=1	2	0.00098414	72.089	0
AVSAIVSCLLGPDR	1456.77	>tr|W5I3H6|W5I3H6_WHEAT Uncharacterized protein OS=Triticum aestivum PE=4 SV=1;>tr|W5H8D2|W5H8D2_WHEAT Uncharacterized protein OS=Triticum aestivum PE=4 SV=1	>tr|W5I3H6|W5I3H6_WHEAT Uncharacterized protein OS=Triticum aestivum PE=4 SV=1	2	5.0813e-63	126.63	0
AVVDTASAPAPAAAR	1366.72	>sp|P09195|F16P1_WHEAT Fructose-1,6-bisphosphatase, chloroplastic OS=Triticum aestivum GN=FBP PE=2 SV=1;>tr|W5E6E0|W5E6E0_WHEAT Uncharacterized protein OS=Triticum aestivum PE=3 SV=1;>tr|W5EAE9|W5EAE9_WHEAT Uncharacterized protein OS=Triticum aestivum PE=3 SV=1	>sp|P09195|F16P1_WHEAT Fructose-1,6-bisphosphatase, chloroplastic OS=Triticum aestivum GN=FBP PE=2 SV=1	2	4.0371e-05	105.14	26772000
AVVKPVAQK	938.591	>tr|A0A077RU36|A0A077RU36_WHEAT Uncharacterized protein OS=Triticum aestivum GN=TRAES_3BF169900010CFD_c1 PE=4 SV=1	>tr|A0A077RU36|A0A077RU36_WHEAT Uncharacterized protein OS=Triticum aestivum GN=TRAES_3BF169900010CFD_c1 PE=4 SV=1	2,3	0.00099972	130.28	75899000
AVVSEHKEELNR	1409.73	>tr|W5DPM6|W5DPM6_WHEAT Uncharacterized protein OS=Triticum aestivum PE=4 SV=1;>tr|W5EQ81|W5EQ81_WHEAT Uncharacterized protein OS=Triticum aestivum PE=4 SV=1;>tr|W5E9B7|W5E9B7_WHEAT Uncharacterized protein OS=Triticum aestivum PE=4 SV=1	>tr|W5DPM6|W5DPM6_WHEAT Uncharacterized protein OS=Triticum aestivum PE=4 SV=1	2,3	1.0652e-05	119.39	33071000
AVVTVPAYFNDSQR	1565.78	>tr|C7ENF7|C7ENF7_WHEAT 70 kDa heat shock protein OS=Triticum aestivum PE=2 SV=1;>tr|D3YE92|D3YE92_WHEAT 70 kDa heat shock protein OS=Triticum aestivum PE=2 SV=1;>tr|W5FM76|W5FM76_WHEAT Uncharacterized protein OS=Triticum aestivum PE=3 SV=1;>tr|W5G2X9|W5G2X9_WHEAT Uncharacterized protein OS=Triticum aestivum PE=3 SV=1;>tr|W5F478|W5F478_WHEAT Uncharacterized protein OS=Triticum aestivum PE=4 SV=1	>tr|C7ENF7|C7ENF7_WHEAT 70 kDa heat shock protein OS=Triticum aestivum PE=2 SV=1	2	0.0088686	46.481	0
AVVVHADSDDLGK	1324.66	>tr|W5DYG7|W5DYG7_WHEAT Superoxide dismutase [Cu-Zn] OS=Triticum aestivum PE=3 SV=1;>tr|A0A0G2YAJ8|A0A0G2YAJ8_WHEAT Superoxide dismutase [Cu-Zn] OS=Triticum aestivum GN=SOD2 PE=2 SV=1;>tr|W5E8G5|W5E8G5_WHEAT Superoxide dismutase [Cu-Zn] OS=Triticum aestivum PE=3 SV=1;>tr|W5EF09|W5EF09_WHEAT Superoxide dismutase [Cu-Zn] OS=Triticum aestivum PE=3 SV=1	>tr|W5DYG7|W5DYG7_WHEAT Superoxide dismutase [Cu-Zn] OS=Triticum aestivum PE=3 SV=1	2	0.021476	59.227	3012700
AVVVHGDADDLGK	1294.65	>tr|C3VQ50|C3VQ50_WHEAT Superoxide dismutase [Cu-Zn] OS=Triticum aestivum GN=SOD1 PE=2 SV=1;>tr|H9NAV6|H9NAV6_WHEAT Superoxide dismutase [Cu-Zn] OS=Triticum aestivum PE=2 SV=1;>tr|W5B1E5|W5B1E5_WHEAT Superoxide dismutase [Cu-Zn] OS=Triticum aestivum PE=3 SV=1	>tr|C3VQ50|C3VQ50_WHEAT Superoxide dismutase [Cu-Zn] OS=Triticum aestivum GN=SOD1 PE=2 SV=1	2	1.8097e-09	138.02	23687000
AWMAAQDQPHENLIFPEEVLPR	2590.26	>sp|Q36814|PSBD_WHEAT Photosystem II D2 protein OS=Triticum aestivum GN=psbD PE=3 SV=2;>tr|B2CHJ7|B2CHJ7_WHEAT Photosystem II D2 protein OS=Triticum aestivum GN=psbD PE=2 SV=1;>tr|W5A9P1|W5A9P1_WHEAT Uncharacterized protein OS=Triticum aestivum PE=4 SV=1	>sp|Q36814|PSBD_WHEAT Photosystem II D2 protein OS=Triticum aestivum GN=psbD PE=3 SV=2	2,3	8.1917e-36	176.46	235560000
AYATDVLSDGPVDNEK	1692.78	>tr|W5A3L5|W5A3L5_WHEAT Uncharacterized protein OS=Triticum aestivum PE=4 SV=1;>tr|A0A096UK16|A0A096UK16_WHEAT Uncharacterized protein OS=Triticum aestivum PE=4 SV=1;>tr|W5AIW8|W5AIW8_WHEAT Uncharacterized protein OS=Triticum aestivum PE=4 SV=1	>tr|W5A3L5|W5A3L5_WHEAT Uncharacterized protein OS=Triticum aestivum PE=4 SV=1	2	4.6224e-11	87.148	0
AYAVGASFK	912.471	>tr|W4ZPA7|W4ZPA7_WHEAT Uncharacterized protein OS=Triticum aestivum PE=4 SV=1	>tr|W4ZPA7|W4ZPA7_WHEAT Uncharacterized protein OS=Triticum aestivum PE=4 SV=1	2	0.020714	74.165	13896000
AYDFVSQEIR	1226.59	>sp|Q36814|PSBD_WHEAT Photosystem II D2 protein OS=Triticum aestivum GN=psbD PE=3 SV=2;>tr|B2CHJ7|B2CHJ7_WHEAT Photosystem II D2 protein OS=Triticum aestivum GN=psbD PE=2 SV=1;>tr|W5A9P1|W5A9P1_WHEAT Uncharacterized protein OS=Triticum aestivum PE=4 SV=1;>tr|W5GSZ7|W5GSZ7_WHEAT Photosystem II D2 protein OS=Triticum aestivum PE=3 SV=1;>tr|W5CIU8|W5CIU8_WHEAT Photosystem II D2 protein OS=Triticum a…	>sp|Q36814|PSBD_WHEAT Photosystem II D2 protein OS=Triticum aestivum GN=psbD PE=3 SV=2	2	0.00078836	113.93	13616000
AYLFPQNPAR	1175.61	>tr|W5ERE8|W5ERE8_WHEAT Uncharacterized protein OS=Triticum aestivum PE=4 SV=1;>tr|W5DTG8|W5DTG8_WHEAT Uncharacterized protein OS=Triticum aestivum PE=4 SV=1	>tr|W5ERE8|W5ERE8_WHEAT Uncharacterized protein OS=Triticum aestivum PE=4 SV=1	2	0.015897	65.305	0
AYQEQVMSNSAR	1382.62	>tr|W5ECJ8|W5ECJ8_WHEAT Serine hydroxymethyltransferase OS=Triticum aestivum PE=3 SV=1;>tr|A0A0C4BJE5|A0A0C4BJE5_WHEAT Serine hydroxymethyltransferase OS=Triticum aestivum PE=3 SV=1	>tr|W5ECJ8|W5ECJ8_WHEAT Serine hydroxymethyltransferase OS=Triticum aestivum PE=3 SV=1	2	0.00026367	103.88	44188000
AYSAHLKR	944.519	>tr|W5FWF5|W5FWF5_WHEAT Uncharacterized protein OS=Triticum aestivum PE=4 SV=1	>tr|W5FWF5|W5FWF5_WHEAT Uncharacterized protein OS=Triticum aestivum PE=4 SV=1	2	0.0056703	144.38	58420000
AYTVQFGSCK	1159.53	>tr|W5BPY8|W5BPY8_WHEAT Uncharacterized protein OS=Triticum aestivum PE=4 SV=1;>tr|W5C572|W5C572_WHEAT Uncharacterized protein OS=Triticum aestivum PE=4 SV=1;>tr|W5B4W5|W5B4W5_WHEAT Uncharacterized protein OS=Triticum aestivum PE=4 SV=1	>tr|W5BPY8|W5BPY8_WHEAT Uncharacterized protein OS=Triticum aestivum PE=4 SV=1	2	0.00017252	125.75	314470000
CATITPDEDR	1176.51	>tr|W5DAE9|W5DAE9_WHEAT Uncharacterized protein OS=Triticum aestivum PE=3 SV=1	>tr|W5DAE9|W5DAE9_WHEAT Uncharacterized protein OS=Triticum aestivum PE=3 SV=1	2	0.0072527	77.379	6485800
CCLEHAASVAK	1244.56	>tr|W5HDP4|W5HDP4_WHEAT Uncharacterized protein OS=Triticum aestivum PE=3 SV=1;>tr|W5I877|W5I877_WHEAT Uncharacterized protein OS=Triticum aestivum PE=3 SV=1;>tr|W5DSU6|W5DSU6_WHEAT Uncharacterized protein OS=Triticum aestivum PE=3 SV=1;>tr|W5GD60|W5GD60_WHEAT Uncharacterized protein OS=Triticum aestivum PE=3 SV=1;>tr|W5H2V3|W5H2V3_WHEAT Uncharacterized protein OS=Triticum aestivum PE=3 SV=1;>tr|…	>tr|W5HDP4|W5HDP4_WHEAT Uncharacterized protein OS=Triticum aestivum PE=3 SV=1	2	5.1857e-10	163.78	11280000
CEDGIIIR	974.486	>sp|Q95H51|RK14_WHEAT 50S ribosomal protein L14, chloroplastic OS=Triticum aestivum GN=rpl14 PE=3 SV=1;>tr|S4Z0E4|S4Z0E4_WHEAT Ribosomal protein L14 OS=Triticum aestivum PE=3 SV=1;>tr|W5FWR2|W5FWR2_WHEAT Uncharacterized protein OS=Triticum aestivum PE=3 SV=1;>tr|W5FXC2|W5FXC2_WHEAT Uncharacterized protein OS=Triticum aestivum PE=3 SV=1;>tr|W5CBU3|W5CBU3_WHEAT Uncharacterized protein OS=Triticum a…	>sp|Q95H51|RK14_WHEAT 50S ribosomal protein L14, chloroplastic OS=Triticum aestivum GN=rpl14 PE=3 SV=1	2	0.01935	93.429	24068000
CESACPTDFLSVR	1540.66	>sp|P69415|PSAC_WHEAT Photosystem I iron-sulfur center OS=Triticum aestivum GN=psaC PE=3 SV=2;>tr|A0A077RYA3|A0A077RYA3_WHEAT Uncharacterized protein OS=Triticum aestivum GN=TRAES_3BF007300380CFD_c1 PE=3 SV=1;>tr|A1YV22|A1YV22_WHEAT Photosystem I iron-sulfur center OS=Triticum aestivum GN=psaC PE=3 SV=1;>tr|W5HWV0|W5HWV0_WHEAT Uncharacterized protein OS=Triticum aestivum PE=3 SV=1;>tr|W5A953|W5A9…	>sp|P69415|PSAC_WHEAT Photosystem I iron-sulfur center OS=Triticum aestivum GN=psaC PE=3 SV=2	2	8.1046e-23	183.79	185390000
CEYLADAIIDSFHNVN	1879.84	>tr|W5GY37|W5GY37_WHEAT Aspartate aminotransferase OS=Triticum aestivum PE=3 SV=1;>tr|W5GJ93|W5GJ93_WHEAT Aspartate aminotransferase OS=Triticum aestivum PE=3 SV=1;>tr|W5G5A6|W5G5A6_WHEAT Aspartate aminotransferase OS=Triticum aestivum PE=3 SV=1	>tr|W5GY37|W5GY37_WHEAT Aspartate aminotransferase OS=Triticum aestivum PE=3 SV=1	2	2.8809e-07	63.894	0
CFNCGIDGHWAR	1491.61	>tr|W5DFW3|W5DFW3_WHEAT Uncharacterized protein OS=Triticum aestivum PE=4 SV=1;>tr|W5A8Z1|W5A8Z1_WHEAT Uncharacterized protein OS=Triticum aestivum PE=4 SV=1;>tr|W4ZWP1|W4ZWP1_WHEAT Uncharacterized protein OS=Triticum aestivum PE=4 SV=1;>tr|Q2QKC1|Q2QKC1_WHEAT Alternative splicing regulator OS=Triticum aestivum GN=RSZ38 PE=2 SV=1;>tr|W5ALY6|W5ALY6_WHEAT Uncharacterized protein OS=Triticum aestivu…	>tr|W5DFW3|W5DFW3_WHEAT Uncharacterized protein OS=Triticum aestivum PE=4 SV=1	2	0.025342	45.257	0
CGHSNQLRPK	1195.59	>tr|W5DYW0|W5DYW0_WHEAT Uncharacterized protein OS=Triticum aestivum PE=4 SV=1;>tr|Q7XYD4|Q7XYD4_WHEAT Ubiquitin/ribosomal fusion protein (Fragment) OS=Triticum aestivum PE=2 SV=1;>tr|W5ENZ1|W5ENZ1_WHEAT Uncharacterized protein OS=Triticum aestivum PE=4 SV=1	>tr|W5DYW0|W5DYW0_WHEAT Uncharacterized protein OS=Triticum aestivum PE=4 SV=1	2	0.00014585	128.81	12974000
CGIAVEPSYPTK	1320.64	>tr|W5BBR7|W5BBR7_WHEAT Uncharacterized protein OS=Triticum aestivum PE=3 SV=1;>tr|Q0WXG8|Q0WXG8_WHEAT Triticain alpha OS=Triticum aestivum PE=2 SV=1;>tr|W5ASV0|W5ASV0_WHEAT Uncharacterized protein OS=Triticum aestivum PE=3 SV=1;>tr|W5C066|W5C066_WHEAT Uncharacterized protein OS=Triticum aestivum PE=3 SV=1	>tr|W5BBR7|W5BBR7_WHEAT Uncharacterized protein OS=Triticum aestivum PE=3 SV=1	2	0.0029257	59.57	0
CGSNVFWK	996.449	>tr|W5BPY8|W5BPY8_WHEAT Uncharacterized protein OS=Triticum aestivum PE=4 SV=1;>tr|W5C572|W5C572_WHEAT Uncharacterized protein OS=Triticum aestivum PE=4 SV=1;>tr|W5B4W5|W5B4W5_WHEAT Uncharacterized protein OS=Triticum aestivum PE=4 SV=1;>tr|W5ET55|W5ET55_WHEAT Uncharacterized protein OS=Triticum aestivum PE=4 SV=1	>tr|W5BPY8|W5BPY8_WHEAT Uncharacterized protein OS=Triticum aestivum PE=4 SV=1	2	2.59e-14	205.36	59847000
CHFVALDIFNGK	1419.7	>tr|W5B0R8|W5B0R8_WHEAT Eukaryotic translation initiation factor 5A OS=Triticum aestivum PE=3 SV=1;>tr|W5BMK0|W5BMK0_WHEAT Eukaryotic translation initiation factor 5A OS=Triticum aestivum PE=3 SV=1	>tr|W5B0R8|W5B0R8_WHEAT Eukaryotic translation initiation factor 5A OS=Triticum aestivum PE=3 SV=1	2	0.00095496	69.451	0
CKPNNAIHATEALRR	1749.91	>tr|W4ZWJ3|W4ZWJ3_WHEAT Uncharacterized protein OS=Triticum aestivum PE=4 SV=1;>tr|A0A0C4BIR6|A0A0C4BIR6_WHEAT Uncharacterized protein OS=Triticum aestivum PE=4 SV=1	>tr|W4ZWJ3|W4ZWJ3_WHEAT Uncharacterized protein OS=Triticum aestivum PE=4 SV=1	4	0.011471	56.46	10373000
CKYPTDGSSPK	1238.56	>tr|D8L9K9|D8L9K9_WHEAT Fructose-1,6-bisphosphatase, cytosolic,putative,expressed OS=Triticum aestivum GN=TAA_ctg0464b.00040.1 PE=3 SV=1;>tr|W5CBY6|W5CBY6_WHEAT Uncharacterized protein OS=Triticum aestivum PE=3 SV=1;>tr|A0A0C4B2T0|A0A0C4B2T0_WHEAT Uncharacterized protein OS=Triticum aestivum PE=3 SV=1;>tr|W5DBX9|W5DBX9_WHEAT Uncharacterized protein OS=Triticum aestivum PE=3 SV=1	>tr|D8L9K9|D8L9K9_WHEAT Fructose-1,6-bisphosphatase, cytosolic,putative,expressed OS=Triticum aestivum GN=TAA_ctg0464b.00040.1 PE=3 SV=1	2	0.0061472	77.062	16057000
CPFTGTVAIR	1120.57	>tr|W5BU59|W5BU59_WHEAT Uncharacterized protein OS=Triticum aestivum PE=3 SV=1;>tr|W5AWL2|W5AWL2_WHEAT Uncharacterized protein OS=Triticum aestivum PE=3 SV=1;>tr|W5BFB7|W5BFB7_WHEAT Uncharacterized protein OS=Triticum aestivum PE=3 SV=1	>tr|W5BU59|W5BU59_WHEAT Uncharacterized protein OS=Triticum aestivum PE=3 SV=1	2	0.022822	64.103	18288000
CVGAFLEGGSPDENAAIAK	1904.89	>tr|W5ERE8|W5ERE8_WHEAT Uncharacterized protein OS=Triticum aestivum PE=4 SV=1;>tr|W5DTG8|W5DTG8_WHEAT Uncharacterized protein OS=Triticum aestivum PE=4 SV=1;>tr|W5EBY0|W5EBY0_WHEAT Uncharacterized protein OS=Triticum aestivum PE=4 SV=1	>tr|W5ERE8|W5ERE8_WHEAT Uncharacterized protein OS=Triticum aestivum PE=4 SV=1	2	0.0017263	73.464	12051000
CVNCDGIGSLTCTTCQGSGIQPR	2540.09	>tr|W5DYN7|W5DYN7_WHEAT Uncharacterized protein OS=Triticum aestivum PE=4 SV=1;>tr|W5EFC4|W5EFC4_WHEAT Uncharacterized protein OS=Triticum aestivum PE=4 SV=1	>tr|W5DYN7|W5DYN7_WHEAT Uncharacterized protein OS=Triticum aestivum PE=4 SV=1	2	0.00022348	40.012	0
CYESYSEDPK	1276.49	>tr|Q8RWR5|Q8RWR5_WHEAT Beta-D-glucan exohydrolase OS=Triticum aestivum PE=2 SV=1;>tr|W5FDS3|W5FDS3_WHEAT Uncharacterized protein OS=Triticum aestivum PE=4 SV=1;>tr|W5FJX1|W5FJX1_WHEAT Uncharacterized protein OS=Triticum aestivum PE=4 SV=1;>tr|W5F3C0|W5F3C0_WHEAT Uncharacterized protein OS=Triticum aestivum PE=4 SV=1;>tr|W5FYP9|W5FYP9_WHEAT Uncharacterized protein OS=Triticum aestivum PE=4 SV=1;>…	>tr|Q8RWR5|Q8RWR5_WHEAT Beta-D-glucan exohydrolase OS=Triticum aestivum PE=2 SV=1	2	0.02483	63.408	11609000
CYHIEPVAGEDSQW	1689.71	>tr|W5GGX4|W5GGX4_WHEAT Uncharacterized protein OS=Triticum aestivum PE=3 SV=1	>tr|W5GGX4|W5GGX4_WHEAT Uncharacterized protein OS=Triticum aestivum PE=3 SV=1	2	3.2503e-12	149.23	1601900000
DAAQGAADNVTAAVEDVSK	1830.86	>tr|E6Y8U6|E6Y8U6_WHEAT Cold-responsive protein WCOR14 OS=Triticum aestivum PE=4 SV=1;>tr|Q9SDV6|Q9SDV6_WHEAT Cold-responsive protein COR14a OS=Triticum aestivum GN=cor14a PE=2 SV=1	>tr|E6Y8U6|E6Y8U6_WHEAT Cold-responsive protein WCOR14 OS=Triticum aestivum PE=4 SV=1	2	5.9532e-16	135.04	33914000
DAAQGVADDVTAAVEDVSK	1859.87	>tr|Q8S387|Q8S387_WHEAT WCOR14c OS=Triticum aestivum PE=2 SV=1;>tr|B9VUA8|B9VUA8_WHEAT Cold-responsive protein WCOR14 OS=Triticum aestivum GN=cor14 PE=4 SV=1	>tr|Q8S387|Q8S387_WHEAT WCOR14c OS=Triticum aestivum PE=2 SV=1	2	2.7844e-16	142.98	36747000
DADTAAVVQEPEAK	1442.69	>tr|W5D2H2|W5D2H2_WHEAT Uncharacterized protein OS=Triticum aestivum GN=TRAES_3BF077700040CFD_c1 PE=4 SV=1;>tr|W5DB72|W5DB72_WHEAT Uncharacterized protein OS=Triticum aestivum PE=4 SV=1;>tr|W5CBR3|W5CBR3_WHEAT Uncharacterized protein OS=Triticum aestivum PE=4 SV=1	>tr|W5D2H2|W5D2H2_WHEAT Uncharacterized protein OS=Triticum aestivum GN=TRAES_3BF077700040CFD_c1 PE=4 SV=1	2	0.00012197	62.287	0
DAGVISGLNVMR	1230.64	>tr|W5DZG0|W5DZG0_WHEAT Uncharacterized protein OS=Triticum aestivum PE=3 SV=1;>tr|W5ENI6|W5ENI6_WHEAT Uncharacterized protein OS=Triticum aestivum PE=3 SV=1;>tr|G3LUU7|G3LUU7_WHEAT CytHSP70 (Fragment) OS=Triticum aestivum GN=CytHSP70 PE=2 SV=1;>tr|X5D3C3|X5D3C3_WHEAT Heat shock protein 70 (Fragment) OS=Triticum aestivum PE=2 SV=1	>tr|W5DZG0|W5DZG0_WHEAT Uncharacterized protein OS=Triticum aestivum PE=3 SV=1	2	0.040545	54.7	3973700
DAIDQGADVR	1058.5	>sp|Q1XIR9|HGL1A_WHEAT 4-hydroxy-7-methoxy-3-oxo-3,4-dihydro-2H-1,4-benzoxazin-2-yl glucoside beta-D-glucosidase 1a, chloroplastic OS=Triticum aestivum GN=GLU1A PE=1 SV=1;>sp|Q1XH04|HGL1C_WHEAT 4-hydroxy-7-methoxy-3-oxo-3,4-dihydro-2H-1,4-benzoxazin-2-yl glucoside beta-D-glucosidase 1c, chloroplastic OS=Triticum aestivum GN=GLU1C PE=1 SV=1;>tr|W5BVE0|W5BVE0_WHEAT Uncharacterized protein OS=Tritic…	>sp|Q1XIR9|HGL1A_WHEAT 4-hydroxy-7-methoxy-3-oxo-3,4-dihydro-2H-1,4-benzoxazin-2-yl glucoside beta-D-glucosidase 1a, chloroplastic OS=Triticum aestivum GN=GLU1A PE=1 SV=1	2	0.027071	62.633	11524000
DALPQMPLER	1168.59	>sp|Q95H51|RK14_WHEAT 50S ribosomal protein L14, chloroplastic OS=Triticum aestivum GN=rpl14 PE=3 SV=1;>tr|S4Z0E4|S4Z0E4_WHEAT Ribosomal protein L14 OS=Triticum aestivum PE=3 SV=1;>tr|W5FWR2|W5FWR2_WHEAT Uncharacterized protein OS=Triticum aestivum PE=3 SV=1;>tr|W5FXC2|W5FXC2_WHEAT Uncharacterized protein OS=Triticum aestivum PE=3 SV=1;>tr|W5CBU3|W5CBU3_WHEAT Uncharacterized protein OS=Triticum a…	>sp|Q95H51|RK14_WHEAT 50S ribosomal protein L14, chloroplastic OS=Triticum aestivum GN=rpl14 PE=3 SV=1	2	0.0064175	79.148	10425000
DAPAGEKPEPVR	1264.64	>tr|W5ASA4|W5ASA4_WHEAT Uncharacterized protein OS=Triticum aestivum PE=3 SV=1	>tr|W5ASA4|W5ASA4_WHEAT Uncharacterized protein OS=Triticum aestivum PE=3 SV=1	2	0.016802	65.563	3718800
DATDDFEDVGHSTTAR	1735.73	>tr|A0A077RAG2|A0A077RAG2_WHEAT Uncharacterized protein OS=Triticum aestivum GN=TRAES_3BF151800050CFD_c1 PE=3 SV=1;>tr|W5EXR5|W5EXR5_WHEAT Uncharacterized protein OS=Triticum aestivum PE=3 SV=1;>tr|W5F994|W5F994_WHEAT Uncharacterized protein OS=Triticum aestivum PE=3 SV=1;>tr|W5DBM7|W5DBM7_WHEAT Uncharacterized protein OS=Triticum aestivum PE=4 SV=1	>tr|A0A077RAG2|A0A077RAG2_WHEAT Uncharacterized protein OS=Triticum aestivum GN=TRAES_3BF151800050CFD_c1 PE=3 SV=1	2	0.0057365	41.938	0
DAYVGDEAQSK	1181.52	>tr|W5ETI1|W5ETI1_WHEAT Uncharacterized protein OS=Triticum aestivum PE=3 SV=1;>tr|W5DT55|W5DT55_WHEAT Uncharacterized protein OS=Triticum aestivum PE=3 SV=1;>tr|W5EE00|W5EE00_WHEAT Uncharacterized protein OS=Triticum aestivum PE=3 SV=1;>tr|W5CSL3|W5CSL3_WHEAT Uncharacterized protein OS=Triticum aestivum GN=TRAES_3BF019000090CFD_c1 PE=3 SV=1;>tr|W5ETT2|W5ETT2_WHEAT Uncharacterized protein OS=Trit…	>tr|W5FAY5|W5FAY5_WHEAT Uncharacterized protein OS=Triticum aestivum PE=3 SV=1	2	0.0014975	88.338	52355000
DDAQEPDPEGR	1227.5	>tr|W5AU48|W5AU48_WHEAT Uncharacterized protein OS=Triticum aestivum PE=3 SV=1	>tr|W5AU48|W5AU48_WHEAT Uncharacterized protein OS=Triticum aestivum PE=3 SV=1	2	0.0076435	70.488	13904000
DDDFDIPAGDDMMMGDGMGDFGGAEGPGMK	3050.14	>tr|W5HJ53|W5HJ53_WHEAT Uncharacterized protein OS=Triticum aestivum PE=4 SV=1;>tr|W5HSJ3|W5HSJ3_WHEAT Uncharacterized protein OS=Triticum aestivum PE=4 SV=1;>sp|Q43207|FKB70_WHEAT 70 kDa peptidyl-prolyl isomerase OS=Triticum aestivum GN=FKBP70 PE=1 SV=1	>tr|W5HJ53|W5HJ53_WHEAT Uncharacterized protein OS=Triticum aestivum PE=4 SV=1	3	0.039763	0	0
DDENVNSQPF	1163.47	>tr|G8D5C5|G8D5C5_WHEAT Ribulose bisphosphate carboxylase large chain (Fragment) OS=Triticum aestivum GN=rbcL PE=3 SV=1	>tr|G8D5C5|G8D5C5_WHEAT Ribulose bisphosphate carboxylase large chain (Fragment) OS=Triticum aestivum GN=rbcL PE=3 SV=1	2	0.0078566	76.1	365240000
DDENVNSQPFMR	1450.61	>tr|W5B3Z6|W5B3Z6_WHEAT Uncharacterized protein OS=Triticum aestivum PE=3 SV=1;>tr|W5BG62|W5BG62_WHEAT Ribulose bisphosphate carboxylase large chain OS=Triticum aestivum GN=rbcL PE=3 SV=1;>sp|P11383|RBL_WHEAT Ribulose bisphosphate carboxylase large chain OS=Triticum aestivum GN=rbcL PE=1 SV=2;>tr|B2CHJ6|B2CHJ6_WHEAT Ribulose 1,5-bisphosphate carboxylase/oxygenase large subunit OS=Triticum aestivu…	>tr|W5BG62|W5BG62_WHEAT Ribulose bisphosphate carboxylase large chain OS=Triticum aestivum GN=rbcL PE=3 SV=1	2	2.8662e-21	106.49	0
DDEVQVVR	958.472	>tr|W5D739|W5D739_WHEAT Uncharacterized protein OS=Triticum aestivum GN=TRAES_3BF073700020CFD_c1 PE=3 SV=1;>tr|W5CLE3|W5CLE3_WHEAT Uncharacterized protein OS=Triticum aestivum PE=4 SV=1;>tr|W5DI21|W5DI21_WHEAT Uncharacterized protein OS=Triticum aestivum PE=4 SV=1	>tr|W5D739|W5D739_WHEAT Uncharacterized protein OS=Triticum aestivum GN=TRAES_3BF073700020CFD_c1 PE=3 SV=1	2	0.037576	67.169	0
DDFAGQTVLPVSELQPGIR	2041.05	>tr|W5BMG0|W5BMG0_WHEAT Phosphoinositide phospholipase C OS=Triticum aestivum PE=4 SV=1;>tr|E5G605|E5G605_WHEAT Phosphoinositide phospholipase C OS=Triticum aestivum PE=2 SV=1;>tr|W5B1Q1|W5B1Q1_WHEAT Phosphoinositide phospholipase C OS=Triticum aestivum PE=4 SV=1;>tr|W5C2Y1|W5C2Y1_WHEAT Phosphoinositide phospholipase C OS=Triticum aestivum PE=4 SV=1	>tr|W5BMG0|W5BMG0_WHEAT Phosphoinositide phospholipase C OS=Triticum aestivum PE=4 SV=1	2	4.6285e-05	46.621	0
DDLKLPTDDVLLGQIK	1781.98	>tr|Q3S4H9|Q3S4H9_WHEAT Eukaryotic translation initiation factor 5A OS=Triticum aestivum PE=2 SV=1;>tr|Q3S4I0|Q3S4I0_WHEAT Eukaryotic translation initiation factor 5A OS=Triticum aestivum PE=3 SV=1;>tr|Q3S4I1|Q3S4I1_WHEAT Eukaryotic translation initiation factor 5A OS=Triticum aestivum PE=3 SV=1	>tr|Q3S4H9|Q3S4H9_WHEAT Eukaryotic translation initiation factor 5A OS=Triticum aestivum PE=2 SV=1	2	3.1173e-06	59.673	0
DDTGVAVR	831.409	>tr|W5FUT0|W5FUT0_WHEAT Uncharacterized protein OS=Triticum aestivum PE=4 SV=1;>tr|W5FCF5|W5FCF5_WHEAT Uncharacterized protein OS=Triticum aestivum PE=4 SV=1	>tr|W5FUT0|W5FUT0_WHEAT Uncharacterized protein OS=Triticum aestivum PE=4 SV=1	2	0.031612	63.565	0
DDTVILDGAGDKK	1345.67	>tr|W5ACA2|W5ACA2_WHEAT Uncharacterized protein OS=Triticum aestivum PE=3 SV=1;>tr|W5EF54|W5EF54_WHEAT Uncharacterized protein OS=Triticum aestivum PE=3 SV=1;>tr|W5E3I4|W5E3I4_WHEAT Uncharacterized protein OS=Triticum aestivum PE=3 SV=1;>tr|W5DR34|W5DR34_WHEAT Uncharacterized protein OS=Triticum aestivum PE=3 SV=1;>tr|W5A152|W5A152_WHEAT Uncharacterized protein OS=Triticum aestivum PE=3 SV=1	>tr|W5ACA2|W5ACA2_WHEAT Uncharacterized protein OS=Triticum aestivum PE=3 SV=1	2	0.023969	57.804	8864700
DEAAHAAIEK	1053.51	>tr|P93616|P93616_WHEAT Polyadenylate-binding protein OS=Triticum aestivum GN=wheatpab PE=1 SV=1;>tr|W5FCA1|W5FCA1_WHEAT Polyadenylate-binding protein OS=Triticum aestivum PE=3 SV=1;>tr|W5FSK5|W5FSK5_WHEAT Polyadenylate-binding protein OS=Triticum aestivum PE=3 SV=1;>tr|W5F377|W5F377_WHEAT Polyadenylate-binding protein OS=Triticum aestivum PE=3 SV=1	>tr|P93616|P93616_WHEAT Polyadenylate-binding protein OS=Triticum aestivum GN=wheatpab PE=1 SV=1	2	7.7748e-11	97.813	0
DEAFTER	866.377	>tr|W5FL28|W5FL28_WHEAT Lipoxygenase OS=Triticum aestivum PE=3 SV=1;>tr|W5G4K3|W5G4K3_WHEAT Lipoxygenase OS=Triticum aestivum PE=3 SV=1	>tr|W5G4K3|W5G4K3_WHEAT Lipoxygenase OS=Triticum aestivum PE=3 SV=1	2	0.018507	102.77	11991000
DEEVDYFPSR	1255.54	>sp|Q43206|CATA1_WHEAT Catalase-1 OS=Triticum aestivum GN=CAT1 PE=2 SV=1;>tr|D6PW71|D6PW71_WHEAT Catalase OS=Triticum aestivum GN=CAT PE=3 SV=1;>tr|W5EHG1|W5EHG1_WHEAT Catalase OS=Triticum aestivum PE=3 SV=1;>tr|A0A0A7MA13|A0A0A7MA13_WHEAT Catalase (Fragment) OS=Triticum aestivum PE=2 SV=1;>tr|I0AW31|I0AW31_WHEAT Catalase (Fragment) OS=Triticum aestivum PE=2 SV=1;>tr|I0AW33|I0AW33_WHEAT Catalase …	>sp|Q43206|CATA1_WHEAT Catalase-1 OS=Triticum aestivum GN=CAT1 PE=2 SV=1	2	0.0003631	87.298	25320000
DEGFGSLWR	1065.49	>tr|W5GJK4|W5GJK4_WHEAT Uncharacterized protein OS=Triticum aestivum PE=3 SV=1;>sp|Q41629|ADT1_WHEAT ADP,ATP carrier protein 1, mitochondrial OS=Triticum aestivum GN=ANT-G1 PE=3 SV=1;>sp|Q41630|ADT2_WHEAT ADP,ATP carrier protein 2, mitochondrial OS=Triticum aestivum GN=ANT-G2 PE=3 SV=1;>tr|W5ESV3|W5ESV3_WHEAT Uncharacterized protein OS=Triticum aestivum PE=3 SV=1;>tr|W5G5F2|W5G5F2_WHEAT Uncharact…	>tr|W5GJK4|W5GJK4_WHEAT Uncharacterized protein OS=Triticum aestivum PE=3 SV=1	2	0.026316	62.823	0
DEQEFIETNPLLNK	1688.83	>tr|W5FCQ7|W5FCQ7_WHEAT Uncharacterized protein OS=Triticum aestivum PE=4 SV=1;>tr|W5FW30|W5FW30_WHEAT Uncharacterized protein OS=Triticum aestivum PE=4 SV=1	>tr|W5FCQ7|W5FCQ7_WHEAT Uncharacterized protein OS=Triticum aestivum PE=4 SV=1	2	0.0031273	73.022	164800000
DEQEFIETNPLLNKVDGPAPSAGGTASR	2912.42	>tr|W5FCQ7|W5FCQ7_WHEAT Uncharacterized protein OS=Triticum aestivum PE=4 SV=1;>tr|W5FW30|W5FW30_WHEAT Uncharacterized protein OS=Triticum aestivum PE=4 SV=1	>tr|W5FCQ7|W5FCQ7_WHEAT Uncharacterized protein OS=Triticum aestivum PE=4 SV=1	3	3.6967e-07	52.707	35983000
DETGAGMMDCK	1213.44	>tr|W5G1K5|W5G1K5_WHEAT Elongation factor Ts OS=Triticum aestivum PE=3 SV=1;>tr|W5FLJ0|W5FLJ0_WHEAT Elongation factor Ts OS=Triticum aestivum PE=3 SV=1;>tr|W5F5B3|W5F5B3_WHEAT Elongation factor Ts OS=Triticum aestivum PE=3 SV=1	>tr|W5G1K5|W5G1K5_WHEAT Elongation factor Ts OS=Triticum aestivum PE=3 SV=1	2	0.0038577	69.451	0
DFDFLGHDSAFK	1397.63	>tr|W5E7J2|W5E7J2_WHEAT Uncharacterized protein (Fragment) OS=Triticum aestivum PE=4 SV=1;>tr|W5DWY0|W5DWY0_WHEAT Uncharacterized protein OS=Triticum aestivum PE=4 SV=1;>tr|W5EKY8|W5EKY8_WHEAT Uncharacterized protein OS=Triticum aestivum PE=4 SV=1	>tr|W5DWY0|W5DWY0_WHEAT Uncharacterized protein OS=Triticum aestivum PE=4 SV=1	2	3.5425e-09	146.07	11725000
DFDLPLK	846.449	>tr|W5BQ58|W5BQ58_WHEAT Uncharacterized protein OS=Triticum aestivum PE=4 SV=1;>tr|W5C4P1|W5C4P1_WHEAT Uncharacterized protein OS=Triticum aestivum PE=4 SV=1;>tr|W5B1X6|W5B1X6_WHEAT Uncharacterized protein OS=Triticum aestivum PE=4 SV=1;>tr|A4UQP4|A4UQP4_WHEAT Putative oxygen-evolving complex OS=Triticum aestivum GN=TAOEC01 PE=2 SV=1;>tr|Q7XYD3|Q7XYD3_WHEAT Oxygen-evolving complex (Fragment) OS=T…	>tr|W5BQ58|W5BQ58_WHEAT Uncharacterized protein OS=Triticum aestivum PE=4 SV=1	2	0.026379	94.662	102550000
DFSGQTLIK	1007.53	>tr|W5D1Z1|W5D1Z1_WHEAT Uncharacterized protein OS=Triticum aestivum GN=TRAES_3BF167600010CFD_c1 PE=4 SV=1;>tr|A0A080YTU7|A0A080YTU7_WHEAT Uncharacterized protein OS=Triticum aestivum GN=TRAES_3BF078700100CFD_c1 PE=4 SV=1	>tr|W5D1Z1|W5D1Z1_WHEAT Uncharacterized protein OS=Triticum aestivum GN=TRAES_3BF167600010CFD_c1 PE=4 SV=1	2	0.021724	72.928	7003200
DGADDSFHFVEDWVR	1793.76	>tr|A0A077RST2|A0A077RST2_WHEAT Carbonic anhydrase OS=Triticum aestivum GN=TRAES_3BF026200060CFD_c1 PE=3 SV=1;>tr|W5CCM5|W5CCM5_WHEAT Carbonic anhydrase OS=Triticum aestivum PE=3 SV=1;>tr|W5F6I7|W5F6I7_WHEAT Carbonic anhydrase OS=Triticum aestivum PE=3 SV=1	>tr|A0A077RST2|A0A077RST2_WHEAT Carbonic anhydrase OS=Triticum aestivum GN=TRAES_3BF026200060CFD_c1 PE=3 SV=1	2,3	5.1321e-31	193.47	76306000
DGDEISLESLK	1204.58	>tr|W5DXJ3|W5DXJ3_WHEAT Uncharacterized protein OS=Triticum aestivum PE=3 SV=1;>tr|W5EIS6|W5EIS6_WHEAT Uncharacterized protein OS=Triticum aestivum PE=3 SV=1	>tr|W5DXJ3|W5DXJ3_WHEAT Uncharacterized protein OS=Triticum aestivum PE=3 SV=1	2	0.008092	69.451	8544200
DGGTYIEAIFPGSSAEQTGK	2026.95	>tr|W5C5S8|W5C5S8_WHEAT Uncharacterized protein OS=Triticum aestivum PE=4 SV=1;>tr|W5B209|W5B209_WHEAT Uncharacterized protein OS=Triticum aestivum PE=4 SV=1	>tr|W5C5S8|W5C5S8_WHEAT Uncharacterized protein OS=Triticum aestivum PE=4 SV=1	2	3.3273e-14	124.84	11009000
DGIDYAAVTVQLPGGER	1759.87	>tr|W5AQE7|W5AQE7_WHEAT Uncharacterized protein OS=Triticum aestivum PE=4 SV=1;>tr|W5B9L0|W5B9L0_WHEAT Uncharacterized protein OS=Triticum aestivum PE=4 SV=1;>sp|P27665|PSBO_WHEAT Oxygen-evolving enhancer protein 1, chloroplastic OS=Triticum aestivum GN=PSBO PE=2 SV=1;>tr|W5ER14|W5ER14_WHEAT Uncharacterized protein OS=Triticum aestivum PE=4 SV=1;>tr|W5EPS9|W5EPS9_WHEAT Uncharacterized protein OS=…	>tr|W5AQE7|W5AQE7_WHEAT Uncharacterized protein OS=Triticum aestivum PE=4 SV=1	2	0.0025084	41.412	0
DGVYPEKVNAGR	1303.65	>tr|W5FAX3|W5FAX3_WHEAT Uncharacterized protein OS=Triticum aestivum PE=4 SV=1	>tr|W5FAX3|W5FAX3_WHEAT Uncharacterized protein OS=Triticum aestivum PE=4 SV=1	2	0.0087474	68.676	12871000
DGYPSDPELIYLTDGASK	1939.91	>tr|W5AUD8|W5AUD8_WHEAT Uncharacterized protein OS=Triticum aestivum PE=4 SV=1;>tr|W5BCV8|W5BCV8_WHEAT Uncharacterized protein OS=Triticum aestivum PE=4 SV=1;>tr|W5BVX4|W5BVX4_WHEAT Uncharacterized protein OS=Triticum aestivum PE=4 SV=1	>tr|W5AUD8|W5AUD8_WHEAT Uncharacterized protein OS=Triticum aestivum PE=4 SV=1	2	0.0050249	58.997	24331000
DHAPAPAAAAPAPAAAAPK	1664.86	>tr|W5B4J7|W5B4J7_WHEAT Uncharacterized protein OS=Triticum aestivum PE=4 SV=1	>tr|W5B4J7|W5B4J7_WHEAT Uncharacterized protein OS=Triticum aestivum PE=4 SV=1	2	0.0062256	58.159	4446600
DHDYGFTK	981.419	>tr|W5EEV4|W5EEV4_WHEAT Purple acid phosphatase OS=Triticum aestivum PE=3 SV=1;>tr|W5EWA2|W5EWA2_WHEAT Uncharacterized protein OS=Triticum aestivum PE=4 SV=1;>tr|W5E523|W5E523_WHEAT Uncharacterized protein OS=Triticum aestivum PE=4 SV=1	>tr|W5EEV4|W5EEV4_WHEAT Purple acid phosphatase OS=Triticum aestivum PE=3 SV=1	2	0.023205	88.181	9874100
DHIYVPR	898.466	>tr|W5FL28|W5FL28_WHEAT Lipoxygenase OS=Triticum aestivum PE=3 SV=1;>tr|W5G4K3|W5G4K3_WHEAT Lipoxygenase OS=Triticum aestivum PE=3 SV=1	>tr|W5G4K3|W5G4K3_WHEAT Lipoxygenase OS=Triticum aestivum PE=3 SV=1	2	0.023995	124.89	55040000
DHTQTTEMK	1089.48	>tr|W5G4K3|W5G4K3_WHEAT Lipoxygenase OS=Triticum aestivum PE=3 SV=1	>tr|W5G4K3|W5G4K3_WHEAT Lipoxygenase OS=Triticum aestivum PE=3 SV=1	2	8.5822e-08	174.98	10989000
DIHAEAAK	853.429	>tr|W5D8P1|W5D8P1_WHEAT Uncharacterized protein OS=Triticum aestivum PE=4 SV=1;>tr|W5CDW4|W5CDW4_WHEAT Uncharacterized protein OS=Triticum aestivum PE=4 SV=1;>tr|W5FDF5|W5FDF5_WHEAT Uncharacterized protein OS=Triticum aestivum PE=4 SV=1;>tr|W5FZ44|W5FZ44_WHEAT Uncharacterized protein OS=Triticum aestivum PE=4 SV=1;>tr|W5EU64|W5EU64_WHEAT Uncharacterized protein OS=Triticum aestivum PE=4 SV=1	>tr|W5D8P1|W5D8P1_WHEAT Uncharacterized protein OS=Triticum aestivum PE=4 SV=1	2	0.019188	93.649	7870700
DIIMVDHMR	1128.54	>sp|P32112|SAHH_WHEAT Adenosylhomocysteinase OS=Triticum aestivum GN=SAHH PE=2 SV=1;>tr|W5B7Z6|W5B7Z6_WHEAT Adenosylhomocysteinase OS=Triticum aestivum PE=3 SV=1;>tr|W5AQZ6|W5AQZ6_WHEAT Uncharacterized protein OS=Triticum aestivum PE=3 SV=1;>tr|W5BTX6|W5BTX6_WHEAT Uncharacterized protein OS=Triticum aestivum PE=3 SV=1;>tr|W5BE20|W5BE20_WHEAT Uncharacterized protein OS=Triticum aestivum PE=3 SV=1;…	>sp|P32112|SAHH_WHEAT Adenosylhomocysteinase OS=Triticum aestivum GN=SAHH PE=2 SV=1	2	0.0047002	108.3	23533000
DITPMGGFPHYGVVK	1616.8	>tr|A1YE31|A1YE31_WHEAT Ribosomal protein L3-A3 OS=Triticum aestivum GN=RPL3-A3 PE=2 SV=1;>tr|A1YE34|A1YE34_WHEAT Ribosomal protein L3-B2 OS=Triticum aestivum GN=RPL3-B2 PE=2 SV=1;>tr|Q6V959|Q6V959_WHEAT Ribosomal protein L3 OS=Triticum aestivum GN=RPL3 PE=2 SV=1;>tr|Q7X744|Q7X744_WHEAT Ribosomal protein L3 OS=Triticum aestivum GN=RPL3 PE=1 SV=1;>tr|Q7X748|Q7X748_WHEAT Ribosomal protein L3 OS=Tri…	>tr|A1YE31|A1YE31_WHEAT Ribosomal protein L3-A3 OS=Triticum aestivum GN=RPL3-A3 PE=2 SV=1	2	0.0016841	68.809	10784000
DKLGNDILVEDWLK	1656.87	>sp|Q7X9A6|UCRIA_WHEAT Cytochrome b6-f complex iron-sulfur subunit, chloroplastic OS=Triticum aestivum GN=petC PE=2 SV=1;>tr|W5AZN1|W5AZN1_WHEAT Cytochrome b6-f complex iron-sulfur subunit OS=Triticum aestivum PE=4 SV=1	>sp|Q7X9A6|UCRIA_WHEAT Cytochrome b6-f complex iron-sulfur subunit, chloroplastic OS=Triticum aestivum GN=petC PE=2 SV=1	2,3	0.0015193	85.734	75653000
DKLWPMLK	1029.57	>tr|W5G125|W5G125_WHEAT Uncharacterized protein OS=Triticum aestivum PE=4 SV=1;>tr|W5H7J1|W5H7J1_WHEAT Uncharacterized protein OS=Triticum aestivum PE=4 SV=1;>tr|W5I281|W5I281_WHEAT Uncharacterized protein OS=Triticum aestivum PE=4 SV=1;>tr|W5DRN2|W5DRN2_WHEAT Uncharacterized protein OS=Triticum aestivum PE=4 SV=1;>tr|W5G048|W5G048_WHEAT Uncharacterized protein OS=Triticum aestivum PE=4 SV=1;>tr|…	>tr|W5G125|W5G125_WHEAT Uncharacterized protein OS=Triticum aestivum PE=4 SV=1	2	0.027324	90.709	11111000
DKVAQDSDSEGLK	1390.66	>tr|W5HYP0|W5HYP0_WHEAT Uncharacterized protein OS=Triticum aestivum PE=4 SV=1	>tr|W5HYP0|W5HYP0_WHEAT Uncharacterized protein OS=Triticum aestivum PE=4 SV=1	2	0.00024723	78.486	0
DLDAVKPVADWAK	1426.75	>tr|W5GDS3|W5GDS3_WHEAT Uncharacterized protein OS=Triticum aestivum PE=4 SV=1;>tr|W5H4K2|W5H4K2_WHEAT Uncharacterized protein OS=Triticum aestivum PE=4 SV=1	>tr|W5GDS3|W5GDS3_WHEAT Uncharacterized protein OS=Triticum aestivum PE=4 SV=1	2	0.0023099	85.457	25573000
DLFMDPEEAR	1221.53	>tr|W5GX51|W5GX51_WHEAT Uncharacterized protein OS=Triticum aestivum PE=4 SV=1	>tr|W5GX51|W5GX51_WHEAT Uncharacterized protein OS=Triticum aestivum PE=4 SV=1	2	0.010275	70.977	17436000
DLGPPDQVAEALVR	1478.77	>tr|W5ERC2|W5ERC2_WHEAT Uncharacterized protein OS=Triticum aestivum PE=4 SV=1;>tr|W5DPW0|W5DPW0_WHEAT Uncharacterized protein OS=Triticum aestivum PE=4 SV=1	>tr|W5ERC2|W5ERC2_WHEAT Uncharacterized protein OS=Triticum aestivum PE=4 SV=1	2	0.00022377	58.071	0
DLIEGLPK	883.501	>tr|A0A077S298|A0A077S298_WHEAT Uncharacterized protein OS=Triticum aestivum GN=TRAES_3BF028000060CFD_c1 PE=3 SV=1	>tr|A0A077S298|A0A077S298_WHEAT Uncharacterized protein OS=Triticum aestivum GN=TRAES_3BF028000060CFD_c1 PE=3 SV=1	2	0.015772	98.299	33334000
DLINVLEEAIR	1283.71	>tr|W5HDP4|W5HDP4_WHEAT Uncharacterized protein OS=Triticum aestivum PE=3 SV=1;>tr|W5I877|W5I877_WHEAT Uncharacterized protein OS=Triticum aestivum PE=3 SV=1;>tr|W5DSU6|W5DSU6_WHEAT Uncharacterized protein OS=Triticum aestivum PE=3 SV=1	>tr|W5HDP4|W5HDP4_WHEAT Uncharacterized protein OS=Triticum aestivum PE=3 SV=1	2	0.011049	67.153	2564900
DLSDIIIPPSPVMFPEDR	2040.02	>tr|W5CN49|W5CN49_WHEAT Phospholipase D OS=Triticum aestivum PE=3 SV=1;>tr|W5D4Q6|W5D4Q6_WHEAT Phospholipase D OS=Triticum aestivum GN=TRAES_3BF048200040CFD_c1 PE=3 SV=1;>tr|W5DHC7|W5DHC7_WHEAT Uncharacterized protein OS=Triticum aestivum PE=4 SV=1	>tr|W5CN49|W5CN49_WHEAT Phospholipase D OS=Triticum aestivum PE=3 SV=1	2	0.020711	35.329	0
DLYEQIIAER	1248.63	>tr|W5G838|W5G838_WHEAT Phosphoribulokinase OS=Triticum aestivum PE=3 SV=1;>sp|P26302|KPPR_WHEAT Phosphoribulokinase, chloroplastic OS=Triticum aestivum PE=2 SV=1;>tr|W5GJ80|W5GJ80_WHEAT Phosphoribulokinase OS=Triticum aestivum PE=3 SV=1	>tr|W5G838|W5G838_WHEAT Phosphoribulokinase OS=Triticum aestivum PE=3 SV=1	2	1.1374e-10	96.015	8162400
DNGLLLHIHR	1186.66	>tr|W5BG62|W5BG62_WHEAT Ribulose bisphosphate carboxylase large chain OS=Triticum aestivum GN=rbcL PE=3 SV=1;>sp|P11383|RBL_WHEAT Ribulose bisphosphate carboxylase large chain OS=Triticum aestivum GN=rbcL PE=1 SV=2;>tr|B2CHJ6|B2CHJ6_WHEAT Ribulose 1,5-bisphosphate carboxylase/oxygenase large subunit OS=Triticum aestivum GN=rbcL PE=2 SV=1;>tr|W5E9G6|W5E9G6_WHEAT Uncharacterized protein OS=Triticum…	>tr|W5BG62|W5BG62_WHEAT Ribulose bisphosphate carboxylase large chain OS=Triticum aestivum GN=rbcL PE=3 SV=1	2,3	8.4835e-06	144.55	435380000
DNIQGITKPAIR	1324.75	>tr|A0A096USG9|A0A096USG9_WHEAT Histone H4 OS=Triticum aestivum PE=3 SV=1;>tr|W5FBB1|W5FBB1_WHEAT Histone H4 OS=Triticum aestivum PE=3 SV=1;>tr|W5FR63|W5FR63_WHEAT Histone H4 OS=Triticum aestivum PE=3 SV=1;>tr|W4ZQV5|W4ZQV5_WHEAT Histone H4 OS=Triticum aestivum PE=3 SV=1;>tr|W4ZVZ3|W4ZVZ3_WHEAT Histone H4 OS=Triticum aestivum PE=3 SV=1;>tr|W5GDX3|W5GDX3_WHEAT Histone H4 OS=Triticum aestivum PE=3 …	>tr|A0A096USG9|A0A096USG9_WHEAT Histone H4 OS=Triticum aestivum PE=3 SV=1	2,3	1.1798e-05	117.86	1212700000
DNIQGITKPAIRR	1480.85	>tr|A0A096USG9|A0A096USG9_WHEAT Histone H4 OS=Triticum aestivum PE=3 SV=1;>tr|W5FBB1|W5FBB1_WHEAT Histone H4 OS=Triticum aestivum PE=3 SV=1;>tr|W5FR63|W5FR63_WHEAT Histone H4 OS=Triticum aestivum PE=3 SV=1;>tr|W4ZQV5|W4ZQV5_WHEAT Histone H4 OS=Triticum aestivum PE=3 SV=1;>tr|W4ZVZ3|W4ZVZ3_WHEAT Histone H4 OS=Triticum aestivum PE=3 SV=1;>tr|W5GDX3|W5GDX3_WHEAT Histone H4 OS=Triticum aestivum PE=3 …	>tr|A0A096USG9|A0A096USG9_WHEAT Histone H4 OS=Triticum aestivum PE=3 SV=1	3	0.012986	62.891	30876000
DPAKFEELK	1075.56	>tr|C1K5B8|C1K5B8_WHEAT Chlorophyll a-b binding protein OS=Triticum aestivum GN=CBP4 PE=2 SV=1;>tr|C1K5B4|C1K5B4_WHEAT Chlorophyll a-b binding protein OS=Triticum aestivum GN=CBP1 PE=2 SV=1;>tr|W5HIU1|W5HIU1_WHEAT Uncharacterized protein OS=Triticum aestivum PE=4 SV=1;>tr|W5HDU4|W5HDU4_WHEAT Uncharacterized protein OS=Triticum aestivum PE=4 SV=1	>tr|C1K5B8|C1K5B8_WHEAT Chlorophyll a-b binding protein OS=Triticum aestivum GN=CBP4 PE=2 SV=1	2	0.020167	80.24	22451000
DPSFSEMAEQLQK	1508.68	>tr|W5DNR0|W5DNR0_WHEAT Uncharacterized protein OS=Triticum aestivum PE=4 SV=1;>tr|W5FGX7|W5FGX7_WHEAT Uncharacterized protein OS=Triticum aestivum PE=4 SV=1	>tr|W5FGX7|W5FGX7_WHEAT Uncharacterized protein OS=Triticum aestivum PE=4 SV=1	2	0.013453	63.76	3569400
DQHGIPLVK	1005.56	>tr|W5HYH2|W5HYH2_WHEAT Uncharacterized protein OS=Triticum aestivum PE=3 SV=1;>tr|Q5XUU9|Q5XUU9_WHEAT Cytoplasmatic ribosomal protein S13 OS=Triticum aestivum PE=2 SV=1;>tr|W5I035|W5I035_WHEAT Uncharacterized protein OS=Triticum aestivum PE=3 SV=1;>tr|W5HMI9|W5HMI9_WHEAT Uncharacterized protein OS=Triticum aestivum PE=4 SV=1;>tr|W5H8Y1|W5H8Y1_WHEAT Uncharacterized protein OS=Triticum aestivum PE…	>tr|W5HYH2|W5HYH2_WHEAT Uncharacterized protein OS=Triticum aestivum PE=3 SV=1	2	0.027598	60.167	0
DQTGSFLGEK	1080.51	>tr|A7VL25|A7VL25_WHEAT Group3 late embryogenesis abundant protein OS=Triticum aestivum GN=Wrab17 PE=4 SV=1;>tr|W5A3P2|W5A3P2_WHEAT Uncharacterized protein OS=Triticum aestivum PE=4 SV=1;>tr|W4ZSL6|W4ZSL6_WHEAT Uncharacterized protein OS=Triticum aestivum PE=4 SV=1;>tr|Q8GV48|Q8GV48_WHEAT LEA2 protein OS=Triticum aestivum GN=LEA2 PE=2 SV=1;>tr|A0A024CK72|A0A024CK72_WHEAT LEA protein OS=Triticum a…	>tr|A7VL25|A7VL25_WHEAT Group3 late embryogenesis abundant protein OS=Triticum aestivum GN=Wrab17 PE=4 SV=1	2	0.024809	63.415	10730000
DSGIGSQGITNSINMMTK	1852.87	>tr|A0A0C4BJ74|A0A0C4BJ74_WHEAT Uncharacterized protein OS=Triticum aestivum PE=3 SV=1;>tr|W5BLN6|W5BLN6_WHEAT Uncharacterized protein OS=Triticum aestivum PE=3 SV=1;>sp|Q8LK61|GAPN_WHEAT NADP-dependent glyceraldehyde-3-phosphate dehydrogenase OS=Triticum aestivum GN=GAPN PE=1 SV=2;>tr|W5B3P3|W5B3P3_WHEAT Uncharacterized protein OS=Triticum aestivum PE=3 SV=1	>tr|A0A0C4BJ74|A0A0C4BJ74_WHEAT Uncharacterized protein OS=Triticum aestivum PE=3 SV=1	2	1.7082e-10	62.765	0
DSTLIMQLLR	1188.65	>tr|L0GED8|L0GED8_WHEAT 14-3-3 protein OS=Triticum aestivum GN=14R2 PE=2 SV=1;>tr|Q08G36|Q08G36_WHEAT 14-3-3 protein OS=Triticum aestivum PE=2 SV=1;>tr|A0A096UL77|A0A096UL77_WHEAT Uncharacterized protein OS=Triticum aestivum PE=3 SV=1;>tr|G5DFC5|G5DFC5_WHEAT 14-3-3 protein OS=Triticum aestivum PE=2 SV=1;>tr|Q5XUU8|Q5XUU8_WHEAT 14-3-3 protein OS=Triticum aestivum PE=2 SV=1;>tr|Q7XY16|Q7XY16_WHEAT …	>tr|L0GED8|L0GED8_WHEAT 14-3-3 protein OS=Triticum aestivum GN=14R2 PE=2 SV=1	2	0.038309	51.092	0
DSVVALGGPSWTVPLGR	1709.91	>tr|W5BPR9|W5BPR9_WHEAT Peroxidase OS=Triticum aestivum PE=3 SV=1;>tr|W5C563|W5C563_WHEAT Peroxidase OS=Triticum aestivum PE=3 SV=1;>tr|C6ETB7|C6ETB7_WHEAT Peroxidase OS=Triticum aestivum GN=Prx108 PE=3 SV=1;>tr|W5C5X0|W5C5X0_WHEAT Peroxidase OS=Triticum aestivum PE=3 SV=1;>tr|W5AZQ9|W5AZQ9_WHEAT Peroxidase OS=Triticum aestivum PE=3 SV=1;>tr|C6ETB5|C6ETB5_WHEAT Peroxidase OS=Triticum aestivum GN=…	>tr|W5BPR9|W5BPR9_WHEAT Peroxidase OS=Triticum aestivum PE=3 SV=1	2	2.7766e-06	57.525	18520000
DTAAHLIGR	952.509	>tr|D6QX85|D6QX85_WHEAT Cysteine synthase OS=Triticum aestivum PE=2 SV=1	>tr|D6QX85|D6QX85_WHEAT Cysteine synthase OS=Triticum aestivum PE=2 SV=1	2	0.0014825	124.74	19306000
DTDILAAFR	1020.52	>tr|W5BG62|W5BG62_WHEAT Ribulose bisphosphate carboxylase large chain OS=Triticum aestivum GN=rbcL PE=3 SV=1;>sp|P11383|RBL_WHEAT Ribulose bisphosphate carboxylase large chain OS=Triticum aestivum GN=rbcL PE=1 SV=2;>tr|B2CHJ6|B2CHJ6_WHEAT Ribulose 1,5-bisphosphate carboxylase/oxygenase large subunit OS=Triticum aestivum GN=rbcL PE=2 SV=1;>tr|W5E9G6|W5E9G6_WHEAT Uncharacterized protein OS=Triticum…	>tr|W5BG62|W5BG62_WHEAT Ribulose bisphosphate carboxylase large chain OS=Triticum aestivum GN=rbcL PE=3 SV=1	2	8.0707e-08	175.44	1063600000
DTIMDSTLNCR	1324.58	>tr|W5B7Y9|W5B7Y9_WHEAT Aminomethyltransferase OS=Triticum aestivum PE=3 SV=1	>tr|W5B7Y9|W5B7Y9_WHEAT Aminomethyltransferase OS=Triticum aestivum PE=3 SV=1	2	7.0163e-05	119.27	17155000
DTKPQFQEIISSSK	1606.82	>sp|P12112|ATPA_WHEAT ATP synthase subunit alpha, chloroplastic OS=Triticum aestivum GN=atpA PE=3 SV=2;>tr|S4Z3F2|S4Z3F2_WHEAT ATP synthase subunit alpha, chloroplastic OS=Triticum aestivum GN=atpA PE=3 SV=1;>tr|W5HYT7|W5HYT7_WHEAT Uncharacterized protein OS=Triticum aestivum PE=4 SV=1	>sp|P12112|ATPA_WHEAT ATP synthase subunit alpha, chloroplastic OS=Triticum aestivum GN=atpA PE=3 SV=2	2,3	1.1132e-117	143.97	102010000
DTLDNDEQK	1076.46	>tr|W5HDP4|W5HDP4_WHEAT Uncharacterized protein OS=Triticum aestivum PE=3 SV=1;>tr|W5I877|W5I877_WHEAT Uncharacterized protein OS=Triticum aestivum PE=3 SV=1	>tr|W5HDP4|W5HDP4_WHEAT Uncharacterized protein OS=Triticum aestivum PE=3 SV=1	2	0.041122	62.969	3205100
DTTSIGEGK	906.429	>sp|P46285|S17P_WHEAT Sedoheptulose-1,7-bisphosphatase, chloroplastic OS=Triticum aestivum PE=2 SV=1;>tr|W5CG52|W5CG52_WHEAT Uncharacterized protein OS=Triticum aestivum PE=4 SV=1	>sp|P46285|S17P_WHEAT Sedoheptulose-1,7-bisphosphatase, chloroplastic OS=Triticum aestivum PE=2 SV=1	2	0.02883	66.962	8637600
DTVDWIQAK	1074.53	>tr|W5C0N6|W5C0N6_WHEAT Uncharacterized protein OS=Triticum aestivum PE=4 SV=1;>tr|W5B9P2|W5B9P2_WHEAT Uncharacterized protein OS=Triticum aestivum PE=4 SV=1;>tr|W5BVD0|W5BVD0_WHEAT Uncharacterized protein OS=Triticum aestivum PE=4 SV=1;>tr|W5ARI6|W5ARI6_WHEAT Uncharacterized protein OS=Triticum aestivum PE=4 SV=1;>tr|W5AY31|W5AY31_WHEAT Uncharacterized protein OS=Triticum aestivum PE=4 SV=1	>tr|W5C0N6|W5C0N6_WHEAT Uncharacterized protein OS=Triticum aestivum PE=4 SV=1	2	0.012994	83.623	15958000
DVIEPLESVSINMIPTTK	1985.04	>tr|W5ERC2|W5ERC2_WHEAT Uncharacterized protein OS=Triticum aestivum PE=4 SV=1;>tr|W5DPW0|W5DPW0_WHEAT Uncharacterized protein OS=Triticum aestivum PE=4 SV=1;>tr|W5EED6|W5EED6_WHEAT Uncharacterized protein OS=Triticum aestivum PE=4 SV=1	>tr|W5ERC2|W5ERC2_WHEAT Uncharacterized protein OS=Triticum aestivum PE=4 SV=1	2	0.0042027	61.102	13400000
DVNPHEFVK	1083.53	>tr|W5FWF5|W5FWF5_WHEAT Uncharacterized protein OS=Triticum aestivum PE=4 SV=1	>tr|W5FWF5|W5FWF5_WHEAT Uncharacterized protein OS=Triticum aestivum PE=4 SV=1	2	0.0195	75.652	32577000
DYIPTER	892.429	>tr|D3K4D8|D3K4D8_WHEAT ATP synthase subunit OS=Triticum aestivum PE=2 SV=1	>tr|D3K4D8|D3K4D8_WHEAT ATP synthase subunit OS=Triticum aestivum PE=2 SV=1	2	0.031011	85.265	45601000
EAADMIKK	904.469	>tr|W5E9C7|W5E9C7_WHEAT Uncharacterized protein OS=Triticum aestivum PE=4 SV=1;>tr|A0A078BQY4|A0A078BQY4_WHEAT RUBISCO activase alpha (Fragment) OS=Triticum aestivum GN=rca2_alpha PE=4 SV=1;>tr|A0A0A0YVQ2|A0A0A0YVQ2_WHEAT Ribulose bisphosphate carboxylase/oxygenase activase A (Fragment) OS=Triticum aestivum PE=2 SV=1;>tr|A0A078BR12|A0A078BR12_WHEAT RUBISCO activase beta (Fragment) OS=Triticum aes…	>tr|W5DSM4|W5DSM4_WHEAT Uncharacterized protein OS=Triticum aestivum PE=4 SV=1	2	0.019524	93.162	24828000
EAAPAPAAEEEK	1211.57	>tr|A0A096UP27|A0A096UP27_WHEAT Uncharacterized protein OS=Triticum aestivum PE=4 SV=1	>tr|A0A096UP27|A0A096UP27_WHEAT Uncharacterized protein OS=Triticum aestivum PE=4 SV=1	2	0.00010904	111.96	16680000
EAAPAPAPAAEEEK	1379.66	>tr|S6AWC2|S6AWC2_WHEAT Cold induced 16 OS=Triticum aestivum GN=WCI16 PE=2 SV=1	>tr|S6AWC2|S6AWC2_WHEAT Cold induced 16 OS=Triticum aestivum GN=WCI16 PE=2 SV=1	2	0.035333	49.929	24608000
EADVISLHPVLDK	1434.77	>tr|W5H4N1|W5H4N1_WHEAT Uncharacterized protein OS=Triticum aestivum PE=3 SV=1;>tr|W5GSX0|W5GSX0_WHEAT Uncharacterized protein OS=Triticum aestivum PE=3 SV=1;>tr|W5GCG0|W5GCG0_WHEAT Uncharacterized protein OS=Triticum aestivum PE=3 SV=1;>tr|A0A096USH6|A0A096USH6_WHEAT Uncharacterized protein OS=Triticum aestivum PE=4 SV=1	>tr|W5H4N1|W5H4N1_WHEAT Uncharacterized protein OS=Triticum aestivum PE=3 SV=1	2	0.00052963	99.161	20725000
EAEAIIEGVMSDVK	1489.73	>tr|W4ZM66|W4ZM66_WHEAT Uncharacterized protein OS=Triticum aestivum PE=4 SV=1;>tr|W5AEB2|W5AEB2_WHEAT Uncharacterized protein OS=Triticum aestivum PE=4 SV=1;>tr|W5A6N0|W5A6N0_WHEAT Uncharacterized protein OS=Triticum aestivum PE=4 SV=1	>tr|W4ZM66|W4ZM66_WHEAT Uncharacterized protein OS=Triticum aestivum PE=4 SV=1	2	0.00022905	101.3	37842000
EAGSTMAVVAEQTK	1420.69	>tr|Q9FS79|Q9FS79_WHEAT Triosephosphate isomerase OS=Triticum aestivum GN=tpis PE=2 SV=1;>tr|W5DIU6|W5DIU6_WHEAT Triosephosphate isomerase OS=Triticum aestivum PE=3 SV=1;>tr|W5CMD2|W5CMD2_WHEAT Triosephosphate isomerase OS=Triticum aestivum PE=3 SV=1	>tr|W5CMD2|W5CMD2_WHEAT Triosephosphate isomerase OS=Triticum aestivum PE=3 SV=1	2	0.007853	65.038	11683000
EAIDGTYIDKK	1251.63	>tr|W5BU59|W5BU59_WHEAT Uncharacterized protein OS=Triticum aestivum PE=3 SV=1;>tr|W5AWL2|W5AWL2_WHEAT Uncharacterized protein OS=Triticum aestivum PE=3 SV=1;>tr|W5BFB7|W5BFB7_WHEAT Uncharacterized protein OS=Triticum aestivum PE=3 SV=1	>tr|W5BU59|W5BU59_WHEAT Uncharacterized protein OS=Triticum aestivum PE=3 SV=1	2	0.010026	59.57	0
EAIQEQLER	1114.56	>sp|P12112|ATPA_WHEAT ATP synthase subunit alpha, chloroplastic OS=Triticum aestivum GN=atpA PE=3 SV=2;>tr|S4Z3F2|S4Z3F2_WHEAT ATP synthase subunit alpha, chloroplastic OS=Triticum aestivum GN=atpA PE=3 SV=1	>sp|P12112|ATPA_WHEAT ATP synthase subunit alpha, chloroplastic OS=Triticum aestivum GN=atpA PE=3 SV=2	2	0.00021459	140.75	382780000
EAPAVIESYFDKR	1523.76	>tr|A0A077S1R3|A0A077S1R3_WHEAT Uncharacterized protein OS=Triticum aestivum GN=TRAES_3BF083200070CFD_c1 PE=4 SV=1;>tr|W5CBD9|W5CBD9_WHEAT Uncharacterized protein OS=Triticum aestivum PE=4 SV=1	>tr|A0A077S1R3|A0A077S1R3_WHEAT Uncharacterized protein OS=Triticum aestivum GN=TRAES_3BF083200070CFD_c1 PE=4 SV=1	2	0.014976	62.891	3567900
EAQETCSEDAASGECAAAWDEVEELSAAASHAR	3507.44	>tr|A0A0C4BJ82|A0A0C4BJ82_WHEAT Uncharacterized protein OS=Triticum aestivum PE=4 SV=1;>tr|W5BI76|W5BI76_WHEAT Uncharacterized protein OS=Triticum aestivum PE=4 SV=1;>tr|W5B0D9|W5B0D9_WHEAT Uncharacterized protein OS=Triticum aestivum PE=4 SV=1	>tr|A0A0C4BJ82|A0A0C4BJ82_WHEAT Uncharacterized protein OS=Triticum aestivum PE=4 SV=1	3	2.0793e-24	73.317	118910000
EATIQSPVWR	1185.61	>tr|W5B1K1|W5B1K1_WHEAT Uncharacterized protein OS=Triticum aestivum PE=4 SV=1;>tr|W5BKM7|W5BKM7_WHEAT Uncharacterized protein OS=Triticum aestivum PE=4 SV=1;>tr|W5C780|W5C780_WHEAT Uncharacterized protein OS=Triticum aestivum PE=4 SV=1	>tr|W5B1K1|W5B1K1_WHEAT Uncharacterized protein OS=Triticum aestivum PE=4 SV=1	2	0.0033683	91.658	22436000
EAVLVNASR	957.524	>tr|W5H4N1|W5H4N1_WHEAT Uncharacterized protein OS=Triticum aestivum PE=3 SV=1;>tr|W5GSX0|W5GSX0_WHEAT Uncharacterized protein OS=Triticum aestivum PE=3 SV=1;>tr|W5GCG0|W5GCG0_WHEAT Uncharacterized protein OS=Triticum aestivum PE=3 SV=1	>tr|W5H4N1|W5H4N1_WHEAT Uncharacterized protein OS=Triticum aestivum PE=3 SV=1	2	0.0013778	125.57	36726000
ECLPELQVPGGCASACGK	1931.85	>tr|W5FM07|W5FM07_WHEAT Uncharacterized protein OS=Triticum aestivum PE=4 SV=1;>tr|W5FP48|W5FP48_WHEAT Uncharacterized protein OS=Triticum aestivum PE=4 SV=1;>tr|W5FL75|W5FL75_WHEAT Uncharacterized protein OS=Triticum aestivum PE=4 SV=1;>tr|W5FMJ2|W5FMJ2_WHEAT Uncharacterized protein OS=Triticum aestivum PE=4 SV=1	>tr|W5FM07|W5FM07_WHEAT Uncharacterized protein OS=Triticum aestivum PE=4 SV=1	2	0.00036109	80.638	12919000
EDAQEPDPEGR	1241.52	>tr|W5BGE9|W5BGE9_WHEAT Uncharacterized protein OS=Triticum aestivum PE=3 SV=1	>tr|W5BGE9|W5BGE9_WHEAT Uncharacterized protein OS=Triticum aestivum PE=3 SV=1	2	0.0051184	76.332	9660000
EDDIIGILESDDVK	1559.76	>tr|W5HTM9|W5HTM9_WHEAT Uncharacterized protein OS=Triticum aestivum PE=3 SV=1;>tr|W5I9U0|W5I9U0_WHEAT Uncharacterized protein OS=Triticum aestivum PE=3 SV=1;>tr|W5HHL5|W5HHL5_WHEAT Uncharacterized protein OS=Triticum aestivum PE=3 SV=1	>tr|W5HTM9|W5HTM9_WHEAT Uncharacterized protein OS=Triticum aestivum PE=3 SV=1	2	0.026753	33.796	10062000
EDGGFDVIKK	1106.56	>tr|W5B8J8|W5B8J8_WHEAT Glutamine synthetase OS=Triticum aestivum PE=3 SV=1;>tr|C7DPL0|C7DPL0_WHEAT Glutamine synthetase OS=Triticum aestivum GN=GS2 PE=3 SV=1;>tr|C7DPL4|C7DPL4_WHEAT Glutamine synthetase OS=Triticum aestivum GN=GS2 PE=3 SV=1;>tr|Q45NB2|Q45NB2_WHEAT Glutamine synthetase OS=Triticum aestivum GN=GS2 PE=2 SV=1;>tr|Q45NB3|Q45NB3_WHEAT Glutamine synthetase OS=Triticum aestivum GN=GS2 P…	>tr|W5B8J8|W5B8J8_WHEAT Glutamine synthetase OS=Triticum aestivum PE=3 SV=1	2	0.0049428	82.261	36873000
EDLDSAISALDGQEMDGRPLR	2287.07	>tr|W5I4W3|W5I4W3_WHEAT Uncharacterized protein OS=Triticum aestivum PE=4 SV=1;>tr|C3V134|C3V134_WHEAT Cp31BHv (Fragment) OS=Triticum aestivum PE=2 SV=1	>tr|C3V134|C3V134_WHEAT Cp31BHv (Fragment) OS=Triticum aestivum PE=2 SV=1	3	0.0069434	56.055	19451000
EEEKNDPEFAK	1334.6	>tr|W5GHD7|W5GHD7_WHEAT Phosphoglycerate kinase OS=Triticum aestivum PE=3 SV=1;>sp|P12783|PGKY_WHEAT Phosphoglycerate kinase, cytosolic OS=Triticum aestivum PE=2 SV=1;>tr|W5H4V7|W5H4V7_WHEAT Phosphoglycerate kinase OS=Triticum aestivum PE=3 SV=1;>tr|W5GR49|W5GR49_WHEAT Phosphoglycerate kinase OS=Triticum aestivum PE=3 SV=1;>tr|Q850M3|Q850M3_WHEAT Phosphoglycerate kinase (Fragment) OS=Triticum aes…	>sp|P12782|PGKH_WHEAT Phosphoglycerate kinase, chloroplastic OS=Triticum aestivum PE=2 SV=1	2	0.035251	52.837	0
EEIAQVENGK	1115.55	>tr|A0A077S2R7|A0A077S2R7_WHEAT Uncharacterized protein OS=Triticum aestivum GN=TRAES_3BF092100100CFD_c1 PE=3 SV=1	>tr|A0A077S2R7|A0A077S2R7_WHEAT Uncharacterized protein OS=Triticum aestivum GN=TRAES_3BF092100100CFD_c1 PE=3 SV=1	2	0.012898	68.893	4000200
EEIDKEIEDK	1246.59	>tr|A0A077RZB4|A0A077RZB4_WHEAT Uncharacterized protein OS=Triticum aestivum GN=TRAES_3BF114000090CFD_c1 PE=4 SV=1;>tr|W5CJL1|W5CJL1_WHEAT Uncharacterized protein OS=Triticum aestivum PE=4 SV=1	>tr|A0A077RZB4|A0A077RZB4_WHEAT Uncharacterized protein OS=Triticum aestivum GN=TRAES_3BF114000090CFD_c1 PE=4 SV=1	2	2.7806e-05	134.68	7942600
EELLEEIEQR	1286.64	>tr|W5GZH0|W5GZH0_WHEAT Uncharacterized protein OS=Triticum aestivum PE=4 SV=1;>tr|W5G7Q8|W5G7Q8_WHEAT Uncharacterized protein OS=Triticum aestivum PE=4 SV=1;>tr|W5GI24|W5GI24_WHEAT Uncharacterized protein OS=Triticum aestivum PE=4 SV=1	>tr|W5GZH0|W5GZH0_WHEAT Uncharacterized protein OS=Triticum aestivum PE=4 SV=1	2	0.0088878	74.944	0
EETNAAGEK	947.42	>tr|W5DSZ0|W5DSZ0_WHEAT Ferredoxin--NADP reductase OS=Triticum aestivum PE=3 SV=1;>tr|Q8RVZ9|Q8RVZ9_WHEAT Ferredoxin--NADP reductase OS=Triticum aestivum GN=fnr PE=2 SV=1;>tr|W5HFX6|W5HFX6_WHEAT Ferredoxin--NADP reductase OS=Triticum aestivum PE=3 SV=1;>tr|W5I4X0|W5I4X0_WHEAT Uncharacterized protein OS=Triticum aestivum PE=4 SV=1	>tr|Q8RVZ9|Q8RVZ9_WHEAT Ferredoxin--NADP reductase OS=Triticum aestivum GN=fnr PE=2 SV=1	2	0.034179	65.224	2736200
EFLSVLDGNCR	1308.61	>tr|W5GG81|W5GG81_WHEAT Uncharacterized protein OS=Triticum aestivum PE=3 SV=1;>tr|W5H5K0|W5H5K0_WHEAT Uncharacterized protein OS=Triticum aestivum PE=3 SV=1;>tr|Q8RYB1|Q8RYB1_WHEAT Porphobilinogen deaminase (Fragment) OS=Triticum aestivum PE=2 SV=1;>tr|W5GRV6|W5GRV6_WHEAT Uncharacterized protein OS=Triticum aestivum PE=4 SV=1	>tr|W5GG81|W5GG81_WHEAT Uncharacterized protein OS=Triticum aestivum PE=3 SV=1	2	0.0093327	57.019	0
EFPGQVLR	944.508	>tr|W5APB1|W5APB1_WHEAT Uncharacterized protein OS=Triticum aestivum PE=4 SV=1;>tr|W5B9F3|W5B9F3_WHEAT Uncharacterized protein OS=Triticum aestivum PE=4 SV=1;>sp|Q00434|PSBP_WHEAT Oxygen-evolving enhancer protein 2, chloroplastic OS=Triticum aestivum GN=PSBP PE=2 SV=1;>tr|W5BVT6|W5BVT6_WHEAT Uncharacterized protein OS=Triticum aestivum PE=4 SV=1	>tr|W5APB1|W5APB1_WHEAT Uncharacterized protein OS=Triticum aestivum PE=4 SV=1	2	0.022645	88.942	78997000
EFVGGAAELPR	1144.59	>tr|W5FP52|W5FP52_WHEAT Uncharacterized protein OS=Triticum aestivum PE=4 SV=1;>tr|W5G2K0|W5G2K0_WHEAT Uncharacterized protein OS=Triticum aestivum PE=4 SV=1;>tr|W5F3Q4|W5F3Q4_WHEAT Uncharacterized protein OS=Triticum aestivum PE=4 SV=1	>tr|W5FP52|W5FP52_WHEAT Uncharacterized protein OS=Triticum aestivum PE=4 SV=1	2	0.0015354	87.363	15228000
EGAKVLRELGDNVK	1526.84	>tr|W5HDJ4|W5HDJ4_WHEAT Uncharacterized protein OS=Triticum aestivum PE=4 SV=1;>tr|W5HUR6|W5HUR6_WHEAT Uncharacterized protein OS=Triticum aestivum PE=4 SV=1;>tr|W5IA73|W5IA73_WHEAT Uncharacterized protein OS=Triticum aestivum PE=4 SV=1	>tr|W5HDJ4|W5HDJ4_WHEAT Uncharacterized protein OS=Triticum aestivum PE=4 SV=1	2	0.006797	65.043	24878000
EGDHVLLPEYGGLEVK	1753.89	>tr|W5B2P8|W5B2P8_WHEAT Uncharacterized protein OS=Triticum aestivum PE=3 SV=1;>tr|W5BPZ8|W5BPZ8_WHEAT Uncharacterized protein OS=Triticum aestivum PE=3 SV=1;>tr|W5C4Q5|W5C4Q5_WHEAT Uncharacterized protein OS=Triticum aestivum PE=3 SV=1	>tr|W5B2P8|W5B2P8_WHEAT Uncharacterized protein OS=Triticum aestivum PE=3 SV=1	3	0.0052557	62.377	4670300
EGDSAIVDVDSDGK	1405.62	>tr|W5BD57|W5BD57_WHEAT Uncharacterized protein OS=Triticum aestivum PE=3 SV=1;>tr|W5BXY3|W5BXY3_WHEAT Uncharacterized protein OS=Triticum aestivum PE=3 SV=1;>tr|W5AWL9|W5AWL9_WHEAT Uncharacterized protein OS=Triticum aestivum PE=4 SV=1	>tr|W5BD57|W5BD57_WHEAT Uncharacterized protein OS=Triticum aestivum PE=3 SV=1	2	0.0225	54.09	7927300
EGFIESVR	935.471	>sp|Q95H52|RR8_WHEAT 30S ribosomal protein S8, chloroplastic OS=Triticum aestivum GN=rps8 PE=3 SV=1;>tr|S4Z9E3|S4Z9E3_WHEAT 30S ribosomal protein S8, chloroplastic OS=Triticum aestivum GN=rps8 PE=3 SV=1;>tr|W5H087|W5H087_WHEAT Uncharacterized protein OS=Triticum aestivum PE=3 SV=1;>tr|W5AIK8|W5AIK8_WHEAT Uncharacterized protein OS=Triticum aestivum PE=4 SV=1;>tr|W5G7D8|W5G7D8_WHEAT Uncharacterize…	>sp|Q95H52|RR8_WHEAT 30S ribosomal protein S8, chloroplastic OS=Triticum aestivum GN=rps8 PE=3 SV=1	2	0.033993	57.598	0
EGGNVVTQVK	1029.55	>tr|W5GD62|W5GD62_WHEAT Uncharacterized protein OS=Triticum aestivum PE=3 SV=1;>tr|W5H4D7|W5H4D7_WHEAT Uncharacterized protein OS=Triticum aestivum PE=3 SV=1	>tr|W5GD62|W5GD62_WHEAT Uncharacterized protein OS=Triticum aestivum PE=3 SV=1	2	0.028419	62.166	18444000
EGHIMVCK	972.452	>tr|A0A077RRW5|A0A077RRW5_WHEAT Uncharacterized protein OS=Triticum aestivum GN=TRAES_3BF033900080CFD_c1 PE=4 SV=1;>tr|A0A077RPD6|A0A077RPD6_WHEAT Uncharacterized protein OS=Triticum aestivum GN=TRAES_3BF033900070CFD_c1 PE=4 SV=1;>tr|W5DI81|W5DI81_WHEAT Uncharacterized protein OS=Triticum aestivum PE=4 SV=1	>tr|A0A077RRW5|A0A077RRW5_WHEAT Uncharacterized protein OS=Triticum aestivum GN=TRAES_3BF033900080CFD_c1 PE=4 SV=1	2	2.2557e-45	125.25	0
EGHVVDR	810.398	>tr|W5H0T0|W5H0T0_WHEAT Glutathione peroxidase OS=Triticum aestivum PE=3 SV=1;>tr|A0A0B5E940|A0A0B5E940_WHEAT Glutathione peroxidase OS=Triticum aestivum GN=GPX PE=2 SV=1;>tr|W5BE96|W5BE96_WHEAT Glutathione peroxidase OS=Triticum aestivum PE=3 SV=1;>tr|W5GKR9|W5GKR9_WHEAT Glutathione peroxidase OS=Triticum aestivum PE=3 SV=1;>tr|Q7XYC1|Q7XYC1_WHEAT Glutathione peroxidase (Fragment) OS=Triticum ae…	>tr|W5H0T0|W5H0T0_WHEAT Glutathione peroxidase OS=Triticum aestivum PE=3 SV=1	2	3.4253e-09	90.308	0
EGIDWIDYR	1165.54	>tr|Q8RVZ9|Q8RVZ9_WHEAT Ferredoxin--NADP reductase OS=Triticum aestivum GN=fnr PE=2 SV=1;>tr|W5HFX6|W5HFX6_WHEAT Ferredoxin--NADP reductase OS=Triticum aestivum PE=3 SV=1;>tr|W5I4X0|W5I4X0_WHEAT Uncharacterized protein OS=Triticum aestivum PE=4 SV=1	>tr|Q8RVZ9|Q8RVZ9_WHEAT Ferredoxin--NADP reductase OS=Triticum aestivum GN=fnr PE=2 SV=1	2	0.0080639	96.665	39698000
EGIDWIEYR	1179.56	>tr|W5DSZ0|W5DSZ0_WHEAT Ferredoxin--NADP reductase OS=Triticum aestivum PE=3 SV=1	>tr|W5DSZ0|W5DSZ0_WHEAT Ferredoxin--NADP reductase OS=Triticum aestivum PE=3 SV=1	2	0.0079847	96.89	32992000
EGLLQLPTDK	1112.61	>tr|W5AZ53|W5AZ53_WHEAT Uncharacterized protein OS=Triticum aestivum PE=3 SV=1;>tr|W5C595|W5C595_WHEAT Uncharacterized protein OS=Triticum aestivum PE=3 SV=1;>tr|W5BC65|W5BC65_WHEAT Uncharacterized protein OS=Triticum aestivum PE=3 SV=1	>tr|W5AZ53|W5AZ53_WHEAT Uncharacterized protein OS=Triticum aestivum PE=3 SV=1	2	0.00275	99.283	21191000
EGNEIIR	829.429	>tr|W5BG62|W5BG62_WHEAT Ribulose bisphosphate carboxylase large chain OS=Triticum aestivum GN=rbcL PE=3 SV=1;>sp|P11383|RBL_WHEAT Ribulose bisphosphate carboxylase large chain OS=Triticum aestivum GN=rbcL PE=1 SV=2;>tr|B2CHJ6|B2CHJ6_WHEAT Ribulose 1,5-bisphosphate carboxylase/oxygenase large subunit OS=Triticum aestivum GN=rbcL PE=2 SV=1;>tr|W5E9G6|W5E9G6_WHEAT Uncharacterized protein OS=Triticum…	>tr|W5BG62|W5BG62_WHEAT Ribulose bisphosphate carboxylase large chain OS=Triticum aestivum GN=rbcL PE=3 SV=1	2	0.018614	101.69	372580000
EGQSIGVIADGEDK	1416.67	>tr|W5GCE2|W5GCE2_WHEAT Uncharacterized protein OS=Triticum aestivum PE=4 SV=1;>tr|W5H3C5|W5H3C5_WHEAT Uncharacterized protein OS=Triticum aestivum PE=4 SV=1;>tr|Q8RVZ8|Q8RVZ8_WHEAT Ferredoxin-NADP(H) oxidoreductase OS=Triticum aestivum GN=fnr PE=2 SV=1	>tr|W5GCE2|W5GCE2_WHEAT Uncharacterized protein OS=Triticum aestivum PE=4 SV=1	2	0.00027739	100.11	94069000
EGQSIGVVADGEDK	1402.66	>tr|W5DSZ0|W5DSZ0_WHEAT Ferredoxin--NADP reductase OS=Triticum aestivum PE=3 SV=1	>tr|W5DSZ0|W5DSZ0_WHEAT Ferredoxin--NADP reductase OS=Triticum aestivum PE=3 SV=1	2	0.00060633	61.097	10259000
EGSSSTTTSSTDTGK	1444.62	>tr|A0A077RU36|A0A077RU36_WHEAT Uncharacterized protein OS=Triticum aestivum GN=TRAES_3BF169900010CFD_c1 PE=4 SV=1	>tr|A0A077RU36|A0A077RU36_WHEAT Uncharacterized protein OS=Triticum aestivum GN=TRAES_3BF169900010CFD_c1 PE=4 SV=1	2	0.00027624	88.73	8001500
EGVDASGR	789.362	>tr|W5GM17|W5GM17_WHEAT Uncharacterized protein OS=Triticum aestivum PE=4 SV=1;>tr|W5G6S0|W5G6S0_WHEAT Uncharacterized protein OS=Triticum aestivum PE=4 SV=1;>tr|W5GUL6|W5GUL6_WHEAT Uncharacterized protein OS=Triticum aestivum PE=4 SV=1	>tr|W5GM17|W5GM17_WHEAT Uncharacterized protein OS=Triticum aestivum PE=4 SV=1	2	0.013298	104.44	40279000
EGVIQHSTINNLGIGR	1706.91	>tr|W5BGL0|W5BGL0_WHEAT Uncharacterized protein OS=Triticum aestivum PE=4 SV=1;>tr|A0A0C4BJ55|A0A0C4BJ55_WHEAT Uncharacterized protein OS=Triticum aestivum PE=4 SV=1;>tr|W5AWT3|W5AWT3_WHEAT Uncharacterized protein OS=Triticum aestivum PE=4 SV=1;>sp|P80602|BAS1_WHEAT 2-Cys peroxiredoxin BAS1, chloroplastic (Fragment) OS=Triticum aestivum GN=TSA PE=1 SV=2;>tr|W5ER08|W5ER08_WHEAT Uncharacterized pro…	>tr|W5BGL0|W5BGL0_WHEAT Uncharacterized protein OS=Triticum aestivum PE=4 SV=1	2,3	6.6953e-36	190.44	76512000
EGVSNGTLK	903.466	>tr|A0A077RST2|A0A077RST2_WHEAT Carbonic anhydrase OS=Triticum aestivum GN=TRAES_3BF026200060CFD_c1 PE=3 SV=1;>tr|W5CCM5|W5CCM5_WHEAT Carbonic anhydrase OS=Triticum aestivum PE=3 SV=1	>tr|A0A077RST2|A0A077RST2_WHEAT Carbonic anhydrase OS=Triticum aestivum GN=TRAES_3BF026200060CFD_c1 PE=3 SV=1	2	0.015963	79.986	87231000
EHILLAK	822.496	>tr|W5GUK3|W5GUK3_WHEAT Elongation factor Tu OS=Triticum aestivum PE=3 SV=1;>tr|W5G661|W5G661_WHEAT Uncharacterized protein OS=Triticum aestivum PE=4 SV=1;>tr|W5ETV2|W5ETV2_WHEAT Uncharacterized protein OS=Triticum aestivum PE=4 SV=1	>tr|W5GUK3|W5GUK3_WHEAT Elongation factor Tu OS=Triticum aestivum PE=3 SV=1	2	0.020786	121.29	119130000
EHIPIYITNPMVGR	1638.86	>sp|P60577|RR19_WHEAT 30S ribosomal protein S19, chloroplastic OS=Triticum aestivum GN=rps19-A PE=3 SV=2;>tr|A0A075VYF7|A0A075VYF7_WHEAT 30S ribosomal protein S19, chloroplastic OS=Triticum aestivum GN=rps19 PE=3 SV=1;>tr|S4Z9E7|S4Z9E7_WHEAT 30S ribosomal protein S19, chloroplastic OS=Triticum aestivum GN=rps19 PE=3 SV=1;>tr|W5ADH2|W5ADH2_WHEAT Uncharacterized protein OS=Triticum aestivum PE=3 SV…	>sp|P60577|RR19_WHEAT 30S ribosomal protein S19, chloroplastic OS=Triticum aestivum GN=rps19-A PE=3 SV=2	3	0.0073392	50.222	7495800
EHNASPGYYDGR	1364.57	>tr|Q9FRZ4|Q9FRZ4_WHEAT Ribulose bisphosphate carboxylase small chain OS=Triticum aestivum GN=rbcS PE=3 SV=1;>tr|Q9FRZ5|Q9FRZ5_WHEAT Ribulose bisphosphate carboxylase small chain OS=Triticum aestivum GN=rbcS PE=3 SV=1;>tr|W5F0E6|W5F0E6_WHEAT Ribulose bisphosphate carboxylase small chain OS=Triticum aestivum PE=3 SV=1;>tr|W5EZU1|W5EZU1_WHEAT Ribulose bisphosphate carboxylase small chain OS=Triticu…	>tr|Q9FRZ4|Q9FRZ4_WHEAT Ribulose bisphosphate carboxylase small chain OS=Triticum aestivum GN=rbcS PE=3 SV=1	2,3	1.0314e-18	182.1	2107900000
EHNSSPGYYDGR	1380.57	>tr|W5BMW6|W5BMW6_WHEAT Ribulose bisphosphate carboxylase small chain OS=Triticum aestivum PE=3 SV=1;>tr|W5B0P8|W5B0P8_WHEAT Ribulose bisphosphate carboxylase small chain OS=Triticum aestivum PE=3 SV=1;>tr|W5C4E2|W5C4E2_WHEAT Ribulose bisphosphate carboxylase small chain OS=Triticum aestivum PE=3 SV=1;>tr|Q9FRZ2|Q9FRZ2_WHEAT Ribulose bisphosphate carboxylase small chain OS=Triticum aestivum GN=rb…	>tr|W5BMW6|W5BMW6_WHEAT Ribulose bisphosphate carboxylase small chain OS=Triticum aestivum PE=3 SV=1	2,3	1.5168e-17	172.99	1102600000
EHNSSSGYYDGR	1370.55	>tr|Q9FEE4|Q9FEE4_WHEAT Ribulose bisphosphate carboxylase small chain OS=Triticum aestivum GN=rbcS PE=3 SV=1	>tr|Q9FEE4|Q9FEE4_WHEAT Ribulose bisphosphate carboxylase small chain OS=Triticum aestivum GN=rbcS PE=3 SV=1	2	0.02677	60.157	24249000
EIAQDFK	849.423	>tr|W5A7J0|W5A7J0_WHEAT Uncharacterized protein OS=Triticum aestivum PE=4 SV=1;>tr|W5A0K9|W5A0K9_WHEAT Uncharacterized protein OS=Triticum aestivum PE=4 SV=1;>tr|A0A096UKA9|A0A096UKA9_WHEAT Histone H3 OS=Triticum aestivum PE=3 SV=1;>tr|W5EEW9|W5EEW9_WHEAT Histone H3 OS=Triticum aestivum PE=3 SV=1;>tr|A0A096UJV8|A0A096UJV8_WHEAT Histone H3 OS=Triticum aestivum PE=3 SV=1;>tr|A0A096UK05|A0A096UK05_W…	>tr|W5A7J0|W5A7J0_WHEAT Uncharacterized protein OS=Triticum aestivum PE=4 SV=1	2	0.030204	91.626	494830000
EIGQALLPSSGEAK	1398.74	>tr|W5DEI7|W5DEI7_WHEAT Uncharacterized protein OS=Triticum aestivum PE=4 SV=1	>tr|W5DEI7|W5DEI7_WHEAT Uncharacterized protein OS=Triticum aestivum PE=4 SV=1	2	0.02166	40.801	0
EILHIQGGQCGNQIGAK	1821.92	>tr|W5D8E8|W5D8E8_WHEAT Uncharacterized protein OS=Triticum aestivum PE=3 SV=1;>tr|W5H5D3|W5H5D3_WHEAT Uncharacterized protein OS=Triticum aestivum PE=3 SV=1;>tr|W5DVQ0|W5DVQ0_WHEAT Uncharacterized protein OS=Triticum aestivum PE=3 SV=1;>sp|Q9ZRB1|TBB2_WHEAT Tubulin beta-2 chain OS=Triticum aestivum GN=TUBB2 PE=2 SV=1;>tr|W5CDN8|W5CDN8_WHEAT Uncharacterized protein OS=Triticum aestivum PE=3 SV=1;…	>tr|W5D8E8|W5D8E8_WHEAT Uncharacterized protein OS=Triticum aestivum PE=3 SV=1	2	0.0038382	61.732	7596800
EILPLLEQTTQLR	1552.88	>tr|W5DTT3|W5DTT3_WHEAT Uncharacterized protein OS=Triticum aestivum PE=3 SV=1;>tr|W5FKY4|W5FKY4_WHEAT Uncharacterized protein OS=Triticum aestivum PE=3 SV=1;>tr|W5FRZ6|W5FRZ6_WHEAT Uncharacterized protein OS=Triticum aestivum PE=3 SV=1	>tr|W5DTT3|W5DTT3_WHEAT Uncharacterized protein OS=Triticum aestivum PE=3 SV=1	2	0.011922	40.278	20572000
EINSVNQR	958.483	>sp|Q95H49|RR3_WHEAT 30S ribosomal protein S3, chloroplastic OS=Triticum aestivum GN=rps3 PE=3 SV=1;>tr|A0A075VZ84|A0A075VZ84_WHEAT Ribosomal protein S3 OS=Triticum aestivum GN=rps3 PE=3 SV=1;>tr|S4Z3B2|S4Z3B2_WHEAT 30S ribosomal protein S3, chloroplastic OS=Triticum aestivum GN=rps3 PE=3 SV=1;>tr|W5E9Q9|W5E9Q9_WHEAT Uncharacterized protein OS=Triticum aestivum PE=3 SV=1;>tr|W5H2C5|W5H2C5_WHEAT U…	>sp|Q95H49|RR3_WHEAT 30S ribosomal protein S3, chloroplastic OS=Triticum aestivum GN=rps3 PE=3 SV=1	2	0.022569	89.046	14927000
EIQTSVR	831.445	>tr|W5A7K6|W5A7K6_WHEAT Histone H2B OS=Triticum aestivum PE=3 SV=1;>tr|W5A637|W5A637_WHEAT Histone H2B OS=Triticum aestivum PE=3 SV=1;>tr|A0A0C4BIL4|A0A0C4BIL4_WHEAT Histone H2B OS=Triticum aestivum PE=3 SV=1;>tr|W4ZQ83|W4ZQ83_WHEAT Histone H2B OS=Triticum aestivum PE=3 SV=1;>sp|P05621|H2B2_WHEAT Histone H2B.2 OS=Triticum aestivum PE=1 SV=2;>tr|A0A096UK77|A0A096UK77_WHEAT Histone H2B OS=Triticum …	>tr|W5A7K6|W5A7K6_WHEAT Histone H2B OS=Triticum aestivum PE=3 SV=1	2	0.019164	100.39	383620000
EISKDEISDALER	1503.74	>tr|W5HZZ4|W5HZZ4_WHEAT Uncharacterized protein OS=Triticum aestivum PE=3 SV=1;>tr|W5H6U6|W5H6U6_WHEAT Uncharacterized protein OS=Triticum aestivum PE=4 SV=1;>tr|W5ESB5|W5ESB5_WHEAT Uncharacterized protein OS=Triticum aestivum PE=4 SV=1	>tr|W5HZZ4|W5HZZ4_WHEAT Uncharacterized protein OS=Triticum aestivum PE=3 SV=1	3	0.0049435	76.588	15709000
EITALAPSSMK	1146.6	>tr|W5ETI1|W5ETI1_WHEAT Uncharacterized protein OS=Triticum aestivum PE=3 SV=1;>tr|W5DT55|W5DT55_WHEAT Uncharacterized protein OS=Triticum aestivum PE=3 SV=1;>tr|W5EE00|W5EE00_WHEAT Uncharacterized protein OS=Triticum aestivum PE=3 SV=1;>tr|W4ZTI7|W4ZTI7_WHEAT Uncharacterized protein OS=Triticum aestivum PE=3 SV=1;>tr|W5AFW9|W5AFW9_WHEAT Uncharacterized protein OS=Triticum aestivum PE=3 SV=1;>tr|…	>tr|W5FAY5|W5FAY5_WHEAT Uncharacterized protein OS=Triticum aestivum PE=3 SV=1	2	0.00020299	115	22865000
EIVALSGAHTLGR	1322.73	>tr|W5G882|W5G882_WHEAT Uncharacterized protein OS=Triticum aestivum PE=3 SV=1;>tr|Q8GZC0|Q8GZC0_WHEAT Thylakoid-bound ascorbate peroxidase (Fragment) OS=Triticum aestivum PE=2 SV=1;>tr|Q8LLM6|Q8LLM6_WHEAT Ascorbate peroxidase (Fragment) OS=Triticum aestivum GN=WAPX1 PE=2 SV=1;>tr|W5BF81|W5BF81_WHEAT Uncharacterized protein OS=Triticum aestivum PE=3 SV=1;>tr|W5BUR9|W5BUR9_WHEAT Uncharacterized pr…	>tr|W5G882|W5G882_WHEAT Uncharacterized protein OS=Triticum aestivum PE=3 SV=1	2	0.00015914	110.38	24054000
EKELANGR	915.477	>tr|W5FIZ2|W5FIZ2_WHEAT Uncharacterized protein OS=Triticum aestivum PE=4 SV=1;>tr|W5F240|W5F240_WHEAT Uncharacterized protein OS=Triticum aestivum PE=4 SV=1	>tr|W5FIZ2|W5FIZ2_WHEAT Uncharacterized protein OS=Triticum aestivum PE=4 SV=1	2	0.026986	91.069	18843000
EKPSVGTVVAVGPGPLGDDGSR	2093.08	>tr|W5FRF1|W5FRF1_WHEAT Uncharacterized protein OS=Triticum aestivum PE=3 SV=1;>tr|W5F095|W5F095_WHEAT Uncharacterized protein OS=Triticum aestivum PE=3 SV=1	>tr|W5FRF1|W5FRF1_WHEAT Uncharacterized protein OS=Triticum aestivum PE=3 SV=1	3	0.013443	50.202	7393400
EKTDAPAAADAPKPDAPK	1791.9	>tr|W5D5R6|W5D5R6_WHEAT Cold induced protein OS=Triticum aestivum GN=TRAES_3BF087500010CFD_c1 PE=2 SV=1;>tr|A0A096UP27|A0A096UP27_WHEAT Uncharacterized protein OS=Triticum aestivum PE=4 SV=1;>tr|S6AWC2|S6AWC2_WHEAT Cold induced 16 OS=Triticum aestivum GN=WCI16 PE=2 SV=1	>tr|S6AWC2|S6AWC2_WHEAT Cold induced 16 OS=Triticum aestivum GN=WCI16 PE=2 SV=1	3	1.0925e-12	95.205	8788400
ELAQQIEK	957.513	>tr|W5H1S3|W5H1S3_WHEAT Uncharacterized protein OS=Triticum aestivum PE=3 SV=1;>tr|W5GQH8|W5GQH8_WHEAT Uncharacterized protein OS=Triticum aestivum PE=3 SV=1;>sp|P41378|IF4A_WHEAT Eukaryotic initiation factor 4A OS=Triticum aestivum PE=2 SV=1;>tr|A0A0C4BKH5|A0A0C4BKH5_WHEAT Uncharacterized protein OS=Triticum aestivum PE=3 SV=1;>tr|W5GF95|W5GF95_WHEAT Uncharacterized protein OS=Triticum aestivum …	>tr|W5H1S3|W5H1S3_WHEAT Uncharacterized protein OS=Triticum aestivum PE=3 SV=1	2	0.016939	96.711	2397400
ELATDIESLKK	1245.68	>tr|W5HSG3|W5HSG3_WHEAT Uncharacterized protein OS=Triticum aestivum PE=4 SV=1;>tr|W5I786|W5I786_WHEAT Uncharacterized protein OS=Triticum aestivum PE=4 SV=1;>tr|W5HI59|W5HI59_WHEAT Uncharacterized protein OS=Triticum aestivum PE=4 SV=1	>tr|W5HSG3|W5HSG3_WHEAT Uncharacterized protein OS=Triticum aestivum PE=4 SV=1	2	0.0021992	83.081	5903100
ELAVVGGTGQFR	1232.65	>tr|W5FUT0|W5FUT0_WHEAT Uncharacterized protein OS=Triticum aestivum PE=4 SV=1;>tr|W5FCF5|W5FCF5_WHEAT Uncharacterized protein OS=Triticum aestivum PE=4 SV=1	>tr|W5FUT0|W5FUT0_WHEAT Uncharacterized protein OS=Triticum aestivum PE=4 SV=1	2	8.7166e-09	140.39	61833000
ELDYLDGAVSNPK	1419.69	>sp|P12782|PGKH_WHEAT Phosphoglycerate kinase, chloroplastic OS=Triticum aestivum PE=2 SV=1;>tr|W5ACW3|W5ACW3_WHEAT Phosphoglycerate kinase OS=Triticum aestivum PE=3 SV=1;>tr|W4ZQG3|W4ZQG3_WHEAT Phosphoglycerate kinase OS=Triticum aestivum PE=3 SV=1;>tr|A0A068C9Y0|A0A068C9Y0_WHEAT Phosphoglycerate kinase (Fragment) OS=Triticum aestivum subsp. tibeticum GN=Pgk-1 PE=3 SV=1;>tr|H9ZWY2|H9ZWY2_WHEAT P…	>sp|P12782|PGKH_WHEAT Phosphoglycerate kinase, chloroplastic OS=Triticum aestivum PE=2 SV=1	2	9.9056e-10	143.42	240110000
ELDYLVGAVANPK	1387.73	>tr|W5GHD7|W5GHD7_WHEAT Phosphoglycerate kinase OS=Triticum aestivum PE=3 SV=1;>sp|P12783|PGKY_WHEAT Phosphoglycerate kinase, cytosolic OS=Triticum aestivum PE=2 SV=1;>tr|W5H4V7|W5H4V7_WHEAT Phosphoglycerate kinase OS=Triticum aestivum PE=3 SV=1;>tr|W5GR49|W5GR49_WHEAT Phosphoglycerate kinase OS=Triticum aestivum PE=3 SV=1;>tr|Q850M3|Q850M3_WHEAT Phosphoglycerate kinase (Fragment) OS=Triticum aes…	>tr|W5GHD7|W5GHD7_WHEAT Phosphoglycerate kinase OS=Triticum aestivum PE=3 SV=1	2	0.00012319	111.94	9552100
ELESQETSR	1077.49	>tr|W5DG53|W5DG53_WHEAT Uncharacterized protein OS=Triticum aestivum PE=3 SV=1	>tr|W5DG53|W5DG53_WHEAT Uncharacterized protein OS=Triticum aestivum PE=3 SV=1	2	6.854e-06	91.867	0
ELEVIHCR	1054.52	>tr|W5GDK0|W5GDK0_WHEAT Uncharacterized protein OS=Triticum aestivum PE=4 SV=1;>tr|A0A096UUT3|A0A096UUT3_WHEAT Uncharacterized protein OS=Triticum aestivum PE=4 SV=1;>tr|W5A2G8|W5A2G8_WHEAT Uncharacterized protein OS=Triticum aestivum PE=4 SV=1;>tr|O24401|O24401_WHEAT Chlorophyll a/b-binding protein WCAB OS=Triticum aestivum GN=Wcab PE=2 SV=1;>tr|W5H2N5|W5H2N5_WHEAT Uncharacterized protein OS=Tri…	>tr|W5GDK0|W5GDK0_WHEAT Uncharacterized protein OS=Triticum aestivum PE=4 SV=1	2	2.3013e-14	206.5	1140100000
ELEVIHSR	981.524	>tr|W5FNT8|W5FNT8_WHEAT Uncharacterized protein OS=Triticum aestivum PE=4 SV=1;>tr|C1K5B9|C1K5B9_WHEAT Chlorophyll a-b binding protein OS=Triticum aestivum GN=CBP5 PE=2 SV=1;>tr|W5F8Z5|W5F8Z5_WHEAT Uncharacterized protein OS=Triticum aestivum PE=4 SV=1;>tr|C1K5B7|C1K5B7_WHEAT Chlorophyll a-b binding protein OS=Triticum aestivum GN=CBP3 PE=2 SV=1;>tr|C1K5B6|C1K5B6_WHEAT Chlorophyll a-b binding pro…	>tr|W5FNT8|W5FNT8_WHEAT Uncharacterized protein OS=Triticum aestivum PE=4 SV=1	2	0.0007766	163.2	364500000
ELGDKVPAPVK	1151.65	>tr|C7ENF7|C7ENF7_WHEAT 70 kDa heat shock protein OS=Triticum aestivum PE=2 SV=1;>tr|D3YE92|D3YE92_WHEAT 70 kDa heat shock protein OS=Triticum aestivum PE=2 SV=1;>tr|W5F500|W5F500_WHEAT Uncharacterized protein OS=Triticum aestivum PE=3 SV=1;>tr|W5FLE0|W5FLE0_WHEAT Uncharacterized protein OS=Triticum aestivum PE=4 SV=1;>tr|H6UG34|H6UG34_WHEAT Heat shock protein 70 kDa (Fragment) OS=Triticum aestiv…	>tr|C7ENF7|C7ENF7_WHEAT 70 kDa heat shock protein OS=Triticum aestivum PE=2 SV=1	2	0.03474	44.543	7563400
ELGDKVPGDVK	1155.61	>tr|W4ZY98|W4ZY98_WHEAT Uncharacterized protein OS=Triticum aestivum PE=3 SV=1;>tr|W5AMH9|W5AMH9_WHEAT Uncharacterized protein OS=Triticum aestivum PE=3 SV=1;>tr|Q9SEW1|Q9SEW1_WHEAT Heat shock protein 70 OS=Triticum aestivum GN=HSP70 PE=2 SV=1;>tr|W5FF67|W5FF67_WHEAT Uncharacterized protein OS=Triticum aestivum PE=3 SV=1	>tr|W4ZY98|W4ZY98_WHEAT Uncharacterized protein OS=Triticum aestivum PE=3 SV=1	2	0.0017994	90.697	26579000
ELIIGDR	814.455	>sp|P12112|ATPA_WHEAT ATP synthase subunit alpha, chloroplastic OS=Triticum aestivum GN=atpA PE=3 SV=2;>tr|S4Z3F2|S4Z3F2_WHEAT ATP synthase subunit alpha, chloroplastic OS=Triticum aestivum GN=atpA PE=3 SV=1;>tr|W5AD45|W5AD45_WHEAT Uncharacterized protein OS=Triticum aestivum PE=4 SV=1;>sp|P12862|ATPAM_WHEAT ATP synthase subunit alpha, mitochondrial OS=Triticum aestivum GN=ATPA PE=3 SV=1;>tr|Q332…	>sp|P12112|ATPA_WHEAT ATP synthase subunit alpha, chloroplastic OS=Triticum aestivum GN=atpA PE=3 SV=2	2	0.017737	104.45	239220000
ELISNASDALDK	1274.64	>tr|F4Y592|F4Y592_WHEAT Heat shock protein 90 OS=Triticum aestivum GN=Hsp90.2-A1 PE=2 SV=1;>tr|F4Y593|F4Y593_WHEAT Heat shock protein 90 OS=Triticum aestivum GN=Hsp90.2-B1 PE=2 SV=1;>tr|F4Y594|F4Y594_WHEAT Heat shock protein 90 OS=Triticum aestivum GN=Hsp90.2-D1 PE=2 SV=1;>tr|Q9ZRG0|Q9ZRG0_WHEAT Heat shock protein 80 OS=Triticum aestivum PE=2 SV=1	>tr|F4Y592|F4Y592_WHEAT Heat shock protein 90 OS=Triticum aestivum GN=Hsp90.2-A1 PE=2 SV=1	2	0.029309	43.991	0
ELLEPLQR	996.56	>tr|W5A2K2|W5A2K2_WHEAT Uncharacterized protein OS=Triticum aestivum PE=4 SV=1;>tr|W4ZRS2|W4ZRS2_WHEAT Uncharacterized protein OS=Triticum aestivum PE=4 SV=1;>tr|W5AHL4|W5AHL4_WHEAT Uncharacterized protein OS=Triticum aestivum PE=4 SV=1	>tr|W5A2K2|W5A2K2_WHEAT Uncharacterized protein OS=Triticum aestivum PE=4 SV=1	2	5.9542e-10	96.253	0
ELLNISSNHHEYK	1582.77	>tr|Q2L9B8|Q2L9B8_WHEAT Uncharacterized protein OS=Triticum aestivum GN=VATE PE=2 SV=1	>tr|Q2L9B8|Q2L9B8_WHEAT Uncharacterized protein OS=Triticum aestivum GN=VATE PE=2 SV=1	3	0.0059546	68.277	13586000
ELMPGGVNSPVR	1254.64	>tr|W5HGV6|W5HGV6_WHEAT Uncharacterized protein OS=Triticum aestivum PE=3 SV=1	>tr|W5HGV6|W5HGV6_WHEAT Uncharacterized protein OS=Triticum aestivum PE=3 SV=1	2	0.021897	62.088	14329000
ELPGVVALDEGVMTR	1584.82	>sp|P12782|PGKH_WHEAT Phosphoglycerate kinase, chloroplastic OS=Triticum aestivum PE=2 SV=1;>tr|W5ACW3|W5ACW3_WHEAT Phosphoglycerate kinase OS=Triticum aestivum PE=3 SV=1;>tr|W4ZQG3|W4ZQG3_WHEAT Phosphoglycerate kinase OS=Triticum aestivum PE=3 SV=1;>tr|W5A6A2|W5A6A2_WHEAT Phosphoglycerate kinase OS=Triticum aestivum PE=3 SV=1	>sp|P12782|PGKH_WHEAT Phosphoglycerate kinase, chloroplastic OS=Triticum aestivum PE=2 SV=1	2	0.01827	44.567	168400000
ELQDAVAGGSTQTIK	1516.77	>tr|W4ZY98|W4ZY98_WHEAT Uncharacterized protein OS=Triticum aestivum PE=3 SV=1;>tr|W5AMH9|W5AMH9_WHEAT Uncharacterized protein OS=Triticum aestivum PE=3 SV=1	>tr|W4ZY98|W4ZY98_WHEAT Uncharacterized protein OS=Triticum aestivum PE=3 SV=1	2	6.7141e-12	138.91	23455000
ELVNAPANVLTPAVLAEEASK	2135.15	>tr|W5GLA4|W5GLA4_WHEAT Uncharacterized protein OS=Triticum aestivum PE=3 SV=1;>tr|W5G5C5|W5G5C5_WHEAT Uncharacterized protein OS=Triticum aestivum PE=4 SV=1	>tr|W5GLA4|W5GLA4_WHEAT Uncharacterized protein OS=Triticum aestivum PE=3 SV=1	2	9.9902e-05	83.849	5558000
ELVVQGLLR	1025.62	>tr|Q2L9B8|Q2L9B8_WHEAT Uncharacterized protein OS=Triticum aestivum GN=VATE PE=2 SV=1;>tr|W5DDR5|W5DDR5_WHEAT Uncharacterized protein OS=Triticum aestivum PE=3 SV=1;>tr|Q2XP43|Q2XP43_WHEAT Vacuolar proton ATPase subunit E OS=Triticum aestivum PE=2 SV=1;>tr|W5CDL5|W5CDL5_WHEAT Uncharacterized protein OS=Triticum aestivum PE=4 SV=1	>tr|Q2L9B8|Q2L9B8_WHEAT Uncharacterized protein OS=Triticum aestivum GN=VATE PE=2 SV=1	2	0.0053662	79.906	0
EMEMEMEMEMEMDGK	1878.65	>tr|A0A077RUE6|A0A077RUE6_WHEAT Uncharacterized protein OS=Triticum aestivum GN=TRAES_3BF035000160CFD_c1 PE=4 SV=1	>tr|A0A077RUE6|A0A077RUE6_WHEAT Uncharacterized protein OS=Triticum aestivum GN=TRAES_3BF035000160CFD_c1 PE=4 SV=1	3	0.019693	0	0
EMQVEQER	1047.47	>tr|W5G8J4|W5G8J4_WHEAT Uncharacterized protein OS=Triticum aestivum PE=3 SV=1;>tr|W5H155|W5H155_WHEAT Uncharacterized protein OS=Triticum aestivum PE=4 SV=1	>tr|W5G8J4|W5G8J4_WHEAT Uncharacterized protein OS=Triticum aestivum PE=3 SV=1	2	0.013846	101.43	7235800
EMTLGFVDLLR	1292.68	>tr|W5BG62|W5BG62_WHEAT Ribulose bisphosphate carboxylase large chain OS=Triticum aestivum GN=rbcL PE=3 SV=1;>sp|P11383|RBL_WHEAT Ribulose bisphosphate carboxylase large chain OS=Triticum aestivum GN=rbcL PE=1 SV=2;>tr|B2CHJ6|B2CHJ6_WHEAT Ribulose 1,5-bisphosphate carboxylase/oxygenase large subunit OS=Triticum aestivum GN=rbcL PE=2 SV=1;>tr|W5E9G6|W5E9G6_WHEAT Uncharacterized protein OS=Triticum…	>tr|W5BG62|W5BG62_WHEAT Ribulose bisphosphate carboxylase large chain OS=Triticum aestivum GN=rbcL PE=3 SV=1	2	7.2986e-07	135.8	5828600000
ENLIAGWAPK	1097.59	>tr|W4ZXK1|W4ZXK1_WHEAT Uncharacterized protein OS=Triticum aestivum PE=4 SV=1;>tr|Q84UH6|Q84UH6_WHEAT Dehydroascorbate reductase OS=Triticum aestivum GN=DHAR PE=2 SV=1;>tr|W5AC28|W5AC28_WHEAT Uncharacterized protein OS=Triticum aestivum PE=4 SV=1;>tr|C9EF64|C9EF64_WHEAT Dehydroascorbate reductase OS=Triticum aestivum GN=DHAR PE=2 SV=1;>tr|W5ALM3|W5ALM3_WHEAT Uncharacterized protein OS=Triticum a…	>tr|W4ZXK1|W4ZXK1_WHEAT Uncharacterized protein OS=Triticum aestivum PE=4 SV=1	2	0.0084508	74.841	14770000
ENPAPSEADVEAAK	1426.66	>tr|A0A096UKQ7|A0A096UKQ7_WHEAT Uncharacterized protein OS=Triticum aestivum PE=3 SV=1;>tr|W4ZWR6|W4ZWR6_WHEAT Uncharacterized protein OS=Triticum aestivum PE=3 SV=1;>tr|W5ALB9|W5ALB9_WHEAT Uncharacterized protein OS=Triticum aestivum PE=3 SV=1	>tr|A0A096UKQ7|A0A096UKQ7_WHEAT Uncharacterized protein OS=Triticum aestivum PE=3 SV=1	2	0.00010387	63.037	0
ENPETDECR	1148.44	>tr|A0A0C4BJ82|A0A0C4BJ82_WHEAT Uncharacterized protein OS=Triticum aestivum PE=4 SV=1;>tr|W5BI76|W5BI76_WHEAT Uncharacterized protein OS=Triticum aestivum PE=4 SV=1;>tr|W5B0D9|W5B0D9_WHEAT Uncharacterized protein OS=Triticum aestivum PE=4 SV=1	>tr|A0A0C4BJ82|A0A0C4BJ82_WHEAT Uncharacterized protein OS=Triticum aestivum PE=4 SV=1	2	0.0028112	115.71	33865000
ENSPLEVIVINDSGGVR	1796.93	>tr|W5E659|W5E659_WHEAT Uncharacterized protein OS=Triticum aestivum PE=3 SV=1;>tr|W5EHP7|W5EHP7_WHEAT Uncharacterized protein OS=Triticum aestivum PE=3 SV=1	>tr|W5E659|W5E659_WHEAT Uncharacterized protein OS=Triticum aestivum PE=3 SV=1	2	3.9128e-06	103.5	107010000
ENTEGEYSGLEHQVVR	1845.85	>tr|W5GHT5|W5GHT5_WHEAT Isocitrate dehydrogenase [NAD] subunit, mitochondrial OS=Triticum aestivum PE=3 SV=1;>tr|W5GWE4|W5GWE4_WHEAT Isocitrate dehydrogenase [NAD] subunit, mitochondrial OS=Triticum aestivum PE=3 SV=1;>tr|W5G4Y3|W5G4Y3_WHEAT Uncharacterized protein OS=Triticum aestivum PE=3 SV=1	>tr|W5GHT5|W5GHT5_WHEAT Isocitrate dehydrogenase [NAD] subunit, mitochondrial OS=Triticum aestivum PE=3 SV=1	2	1.3072e-06	61.097	0
ENVSSEALEAAR	1274.61	>tr|W4ZWJ3|W4ZWJ3_WHEAT Uncharacterized protein OS=Triticum aestivum PE=4 SV=1;>tr|A0A0C4BIR6|A0A0C4BIR6_WHEAT Uncharacterized protein OS=Triticum aestivum PE=4 SV=1;>tr|W5DUX9|W5DUX9_WHEAT Uncharacterized protein OS=Triticum aestivum PE=4 SV=1;>tr|W5EB03|W5EB03_WHEAT Uncharacterized protein OS=Triticum aestivum PE=4 SV=1;>tr|W5ETN6|W5ETN6_WHEAT Uncharacterized protein OS=Triticum aestivum PE=4 S…	>tr|W4ZWJ3|W4ZWJ3_WHEAT Uncharacterized protein OS=Triticum aestivum PE=4 SV=1	2	4.1039e-14	100.55	0
ENYINQLVR	1147.6	>tr|A0A096UT91|A0A096UT91_WHEAT Uncharacterized protein OS=Triticum aestivum PE=3 SV=1;>tr|W5FEV1|W5FEV1_WHEAT Uncharacterized protein OS=Triticum aestivum PE=3 SV=1;>tr|A0A096UMZ0|A0A096UMZ0_WHEAT Uncharacterized protein OS=Triticum aestivum PE=3 SV=1;>tr|Q5I7K6|Q5I7K6_WHEAT Ribosomal protein L7 OS=Triticum aestivum PE=1 SV=1;>tr|W5B9Z5|W5B9Z5_WHEAT Uncharacterized protein OS=Triticum aestivum P…	>tr|A0A096UT91|A0A096UT91_WHEAT Uncharacterized protein OS=Triticum aestivum PE=3 SV=1	2	0.0077223	97.635	5699400
EQMTPLSDFEDKL	1551.71	>tr|W5G125|W5G125_WHEAT Uncharacterized protein OS=Triticum aestivum PE=4 SV=1;>tr|W5H7J1|W5H7J1_WHEAT Uncharacterized protein OS=Triticum aestivum PE=4 SV=1;>tr|W5I281|W5I281_WHEAT Uncharacterized protein OS=Triticum aestivum PE=4 SV=1;>tr|W5DRN2|W5DRN2_WHEAT Uncharacterized protein OS=Triticum aestivum PE=4 SV=1;>tr|W5FJV9|W5FJV9_WHEAT Uncharacterized protein OS=Triticum aestivum PE=4 SV=1;>tr|…	>tr|W5G125|W5G125_WHEAT Uncharacterized protein OS=Triticum aestivum PE=4 SV=1	2	0.0015594	88.075	19180000
EQWSPALTISK	1258.66	>tr|W5CBQ9|W5CBQ9_WHEAT Uncharacterized protein OS=Triticum aestivum PE=3 SV=1;>tr|W5BW16|W5BW16_WHEAT Uncharacterized protein OS=Triticum aestivum PE=3 SV=1;>tr|W4ZSR9|W4ZSR9_WHEAT Uncharacterized protein OS=Triticum aestivum PE=3 SV=1;>tr|Q1XAQ1|Q1XAQ1_WHEAT Immature spike ubiquitin-conjugating enzyme 2 OS=Triticum aestivum PE=2 SV=1;>tr|Q5XUV4|Q5XUV4_WHEAT Ubiquitin-conjugating enzyme OS=Triti…	>tr|W5CBQ9|W5CBQ9_WHEAT Uncharacterized protein OS=Triticum aestivum PE=3 SV=1	2	7.6566e-05	69.451	5921100
EREFPGQVLR	1229.65	>tr|W5APB1|W5APB1_WHEAT Uncharacterized protein OS=Triticum aestivum PE=4 SV=1;>tr|W5B9F3|W5B9F3_WHEAT Uncharacterized protein OS=Triticum aestivum PE=4 SV=1;>sp|Q00434|PSBP_WHEAT Oxygen-evolving enhancer protein 2, chloroplastic OS=Triticum aestivum GN=PSBP PE=2 SV=1;>tr|W5BVT6|W5BVT6_WHEAT Uncharacterized protein OS=Triticum aestivum PE=4 SV=1	>tr|W5APB1|W5APB1_WHEAT Uncharacterized protein OS=Triticum aestivum PE=4 SV=1	3	0.017262	67.334	2257900
ESAGHVGVEK	1011.5	>tr|W5GDS3|W5GDS3_WHEAT Uncharacterized protein OS=Triticum aestivum PE=4 SV=1;>tr|W5H4K2|W5H4K2_WHEAT Uncharacterized protein OS=Triticum aestivum PE=4 SV=1	>tr|W5GDS3|W5GDS3_WHEAT Uncharacterized protein OS=Triticum aestivum PE=4 SV=1	2	1.3934e-05	140.49	71574000
ESAQDILNLKPLIDKK	1824.04	>tr|W5BQ58|W5BQ58_WHEAT Uncharacterized protein OS=Triticum aestivum PE=4 SV=1;>tr|W5C4P1|W5C4P1_WHEAT Uncharacterized protein OS=Triticum aestivum PE=4 SV=1;>tr|W5B1X6|W5B1X6_WHEAT Uncharacterized protein OS=Triticum aestivum PE=4 SV=1;>tr|A4UQP4|A4UQP4_WHEAT Putative oxygen-evolving complex OS=Triticum aestivum GN=TAOEC01 PE=2 SV=1	>tr|W5BQ58|W5BQ58_WHEAT Uncharacterized protein OS=Triticum aestivum PE=4 SV=1	3	2.0281e-08	124.92	83122000
ESELTPSNSNILDGR	1630.78	>tr|W5HLU5|W5HLU5_WHEAT Uncharacterized protein OS=Triticum aestivum PE=4 SV=1	>tr|W5HLU5|W5HLU5_WHEAT Uncharacterized protein OS=Triticum aestivum PE=4 SV=1	2	0.0010567	76.156	10958000
ESGVINEK	874.44	>sp|P20858|ATPB_WHEAT ATP synthase subunit beta, chloroplastic OS=Triticum aestivum GN=atpB PE=3 SV=1;>tr|A0A075VXI8|A0A075VXI8_WHEAT ATP synthase subunit beta OS=Triticum aestivum GN=atpD PE=3 SV=1;>tr|A0A075W3Y0|A0A075W3Y0_WHEAT ATP synthase subunit beta, chloroplastic OS=Triticum aestivum GN=atpB PE=3 SV=1;>tr|W5AMD4|W5AMD4_WHEAT ATP synthase subunit beta OS=Triticum aestivum PE=3 SV=1;>tr|S4Z…	>sp|P20858|ATPB_WHEAT ATP synthase subunit beta, chloroplastic OS=Triticum aestivum GN=atpB PE=3 SV=1	2	0.010662	120.15	115440000
ESLIAAFR	905.497	>tr|W5FNP6|W5FNP6_WHEAT Uncharacterized protein OS=Triticum aestivum PE=4 SV=1	>tr|W5FNP6|W5FNP6_WHEAT Uncharacterized protein OS=Triticum aestivum PE=4 SV=1	2	0.013807	101.64	31344000
ESTLHLVLR	1066.61	>tr|M9MTY6|M9MTY6_WHEAT Dimeric ubiquitin OS=Triticum aestivum PE=2 SV=1;>tr|W5FEU1|W5FEU1_WHEAT Uncharacterized protein OS=Triticum aestivum PE=4 SV=1;>tr|A7UM94|A7UM94_WHEAT Polyubiquitin (Fragment) OS=Triticum aestivum GN=WubiG PE=2 SV=1;>sp|P69326|UBIQ_WHEAT Ubiquitin OS=Triticum aestivum PE=3 SV=2;>tr|Q41570|Q41570_WHEAT Ubiquitin OS=Triticum aestivum GN=polyubiquitin (last repeat) PE=2 SV=1…	>tr|M9MTY6|M9MTY6_WHEAT Dimeric ubiquitin OS=Triticum aestivum PE=2 SV=1	2	2.6326e-05	149.72	24363000
ESVIGAVPK	898.512	>tr|W5F443|W5F443_WHEAT Uncharacterized protein OS=Triticum aestivum PE=4 SV=1;>sp|Q9ZP21|TRXM_WHEAT Thioredoxin M-type, chloroplastic OS=Triticum aestivum PE=2 SV=1;>tr|W5G2J5|W5G2J5_WHEAT Uncharacterized protein OS=Triticum aestivum PE=4 SV=1	>tr|W5F443|W5F443_WHEAT Uncharacterized protein OS=Triticum aestivum PE=4 SV=1	2	0.019724	75.378	109240000
ESVLPEAVTAR	1170.62	>tr|W5I6Q0|W5I6Q0_WHEAT Uncharacterized protein OS=Triticum aestivum PE=4 SV=1;>tr|W5DNV0|W5DNV0_WHEAT Uncharacterized protein OS=Triticum aestivum PE=4 SV=1;>tr|W5HIA9|W5HIA9_WHEAT Uncharacterized protein OS=Triticum aestivum PE=4 SV=1	>tr|W5I6Q0|W5I6Q0_WHEAT Uncharacterized protein OS=Triticum aestivum PE=4 SV=1	2	0.002831	81.625	139170000
ETALGPNLTIQPR	1408.77	>tr|W5BGV0|W5BGV0_WHEAT Peroxidase OS=Triticum aestivum PE=3 SV=1;>tr|W5B840|W5B840_WHEAT Peroxidase OS=Triticum aestivum PE=3 SV=1	>tr|W5BGV0|W5BGV0_WHEAT Peroxidase OS=Triticum aestivum PE=3 SV=1	2	0.00054361	99.011	9023100
ETHNLVVSPR	1150.61	>tr|W5F8Y0|W5F8Y0_WHEAT Uncharacterized protein OS=Triticum aestivum PE=4 SV=1	>tr|W5F8Y0|W5F8Y0_WHEAT Uncharacterized protein OS=Triticum aestivum PE=4 SV=1	2	6.6331e-26	109.16	0
ETLQLAEIK	1043.59	>tr|A0A0C4BJ37|A0A0C4BJ37_WHEAT Uncharacterized protein OS=Triticum aestivum PE=4 SV=1	>tr|A0A0C4BJ37|A0A0C4BJ37_WHEAT Uncharacterized protein OS=Triticum aestivum PE=4 SV=1	2	0.02521	68.657	36034000
ETTENESANEGYK	1470.61	>sp|P12463|PSBA_WHEAT Photosystem II protein D1 OS=Triticum aestivum GN=psbA PE=3 SV=2;>tr|S4Z999|S4Z999_WHEAT Photosystem II protein D1 OS=Triticum aestivum PE=3 SV=1;>tr|W5G7G2|W5G7G2_WHEAT Uncharacterized protein OS=Triticum aestivum PE=4 SV=1	>sp|P12463|PSBA_WHEAT Photosystem II protein D1 OS=Triticum aestivum GN=psbA PE=3 SV=2	2	2.0754e-09	136.27	37268000
ETTTELEAK	1020.5	>tr|W5EJ97|W5EJ97_WHEAT Uncharacterized protein OS=Triticum aestivum PE=3 SV=1;>tr|W5DXY3|W5DXY3_WHEAT Uncharacterized protein OS=Triticum aestivum PE=3 SV=1	>tr|W5EJ97|W5EJ97_WHEAT Uncharacterized protein OS=Triticum aestivum PE=3 SV=1	2	0.0097533	91.867	3106500
EVASGAPDSLTSK	1260.62	>tr|W5H631|W5H631_WHEAT 60S ribosomal protein L27 OS=Triticum aestivum PE=3 SV=1	>tr|W5H631|W5H631_WHEAT 60S ribosomal protein L27 OS=Triticum aestivum PE=3 SV=1	2	0.017614	61.409	13885000
EVDACPIR	958.454	>tr|W5G125|W5G125_WHEAT Uncharacterized protein OS=Triticum aestivum PE=4 SV=1;>tr|W5H7J1|W5H7J1_WHEAT Uncharacterized protein OS=Triticum aestivum PE=4 SV=1;>tr|W5I281|W5I281_WHEAT Uncharacterized protein OS=Triticum aestivum PE=4 SV=1;>tr|W5DRN2|W5DRN2_WHEAT Uncharacterized protein OS=Triticum aestivum PE=4 SV=1;>tr|W5DB86|W5DB86_WHEAT Uncharacterized protein OS=Triticum aestivum PE=4 SV=1;>tr|…	>tr|W5G125|W5G125_WHEAT Uncharacterized protein OS=Triticum aestivum PE=4 SV=1	2	0.033193	64.567	0
EVELEDPVENIGAK	1540.76	>tr|W5HDP4|W5HDP4_WHEAT Uncharacterized protein OS=Triticum aestivum PE=3 SV=1;>tr|W5I877|W5I877_WHEAT Uncharacterized protein OS=Triticum aestivum PE=3 SV=1;>tr|W5DSU6|W5DSU6_WHEAT Uncharacterized protein OS=Triticum aestivum PE=3 SV=1;>tr|W5GD60|W5GD60_WHEAT Uncharacterized protein OS=Triticum aestivum PE=3 SV=1;>tr|W5H2V3|W5H2V3_WHEAT Uncharacterized protein OS=Triticum aestivum PE=3 SV=1;>tr|…	>tr|W5HDP4|W5HDP4_WHEAT Uncharacterized protein OS=Triticum aestivum PE=3 SV=1	2	0.00049124	96.734	34735000
EVHFLPFNPTDKR	1598.82	>sp|P83970|PMA1_WHEAT Plasma membrane ATPase OS=Triticum aestivum GN=ha1 PE=2 SV=1;>tr|A0A096UM77|A0A096UM77_WHEAT Plasma membrane ATPase OS=Triticum aestivum PE=3 SV=1;>tr|Q5PSM6|Q5PSM6_WHEAT Plasma membrane ATPase OS=Triticum aestivum PE=3 SV=1;>tr|W5G4F9|W5G4F9_WHEAT Plasma membrane ATPase OS=Triticum aestivum PE=3 SV=1;>tr|W5F6N0|W5F6N0_WHEAT Plasma membrane ATPase OS=Triticum aestivum PE=3 S…	>sp|P83970|PMA1_WHEAT Plasma membrane ATPase OS=Triticum aestivum GN=ha1 PE=2 SV=1	3	0.018124	61.11	3720300
EVIVDQTGER	1144.57	>tr|A0A0A7NVN8|A0A0A7NVN8_WHEAT Actin-depolymerizing factor 3 OS=Triticum aestivum GN=ADF3 PE=2 SV=1;>tr|W5FKC9|W5FKC9_WHEAT Uncharacterized protein OS=Triticum aestivum PE=4 SV=1;>tr|W5FZE9|W5FZE9_WHEAT Uncharacterized protein OS=Triticum aestivum PE=4 SV=1	>tr|A0A0A7NVN8|A0A0A7NVN8_WHEAT Actin-depolymerizing factor 3 OS=Triticum aestivum GN=ADF3 PE=2 SV=1	2	0.0082828	75.197	32278000
EYPDAYVR	1011.47	>tr|Q9FEE4|Q9FEE4_WHEAT Ribulose bisphosphate carboxylase small chain OS=Triticum aestivum GN=rbcS PE=3 SV=1;>tr|W5BMQ9|W5BMQ9_WHEAT Uncharacterized protein OS=Triticum aestivum PE=4 SV=1;>tr|W5BMW6|W5BMW6_WHEAT Ribulose bisphosphate carboxylase small chain OS=Triticum aestivum PE=3 SV=1;>tr|W5B0P8|W5B0P8_WHEAT Ribulose bisphosphate carboxylase small chain OS=Triticum aestivum PE=3 SV=1;>tr|W5C4E…	>tr|W5BMW6|W5BMW6_WHEAT Ribulose bisphosphate carboxylase small chain OS=Triticum aestivum PE=3 SV=1	2	0.011852	112.37	504430000
EYQEAAANAR	1121.51	>tr|A0A077RU36|A0A077RU36_WHEAT Uncharacterized protein OS=Triticum aestivum GN=TRAES_3BF169900010CFD_c1 PE=4 SV=1;>tr|W5CDM5|W5CDM5_WHEAT Uncharacterized protein OS=Triticum aestivum PE=4 SV=1	>tr|A0A077RU36|A0A077RU36_WHEAT Uncharacterized protein OS=Triticum aestivum GN=TRAES_3BF169900010CFD_c1 PE=4 SV=1	2	0.017155	60.064	0
EYTVNLHKR	1158.61	>tr|W5G990|W5G990_WHEAT Uncharacterized protein OS=Triticum aestivum PE=4 SV=1;>tr|W5HFJ0|W5HFJ0_WHEAT Uncharacterized protein OS=Triticum aestivum PE=4 SV=1;>tr|W5GKX7|W5GKX7_WHEAT Uncharacterized protein OS=Triticum aestivum PE=4 SV=1	>tr|W5G990|W5G990_WHEAT Uncharacterized protein OS=Triticum aestivum PE=4 SV=1	3	0.032399	57.59	0
FADACLR	851.396	>tr|W5FEH1|W5FEH1_WHEAT Malate dehydrogenase OS=Triticum aestivum PE=3 SV=1;>tr|W5FQ35|W5FQ35_WHEAT Malate dehydrogenase OS=Triticum aestivum PE=3 SV=1;>tr|W5EVZ9|W5EVZ9_WHEAT Malate dehydrogenase OS=Triticum aestivum PE=3 SV=1;>tr|W5FPD7|W5FPD7_WHEAT Malate dehydrogenase OS=Triticum aestivum PE=3 SV=1;>tr|W5G208|W5G208_WHEAT Malate dehydrogenase OS=Triticum aestivum PE=3 SV=1;>tr|W5F5I1|W5F5I1_W…	>tr|W5FEH1|W5FEH1_WHEAT Malate dehydrogenase OS=Triticum aestivum PE=3 SV=1	2	3.573e-33	118.69	0
FAGSQDAFFK	1116.52	>tr|W5AB05|W5AB05_WHEAT Peroxidase OS=Triticum aestivum PE=3 SV=1;>tr|W5AL94|W5AL94_WHEAT Peroxidase OS=Triticum aestivum PE=3 SV=1	>tr|W5AB05|W5AB05_WHEAT Peroxidase OS=Triticum aestivum PE=3 SV=1	2	0.030427	38.875	10450000
FALESFWDGK	1198.57	>tr|A0A096USZ7|A0A096USZ7_WHEAT Uncharacterized protein OS=Triticum aestivum PE=3 SV=1;>tr|W5G1K3|W5G1K3_WHEAT Uncharacterized protein OS=Triticum aestivum PE=3 SV=1;>tr|W5F4R0|W5F4R0_WHEAT Uncharacterized protein OS=Triticum aestivum PE=4 SV=1;>tr|W5EDE4|W5EDE4_WHEAT Uncharacterized protein OS=Triticum aestivum PE=4 SV=1;>tr|W5DR86|W5DR86_WHEAT Uncharacterized protein OS=Triticum aestivum PE=3 S…	>tr|A0A096USZ7|A0A096USZ7_WHEAT Uncharacterized protein OS=Triticum aestivum PE=3 SV=1	2	0.00078836	113.93	16237000
FAPDANSQTVPASAIPDGWMGLDIGPDSVK	3055.46	>sp|P12782|PGKH_WHEAT Phosphoglycerate kinase, chloroplastic OS=Triticum aestivum PE=2 SV=1;>tr|W5ACW3|W5ACW3_WHEAT Phosphoglycerate kinase OS=Triticum aestivum PE=3 SV=1;>tr|W4ZQG3|W4ZQG3_WHEAT Phosphoglycerate kinase OS=Triticum aestivum PE=3 SV=1;>tr|A0A068C9Y0|A0A068C9Y0_WHEAT Phosphoglycerate kinase (Fragment) OS=Triticum aestivum subsp. tibeticum GN=Pgk-1 PE=3 SV=1;>tr|H9ZWY2|H9ZWY2_WHEAT P…	>sp|P12782|PGKH_WHEAT Phosphoglycerate kinase, chloroplastic OS=Triticum aestivum PE=2 SV=1	3	4.303e-05	36.483	0
FAQHTGANAIAGR	1312.66	>tr|W5E2W7|W5E2W7_WHEAT 40S ribosomal protein SA OS=Triticum aestivum PE=3 SV=1	>tr|W5E2W7|W5E2W7_WHEAT 40S ribosomal protein SA OS=Triticum aestivum PE=3 SV=1	3	0.032983	40.552	0
FAQVTNPAIDPLR	1440.77	>tr|W5B1K1|W5B1K1_WHEAT Uncharacterized protein OS=Triticum aestivum PE=4 SV=1;>tr|W5BKM7|W5BKM7_WHEAT Uncharacterized protein OS=Triticum aestivum PE=4 SV=1;>tr|W5C780|W5C780_WHEAT Uncharacterized protein OS=Triticum aestivum PE=4 SV=1	>tr|W5B1K1|W5B1K1_WHEAT Uncharacterized protein OS=Triticum aestivum PE=4 SV=1	2	5.6253e-07	130.1	31792000
FAQYEQKYPEDAATLK	1900.92	>tr|W5I6Q0|W5I6Q0_WHEAT Uncharacterized protein OS=Triticum aestivum PE=4 SV=1;>tr|W5DNV0|W5DNV0_WHEAT Uncharacterized protein OS=Triticum aestivum PE=4 SV=1;>tr|W5HIA9|W5HIA9_WHEAT Uncharacterized protein OS=Triticum aestivum PE=4 SV=1	>tr|W5I6Q0|W5I6Q0_WHEAT Uncharacterized protein OS=Triticum aestivum PE=4 SV=1	2	0.039117	35.757	7812500
FASINVENVEDNRR	1661.81	>tr|C1J959|C1J959_WHEAT Fructose-bisphosphate aldolase OS=Triticum aestivum PE=3 SV=1;>tr|W5D5L4|W5D5L4_WHEAT Fructose-bisphosphate aldolase OS=Triticum aestivum GN=TRAES_3BF044000030CFD_c1 PE=3 SV=1;>tr|W5CCA9|W5CCA9_WHEAT Fructose-bisphosphate aldolase OS=Triticum aestivum PE=3 SV=1;>tr|W5CHQ6|W5CHQ6_WHEAT Fructose-bisphosphate aldolase OS=Triticum aestivum PE=3 SV=1;>tr|W5D0E3|W5D0E3_WHEAT Fru…	>tr|C1J959|C1J959_WHEAT Fructose-bisphosphate aldolase OS=Triticum aestivum PE=3 SV=1	2,3	5.7449e-11	136.99	33110000
FAVAAPAAAASGGAAAAAPK	1639.87	>tr|W5HPC1|W5HPC1_WHEAT 60S acidic ribosomal protein P0 OS=Triticum aestivum PE=3 SV=1;>tr|W5HAK3|W5HAK3_WHEAT Uncharacterized protein OS=Triticum aestivum PE=3 SV=1	>tr|W5HPC1|W5HPC1_WHEAT 60S acidic ribosomal protein P0 OS=Triticum aestivum PE=3 SV=1	2	0.0037923	66.325	19810000
FAVGTESIAK	1021.54	>sp|P12782|PGKH_WHEAT Phosphoglycerate kinase, chloroplastic OS=Triticum aestivum PE=2 SV=1;>tr|W5ACW3|W5ACW3_WHEAT Phosphoglycerate kinase OS=Triticum aestivum PE=3 SV=1;>tr|W4ZQG3|W4ZQG3_WHEAT Phosphoglycerate kinase OS=Triticum aestivum PE=3 SV=1;>tr|A0A068C9Y0|A0A068C9Y0_WHEAT Phosphoglycerate kinase (Fragment) OS=Triticum aestivum subsp. tibeticum GN=Pgk-1 PE=3 SV=1;>tr|H9ZWY2|H9ZWY2_WHEAT P…	>sp|P12782|PGKH_WHEAT Phosphoglycerate kinase, chloroplastic OS=Triticum aestivum PE=2 SV=1	2	0.024206	63.624	44131000
FAVGTESIAKK	1149.64	>sp|P12782|PGKH_WHEAT Phosphoglycerate kinase, chloroplastic OS=Triticum aestivum PE=2 SV=1;>tr|W5ACW3|W5ACW3_WHEAT Phosphoglycerate kinase OS=Triticum aestivum PE=3 SV=1;>tr|W4ZQG3|W4ZQG3_WHEAT Phosphoglycerate kinase OS=Triticum aestivum PE=3 SV=1;>tr|A0A068C9Y0|A0A068C9Y0_WHEAT Phosphoglycerate kinase (Fragment) OS=Triticum aestivum subsp. tibeticum GN=Pgk-1 PE=3 SV=1;>tr|H9ZWY2|H9ZWY2_WHEAT P…	>sp|P12782|PGKH_WHEAT Phosphoglycerate kinase, chloroplastic OS=Triticum aestivum PE=2 SV=1	2	0.0079879	69.672	12665000
FCDALISIR	1093.56	>tr|A0A077S2R7|A0A077S2R7_WHEAT Uncharacterized protein OS=Triticum aestivum GN=TRAES_3BF092100100CFD_c1 PE=3 SV=1;>tr|W5DCF1|W5DCF1_WHEAT Uncharacterized protein OS=Triticum aestivum PE=4 SV=1;>tr|W5CAD8|W5CAD8_WHEAT Uncharacterized protein OS=Triticum aestivum PE=4 SV=1	>tr|A0A077S2R7|A0A077S2R7_WHEAT Uncharacterized protein OS=Triticum aestivum GN=TRAES_3BF092100100CFD_c1 PE=3 SV=1	2	0.0044486	109.29	25468000
FDFDPLDVTK	1195.58	>sp|Q43206|CATA1_WHEAT Catalase-1 OS=Triticum aestivum GN=CAT1 PE=2 SV=1;>tr|D6PW71|D6PW71_WHEAT Catalase OS=Triticum aestivum GN=CAT PE=3 SV=1;>tr|W5EHG1|W5EHG1_WHEAT Catalase OS=Triticum aestivum PE=3 SV=1;>tr|A0A0A7MA13|A0A0A7MA13_WHEAT Catalase (Fragment) OS=Triticum aestivum PE=2 SV=1;>tr|I0AW31|I0AW31_WHEAT Catalase (Fragment) OS=Triticum aestivum PE=2 SV=1;>tr|I0AW33|I0AW33_WHEAT Catalase …	>sp|Q43206|CATA1_WHEAT Catalase-1 OS=Triticum aestivum GN=CAT1 PE=2 SV=1	2	0.0045607	83.081	23222000
FDGILGLGFK	1065.59	>tr|W4ZTJ8|W4ZTJ8_WHEAT Uncharacterized protein OS=Triticum aestivum PE=3 SV=1;>tr|A0A096UK97|A0A096UK97_WHEAT Uncharacterized protein OS=Triticum aestivum PE=3 SV=1;>tr|W5AGI7|W5AGI7_WHEAT Uncharacterized protein OS=Triticum aestivum PE=3 SV=1;>tr|Q401N7|Q401N7_WHEAT Aspartic proteinase OS=Triticum aestivum GN=WAP1 PE=2 SV=1;>tr|W5D6B1|W5D6B1_WHEAT Uncharacterized protein OS=Triticum aestivum GN…	>tr|W4ZTJ8|W4ZTJ8_WHEAT Uncharacterized protein OS=Triticum aestivum PE=3 SV=1	2	0.017252	62.303	0
FDMEALPEDLIR	1447.7	>tr|W5FL28|W5FL28_WHEAT Lipoxygenase OS=Triticum aestivum PE=3 SV=1;>tr|W5G3J1|W5G3J1_WHEAT Lipoxygenase OS=Triticum aestivum PE=3 SV=1;>tr|W5FMV4|W5FMV4_WHEAT Lipoxygenase OS=Triticum aestivum PE=3 SV=1;>tr|W5G4K3|W5G4K3_WHEAT Lipoxygenase OS=Triticum aestivum PE=3 SV=1	>tr|W5G4K3|W5G4K3_WHEAT Lipoxygenase OS=Triticum aestivum PE=3 SV=1	2	0.0018381	82.362	19007000
FDPELSHGANAGLTNALK	1853.93	>tr|I0AW35|I0AW35_WHEAT Plastid thylakoid-bound ascorbate peroxidase (Fragment) OS=Triticum aestivum PE=2 SV=1;>tr|Q5J331|Q5J331_WHEAT Thylakoid ascorbate peroxidase OS=Triticum aestivum GN=APX PE=2 SV=1;>tr|A2IAW9|A2IAW9_WHEAT Thylakoid bound ascorbate peroxidase OS=Triticum aestivum PE=2 SV=1;>tr|W5GKS4|W5GKS4_WHEAT Uncharacterized protein OS=Triticum aestivum PE=3 SV=1;>tr|I0AW36|I0AW36_WHEAT …	>tr|I0AW35|I0AW35_WHEAT Plastid thylakoid-bound ascorbate peroxidase (Fragment) OS=Triticum aestivum PE=2 SV=1	3	1.2814e-05	89.982	19195000
FDSLEQLDEFSR	1484.68	>tr|W5BR45|W5BR45_WHEAT Uncharacterized protein OS=Triticum aestivum PE=4 SV=1;>sp|P69386|PSBE_WHEAT Cytochrome b559 subunit alpha OS=Triticum aestivum GN=psbE PE=1 SV=2;>tr|A0A077RQZ4|A0A077RQZ4_WHEAT Uncharacterized protein OS=Triticum aestivum GN=TRAES_3BF007300150CFD_c1 PE=3 SV=1;>tr|S4Z0B1|S4Z0B1_WHEAT Cytochrome b559 subunit alpha OS=Triticum aestivum GN=psbE PE=3 SV=1;>tr|W5FXY2|W5FXY2_WHE…	>tr|W5BR45|W5BR45_WHEAT Uncharacterized protein OS=Triticum aestivum PE=4 SV=1	2	5.2898e-18	179.35	94059000
FEDPAEGEDVLIAK	1531.74	>tr|W5I3K2|W5I3K2_WHEAT Uncharacterized protein OS=Triticum aestivum PE=3 SV=1;>tr|Q1W681|Q1W681_WHEAT Vacuolar proton-ATPase subunit A OS=Triticum aestivum PE=2 SV=1	>tr|W5I3K2|W5I3K2_WHEAT Uncharacterized protein OS=Triticum aestivum PE=3 SV=1	2	0.0025975	76.262	7003800
FEFEPVDTIDK	1338.63	>tr|W5BG62|W5BG62_WHEAT Ribulose bisphosphate carboxylase large chain OS=Triticum aestivum GN=rbcL PE=3 SV=1;>sp|P11383|RBL_WHEAT Ribulose bisphosphate carboxylase large chain OS=Triticum aestivum GN=rbcL PE=1 SV=2;>tr|B2CHJ6|B2CHJ6_WHEAT Ribulose 1,5-bisphosphate carboxylase/oxygenase large subunit OS=Triticum aestivum GN=rbcL PE=2 SV=1;>tr|W5E9G6|W5E9G6_WHEAT Uncharacterized protein OS=Triticum…	>tr|W5BG62|W5BG62_WHEAT Ribulose bisphosphate carboxylase large chain OS=Triticum aestivum GN=rbcL PE=3 SV=1	2	7.4001e-05	118.48	1628300000
FFAVGLFR	955.528	>tr|Q5XUV3|Q5XUV3_WHEAT Chloroplast inositol phosphatase-like protein OS=Triticum aestivum PE=2 SV=1;>tr|Q5YL57|Q5YL57_WHEAT Chloroplast-localized Ptr ToxA-binding protein1 OS=Triticum aestivum GN=TaThf1 PE=2 SV=1;>tr|W5B3R7|W5B3R7_WHEAT Uncharacterized protein OS=Triticum aestivum PE=4 SV=1;>tr|W5EPY2|W5EPY2_WHEAT Uncharacterized protein OS=Triticum aestivum PE=3 SV=1;>tr|W5C8P5|W5C8P5_WHEAT Unc…	>tr|Q5XUV3|Q5XUV3_WHEAT Chloroplast inositol phosphatase-like protein OS=Triticum aestivum PE=2 SV=1	2	2.7469e-06	154.68	281020000
FFDPLGLGGETK	1279.64	>tr|W5BBT6|W5BBT6_WHEAT Uncharacterized protein OS=Triticum aestivum PE=4 SV=1;>tr|W5AY52|W5AY52_WHEAT Uncharacterized protein OS=Triticum aestivum PE=4 SV=1;>tr|W5C1B8|W5C1B8_WHEAT Uncharacterized protein OS=Triticum aestivum PE=4 SV=1	>tr|W5BBT6|W5BBT6_WHEAT Uncharacterized protein OS=Triticum aestivum PE=4 SV=1	2	5.3404e-05	114.87	616930000
FFEPGLTTEEAAAR	1537.74	>tr|W5EPQ7|W5EPQ7_WHEAT Uncharacterized protein OS=Triticum aestivum PE=4 SV=1;>tr|W5GAF9|W5GAF9_WHEAT Uncharacterized protein OS=Triticum aestivum PE=4 SV=1;>tr|W5GZB9|W5GZB9_WHEAT Uncharacterized protein OS=Triticum aestivum PE=4 SV=1	>tr|W5EPQ7|W5EPQ7_WHEAT Uncharacterized protein OS=Triticum aestivum PE=4 SV=1	2	0.015119	59.607	5665900
FFNLSVQNR	1123.58	>tr|W5DVN9|W5DVN9_WHEAT Uncharacterized protein OS=Triticum aestivum PE=4 SV=1;>tr|W5IA24|W5IA24_WHEAT Uncharacterized protein OS=Triticum aestivum PE=4 SV=1;>tr|W5HE93|W5HE93_WHEAT Uncharacterized protein OS=Triticum aestivum PE=4 SV=1	>tr|W5DVN9|W5DVN9_WHEAT Uncharacterized protein OS=Triticum aestivum PE=4 SV=1	2	0.0030337	114.84	6742100
FFQLYVYKDR	1377.71	>tr|W5FIQ5|W5FIQ5_WHEAT Uncharacterized protein OS=Triticum aestivum PE=4 SV=1;>tr|W5G0E8|W5G0E8_WHEAT Uncharacterized protein OS=Triticum aestivum PE=4 SV=1;>tr|W5F2F3|W5F2F3_WHEAT Uncharacterized protein OS=Triticum aestivum PE=4 SV=1;>tr|W5AQB2|W5AQB2_WHEAT Uncharacterized protein OS=Triticum aestivum PE=4 SV=1;>tr|W5BAW0|W5BAW0_WHEAT Uncharacterized protein OS=Triticum aestivum PE=4 SV=1;>tr|…	>tr|A0A096ULI5|A0A096ULI5_WHEAT Uncharacterized protein OS=Triticum aestivum PE=4 SV=1	2	0.028425	61.353	0
FFVGGNWK	953.476	>tr|A0A077RSI3|A0A077RSI3_WHEAT Triosephosphate isomerase OS=Triticum aestivum GN=TRAES_3BF079100070CFD_c1 PE=3 SV=1;>tr|W5CDW8|W5CDW8_WHEAT Triosephosphate isomerase OS=Triticum aestivum PE=3 SV=1;>tr|Q9FS79|Q9FS79_WHEAT Triosephosphate isomerase OS=Triticum aestivum GN=tpis PE=2 SV=1;>tr|W5DIU6|W5DIU6_WHEAT Triosephosphate isomerase OS=Triticum aestivum PE=3 SV=1;>tr|W5CMD2|W5CMD2_WHEAT Triosep…	>tr|W5FIN0|W5FIN0_WHEAT Triosephosphate isomerase OS=Triticum aestivum PE=3 SV=1	1,2	0.015894	88.942	150610000
FGASAPAPK	844.444	>tr|W5I6Q0|W5I6Q0_WHEAT Uncharacterized protein OS=Triticum aestivum PE=4 SV=1;>tr|W5DNV0|W5DNV0_WHEAT Uncharacterized protein OS=Triticum aestivum PE=4 SV=1;>tr|W5HIA9|W5HIA9_WHEAT Uncharacterized protein OS=Triticum aestivum PE=4 SV=1	>tr|W5I6Q0|W5I6Q0_WHEAT Uncharacterized protein OS=Triticum aestivum PE=4 SV=1	2	0.030454	66.435	150730000
FGEAVWFK	982.491	>tr|W5FNT8|W5FNT8_WHEAT Uncharacterized protein OS=Triticum aestivum PE=4 SV=1;>tr|C1K5B9|C1K5B9_WHEAT Chlorophyll a-b binding protein OS=Triticum aestivum GN=CBP5 PE=2 SV=1;>tr|W5F8Z5|W5F8Z5_WHEAT Uncharacterized protein OS=Triticum aestivum PE=4 SV=1;>tr|C1K5B7|C1K5B7_WHEAT Chlorophyll a-b binding protein OS=Triticum aestivum GN=CBP3 PE=2 SV=1;>tr|C1K5B6|C1K5B6_WHEAT Chlorophyll a-b binding pro…	>tr|W5GDK0|W5GDK0_WHEAT Uncharacterized protein OS=Triticum aestivum PE=4 SV=1	2	0.012095	111.04	90225000
FGLAPSANR	931.488	>tr|W5APR4|W5APR4_WHEAT Uncharacterized protein OS=Triticum aestivum PE=4 SV=1;>tr|W5BEB6|W5BEB6_WHEAT Uncharacterized protein OS=Triticum aestivum PE=4 SV=1;>tr|W5C197|W5C197_WHEAT Uncharacterized protein OS=Triticum aestivum PE=4 SV=1;>tr|W5EP32|W5EP32_WHEAT Uncharacterized protein OS=Triticum aestivum PE=4 SV=1	>tr|W5APR4|W5APR4_WHEAT Uncharacterized protein OS=Triticum aestivum PE=4 SV=1	2	0.011359	87.308	45102000
FGLAPSANRK	1059.58	>tr|W5APR4|W5APR4_WHEAT Uncharacterized protein OS=Triticum aestivum PE=4 SV=1;>tr|W5BEB6|W5BEB6_WHEAT Uncharacterized protein OS=Triticum aestivum PE=4 SV=1;>tr|W5C197|W5C197_WHEAT Uncharacterized protein OS=Triticum aestivum PE=4 SV=1;>tr|W5EP32|W5EP32_WHEAT Uncharacterized protein OS=Triticum aestivum PE=4 SV=1	>tr|W5APR4|W5APR4_WHEAT Uncharacterized protein OS=Triticum aestivum PE=4 SV=1	2	0.014265	63.426	43501000
FGLGNKPTSK	1047.57	>tr|W5G736|W5G736_WHEAT Uncharacterized protein OS=Triticum aestivum PE=4 SV=1;>tr|W5H102|W5H102_WHEAT Uncharacterized protein OS=Triticum aestivum PE=4 SV=1;>tr|W5GL44|W5GL44_WHEAT Uncharacterized protein OS=Triticum aestivum PE=4 SV=1	>tr|W5G736|W5G736_WHEAT Uncharacterized protein OS=Triticum aestivum PE=4 SV=1	2	0.006776	80.037	6786900
FGLLCGSDGLPHLIVSGDQR	2140.07	>tr|W5FDV7|W5FDV7_WHEAT Uncharacterized protein OS=Triticum aestivum PE=4 SV=1;>tr|W5FSC8|W5FSC8_WHEAT Uncharacterized protein OS=Triticum aestivum PE=4 SV=1	>tr|W5FDV7|W5FDV7_WHEAT Uncharacterized protein OS=Triticum aestivum PE=4 SV=1	3	1.3644e-35	111.95	143710000
FGMMAAQMK	1013.45	>tr|W5A7F0|W5A7F0_WHEAT Uncharacterized protein OS=Triticum aestivum PE=3 SV=1;>tr|W4ZPF0|W4ZPF0_WHEAT Uncharacterized protein OS=Triticum aestivum PE=3 SV=1;>tr|W5AIM5|W5AIM5_WHEAT Uncharacterized protein OS=Triticum aestivum PE=4 SV=1;>tr|W5BME8|W5BME8_WHEAT Uncharacterized protein OS=Triticum aestivum PE=3 SV=1;>tr|W5DDQ9|W5DDQ9_WHEAT Uncharacterized protein OS=Triticum aestivum PE=3 SV=1;>tr|…	>tr|W5A7F0|W5A7F0_WHEAT Uncharacterized protein OS=Triticum aestivum PE=3 SV=1	2	0.020604	74.301	6179200
FGTDATGAPTAELSVR	1591.78	>tr|W5E091|W5E091_WHEAT Uncharacterized protein OS=Triticum aestivum PE=4 SV=1;>tr|W5EES3|W5EES3_WHEAT Uncharacterized protein OS=Triticum aestivum PE=4 SV=1;>tr|W5E2N8|W5E2N8_WHEAT Uncharacterized protein OS=Triticum aestivum PE=4 SV=1	>tr|W5E091|W5E091_WHEAT Uncharacterized protein OS=Triticum aestivum PE=4 SV=1	2	0.0033164	44.294	0
FGTVENCKK	1081.52	>tr|W5A458|W5A458_WHEAT Uncharacterized protein OS=Triticum aestivum PE=4 SV=1;>tr|W4ZLP9|W4ZLP9_WHEAT Uncharacterized protein OS=Triticum aestivum PE=4 SV=1;>tr|W5AFX0|W5AFX0_WHEAT Uncharacterized protein OS=Triticum aestivum PE=4 SV=1	>tr|W5A458|W5A458_WHEAT Uncharacterized protein OS=Triticum aestivum PE=4 SV=1	2	0.010332	76.17	0
FGVMPSRL	905.479	>tr|A0A096ULI5|A0A096ULI5_WHEAT Uncharacterized protein OS=Triticum aestivum PE=4 SV=1;>tr|W5C1T7|W5C1T7_WHEAT Uncharacterized protein OS=Triticum aestivum PE=4 SV=1	>tr|A0A096ULI5|A0A096ULI5_WHEAT Uncharacterized protein OS=Triticum aestivum PE=4 SV=1	2	0.031078	81.548	12841000
FHWKPTCGVK	1258.63	>sp|Q43206|CATA1_WHEAT Catalase-1 OS=Triticum aestivum GN=CAT1 PE=2 SV=1;>tr|D6PW71|D6PW71_WHEAT Catalase OS=Triticum aestivum GN=CAT PE=3 SV=1;>tr|W5EHG1|W5EHG1_WHEAT Catalase OS=Triticum aestivum PE=3 SV=1;>tr|A0A0A7MA13|A0A0A7MA13_WHEAT Catalase (Fragment) OS=Triticum aestivum PE=2 SV=1;>tr|I0AW31|I0AW31_WHEAT Catalase (Fragment) OS=Triticum aestivum PE=2 SV=1;>tr|I0AW33|I0AW33_WHEAT Catalase …	>sp|Q43206|CATA1_WHEAT Catalase-1 OS=Triticum aestivum GN=CAT1 PE=2 SV=1	2,3	0.0055851	83.499	171110000
FISVGLGPR	944.544	>tr|W5AU48|W5AU48_WHEAT Uncharacterized protein OS=Triticum aestivum PE=3 SV=1;>tr|W5BYZ9|W5BYZ9_WHEAT Uncharacterized protein OS=Triticum aestivum PE=4 SV=1	>tr|W5AU48|W5AU48_WHEAT Uncharacterized protein OS=Triticum aestivum PE=3 SV=1	2	0.017463	78.149	16421000
FKESEIYHCR	1367.63	>tr|C1K5B8|C1K5B8_WHEAT Chlorophyll a-b binding protein OS=Triticum aestivum GN=CBP4 PE=2 SV=1;>tr|C1K5B4|C1K5B4_WHEAT Chlorophyll a-b binding protein OS=Triticum aestivum GN=CBP1 PE=2 SV=1;>tr|W5HIU1|W5HIU1_WHEAT Uncharacterized protein OS=Triticum aestivum PE=4 SV=1	>tr|C1K5B8|C1K5B8_WHEAT Chlorophyll a-b binding protein OS=Triticum aestivum GN=CBP4 PE=2 SV=1	3	0.0044123	90.685	12418000
FKTEVYDK	1028.52	>tr|A0A077RST2|A0A077RST2_WHEAT Carbonic anhydrase OS=Triticum aestivum GN=TRAES_3BF026200060CFD_c1 PE=3 SV=1;>tr|W5HKD0|W5HKD0_WHEAT Carbonic anhydrase OS=Triticum aestivum PE=3 SV=1;>tr|W5I4L8|W5I4L8_WHEAT Carbonic anhydrase OS=Triticum aestivum PE=3 SV=1	>tr|A0A077RST2|A0A077RST2_WHEAT Carbonic anhydrase OS=Triticum aestivum GN=TRAES_3BF026200060CFD_c1 PE=3 SV=1	2	0.033054	84.615	119390000
FKTEVYDKKPDFFEPLK	2130.1	>tr|A0A077RST2|A0A077RST2_WHEAT Carbonic anhydrase OS=Triticum aestivum GN=TRAES_3BF026200060CFD_c1 PE=3 SV=1	>tr|A0A077RST2|A0A077RST2_WHEAT Carbonic anhydrase OS=Triticum aestivum GN=TRAES_3BF026200060CFD_c1 PE=3 SV=1	3,4	6.3841e-13	82.007	16792000
FLCPCHGSQYNNQGK	1808.77	>sp|Q7X9A6|UCRIA_WHEAT Cytochrome b6-f complex iron-sulfur subunit, chloroplastic OS=Triticum aestivum GN=petC PE=2 SV=1;>tr|W5AZN1|W5AZN1_WHEAT Cytochrome b6-f complex iron-sulfur subunit OS=Triticum aestivum PE=4 SV=1;>tr|W5F3X6|W5F3X6_WHEAT Uncharacterized protein OS=Triticum aestivum PE=4 SV=1	>sp|Q7X9A6|UCRIA_WHEAT Cytochrome b6-f complex iron-sulfur subunit, chloroplastic OS=Triticum aestivum GN=petC PE=2 SV=1	2,3	7.8153e-12	137.09	87885000
FLDDLAK	820.433	>tr|A0A077RZB4|A0A077RZB4_WHEAT Uncharacterized protein OS=Triticum aestivum GN=TRAES_3BF114000090CFD_c1 PE=4 SV=1;>tr|W5CJL1|W5CJL1_WHEAT Uncharacterized protein OS=Triticum aestivum PE=4 SV=1;>tr|W5DJR4|W5DJR4_WHEAT Uncharacterized protein OS=Triticum aestivum PE=4 SV=1	>tr|A0A077RZB4|A0A077RZB4_WHEAT Uncharacterized protein OS=Triticum aestivum GN=TRAES_3BF114000090CFD_c1 PE=4 SV=1	2	0.033047	89.369	15994000
FLDELRK	919.513	>sp|P12112|ATPA_WHEAT ATP synthase subunit alpha, chloroplastic OS=Triticum aestivum GN=atpA PE=3 SV=2;>tr|S4Z3F2|S4Z3F2_WHEAT ATP synthase subunit alpha, chloroplastic OS=Triticum aestivum GN=atpA PE=3 SV=1;>tr|W5HYT7|W5HYT7_WHEAT Uncharacterized protein OS=Triticum aestivum PE=4 SV=1	>sp|P12112|ATPA_WHEAT ATP synthase subunit alpha, chloroplastic OS=Triticum aestivum GN=atpA PE=3 SV=2	2	0.031621	133.47	125820000
FLDRFPNVAK	1205.66	>tr|W5DWA5|W5DWA5_WHEAT Uncharacterized protein OS=Triticum aestivum PE=4 SV=1;>tr|W5EMP8|W5EMP8_WHEAT Uncharacterized protein OS=Triticum aestivum PE=4 SV=1;>tr|W5E6R2|W5E6R2_WHEAT Uncharacterized protein OS=Triticum aestivum PE=4 SV=1	>tr|W5DWA5|W5DWA5_WHEAT Uncharacterized protein OS=Triticum aestivum PE=4 SV=1	2,3	0.0066295	81.771	19803000
FLELAGIPTVK	1186.7	>tr|D3K4D8|D3K4D8_WHEAT ATP synthase subunit OS=Triticum aestivum PE=2 SV=1	>tr|D3K4D8|D3K4D8_WHEAT ATP synthase subunit OS=Triticum aestivum PE=2 SV=1	2	0.0013819	91.313	148400000
FLEYLDKDR	1197.6	>tr|W5H6B4|W5H6B4_WHEAT Uncharacterized protein OS=Triticum aestivum PE=3 SV=1;>tr|W5I1P4|W5I1P4_WHEAT Uncharacterized protein OS=Triticum aestivum PE=3 SV=1	>tr|W5H6B4|W5H6B4_WHEAT Uncharacterized protein OS=Triticum aestivum PE=3 SV=1	2	0.0018873	124.81	69358000
FLIVMQK	877.51	>tr|E2F3W4|E2F3W4_WHEAT 40S ribosomal protein S15a OS=Triticum aestivum GN=TRAES_3BF117500090CFD_c1 PE=2 SV=1;>tr|W5DNU3|W5DNU3_WHEAT Uncharacterized protein OS=Triticum aestivum PE=4 SV=1	>tr|E2F3W4|E2F3W4_WHEAT 40S ribosomal protein S15a OS=Triticum aestivum GN=TRAES_3BF117500090CFD_c1 PE=2 SV=1	2	0.018487	102.98	31765000
FLVADTNNSAIR	1319.68	>tr|W5DYS1|W5DYS1_WHEAT Uncharacterized protein OS=Triticum aestivum PE=4 SV=1;>tr|W5E4E3|W5E4E3_WHEAT Uncharacterized protein OS=Triticum aestivum PE=4 SV=1;>tr|A0A096URE2|A0A096URE2_WHEAT Uncharacterized protein OS=Triticum aestivum PE=4 SV=1	>tr|W5DYS1|W5DYS1_WHEAT Uncharacterized protein OS=Triticum aestivum PE=4 SV=1	2	0.00092004	88.338	4253400
FNISIEK	849.46	>sp|Q95H49|RR3_WHEAT 30S ribosomal protein S3, chloroplastic OS=Triticum aestivum GN=rps3 PE=3 SV=1;>tr|A0A075VZ84|A0A075VZ84_WHEAT Ribosomal protein S3 OS=Triticum aestivum GN=rps3 PE=3 SV=1;>tr|S4Z3B2|S4Z3B2_WHEAT 30S ribosomal protein S3, chloroplastic OS=Triticum aestivum GN=rps3 PE=3 SV=1;>tr|W5E9Q9|W5E9Q9_WHEAT Uncharacterized protein OS=Triticum aestivum PE=3 SV=1;>tr|W5H2C5|W5H2C5_WHEAT U…	>sp|Q95H49|RR3_WHEAT 30S ribosomal protein S3, chloroplastic OS=Triticum aestivum GN=rps3 PE=3 SV=1	2	0.036091	86.953	19860000
FNQIQQELEK	1275.65	>tr|W5G9C7|W5G9C7_WHEAT Uncharacterized protein OS=Triticum aestivum PE=3 SV=1;>tr|W5GNF9|W5GNF9_WHEAT Uncharacterized protein OS=Triticum aestivum PE=3 SV=1;>tr|W5H063|W5H063_WHEAT Uncharacterized protein OS=Triticum aestivum PE=3 SV=1	>tr|W5G9C7|W5G9C7_WHEAT Uncharacterized protein OS=Triticum aestivum PE=3 SV=1	2	4.2255e-26	111.06	0
FPRPHRFSR	1198.65	>tr|W5A8Q8|W5A8Q8_WHEAT Uncharacterized protein OS=Triticum aestivum PE=4 SV=1	>tr|W5A8Q8|W5A8Q8_WHEAT Uncharacterized protein OS=Triticum aestivum PE=4 SV=1	2	0.0095381	88.294	947010000
FQTTDEK	867.397	>tr|A1YE31|A1YE31_WHEAT Ribosomal protein L3-A3 OS=Triticum aestivum GN=RPL3-A3 PE=2 SV=1;>tr|A1YE34|A1YE34_WHEAT Ribosomal protein L3-B2 OS=Triticum aestivum GN=RPL3-B2 PE=2 SV=1;>tr|Q6V959|Q6V959_WHEAT Ribosomal protein L3 OS=Triticum aestivum GN=RPL3 PE=2 SV=1;>tr|Q7X744|Q7X744_WHEAT Ribosomal protein L3 OS=Triticum aestivum GN=RPL3 PE=1 SV=1;>tr|Q7X748|Q7X748_WHEAT Ribosomal protein L3 OS=Tri…	>tr|A1YE31|A1YE31_WHEAT Ribosomal protein L3-A3 OS=Triticum aestivum GN=RPL3-A3 PE=2 SV=1	2	0.022791	83.753	0
FRECELIHGR	1315.65	>tr|A0A0C4BJ37|A0A0C4BJ37_WHEAT Uncharacterized protein OS=Triticum aestivum PE=4 SV=1;>tr|A0A096ULW5|A0A096ULW5_WHEAT Uncharacterized protein OS=Triticum aestivum PE=4 SV=1;>tr|W5EQ15|W5EQ15_WHEAT Uncharacterized protein OS=Triticum aestivum PE=4 SV=1;>tr|W5FNJ8|W5FNJ8_WHEAT Uncharacterized protein OS=Triticum aestivum PE=4 SV=1;>tr|W5ETG5|W5ETG5_WHEAT Uncharacterized protein OS=Triticum aestivu…	>tr|A0A0C4BJ37|A0A0C4BJ37_WHEAT Uncharacterized protein OS=Triticum aestivum PE=4 SV=1	3	0.0034482	99.973	49064000
FRPGTVALR	1015.59	>tr|W5A7J0|W5A7J0_WHEAT Uncharacterized protein OS=Triticum aestivum PE=4 SV=1;>tr|W5A0K9|W5A0K9_WHEAT Uncharacterized protein OS=Triticum aestivum PE=4 SV=1;>tr|A0A096UKA9|A0A096UKA9_WHEAT Histone H3 OS=Triticum aestivum PE=3 SV=1;>tr|W5EEW9|W5EEW9_WHEAT Histone H3 OS=Triticum aestivum PE=3 SV=1;>tr|A0A096UJV8|A0A096UJV8_WHEAT Histone H3 OS=Triticum aestivum PE=3 SV=1;>tr|A0A096UK05|A0A096UK05_W…	>tr|W5A7J0|W5A7J0_WHEAT Uncharacterized protein OS=Triticum aestivum PE=4 SV=1	2,3	0.0017233	125.82	1162400000
FRPYEPPVAK	1202.64	>tr|W5EC03|W5EC03_WHEAT Uncharacterized protein OS=Triticum aestivum PE=4 SV=1;>tr|W5EP16|W5EP16_WHEAT Uncharacterized protein OS=Triticum aestivum PE=4 SV=1	>tr|W5EC03|W5EC03_WHEAT Uncharacterized protein OS=Triticum aestivum PE=4 SV=1	2	0.011005	74.53	18438000
FSHSYGNARPR	1290.62	>tr|W5H9X0|W5H9X0_WHEAT Uncharacterized protein OS=Triticum aestivum PE=4 SV=1;>tr|W5HRK1|W5HRK1_WHEAT Uncharacterized protein OS=Triticum aestivum PE=4 SV=1;>tr|W5I390|W5I390_WHEAT Uncharacterized protein OS=Triticum aestivum PE=4 SV=1	>tr|W5H9X0|W5H9X0_WHEAT Uncharacterized protein OS=Triticum aestivum PE=4 SV=1	2	0.00087135	106.62	24889000
FSLAPLVPR	998.591	>sp|P12782|PGKH_WHEAT Phosphoglycerate kinase, chloroplastic OS=Triticum aestivum PE=2 SV=1;>tr|W5ACW3|W5ACW3_WHEAT Phosphoglycerate kinase OS=Triticum aestivum PE=3 SV=1;>tr|W4ZQG3|W4ZQG3_WHEAT Phosphoglycerate kinase OS=Triticum aestivum PE=3 SV=1;>tr|A0A068C9Y0|A0A068C9Y0_WHEAT Phosphoglycerate kinase (Fragment) OS=Triticum aestivum subsp. tibeticum GN=Pgk-1 PE=3 SV=1;>tr|H9ZWY2|H9ZWY2_WHEAT P…	>sp|P12782|PGKH_WHEAT Phosphoglycerate kinase, chloroplastic OS=Triticum aestivum PE=2 SV=1	2	1.8098e-05	152.47	138120000
FSNIVCK	866.432	>tr|Q8L806|Q8L806_WHEAT Putative ribosomal protein S18 OS=Triticum aestivum PE=1 SV=1;>tr|W5I329|W5I329_WHEAT Uncharacterized protein OS=Triticum aestivum PE=3 SV=1;>tr|W5FZ59|W5FZ59_WHEAT Uncharacterized protein OS=Triticum aestivum PE=3 SV=1;>tr|W5H6F5|W5H6F5_WHEAT Uncharacterized protein OS=Triticum aestivum PE=3 SV=1;>tr|W5BG84|W5BG84_WHEAT Uncharacterized protein OS=Triticum aestivum PE=4 SV…	>tr|Q8L806|Q8L806_WHEAT Putative ribosomal protein S18 OS=Triticum aestivum PE=1 SV=1	2	0.020068	120.49	28775000
FSQGLAQDPTTR	1319.65	>sp|P58386|PSAB_WHEAT Photosystem I P700 chlorophyll a apoprotein A2 OS=Triticum aestivum GN=psaB PE=3 SV=1;>tr|S4Z1Y0|S4Z1Y0_WHEAT Photosystem I P700 chlorophyll a apoprotein A2 OS=Triticum aestivum GN=psaB PE=3 SV=1	>sp|P58386|PSAB_WHEAT Photosystem I P700 chlorophyll a apoprotein A2 OS=Triticum aestivum GN=psaB PE=3 SV=1	2	7.2124e-06	121.28	385370000
FSQVVSNAVDMK	1323.65	>tr|Q8L806|Q8L806_WHEAT Putative ribosomal protein S18 OS=Triticum aestivum PE=1 SV=1;>tr|W5I329|W5I329_WHEAT Uncharacterized protein OS=Triticum aestivum PE=3 SV=1;>tr|W5FZ59|W5FZ59_WHEAT Uncharacterized protein OS=Triticum aestivum PE=3 SV=1;>tr|W5H6F5|W5H6F5_WHEAT Uncharacterized protein OS=Triticum aestivum PE=3 SV=1;>tr|W5HL97|W5HL97_WHEAT Uncharacterized protein OS=Triticum aestivum PE=3 SV…	>tr|Q8L806|Q8L806_WHEAT Putative ribosomal protein S18 OS=Triticum aestivum PE=1 SV=1	2	0.00017864	108.32	19805000
FSSSSEEK	899.387	>tr|W5HAX6|W5HAX6_WHEAT Uncharacterized protein OS=Triticum aestivum PE=4 SV=1	>tr|W5HAX6|W5HAX6_WHEAT Uncharacterized protein OS=Triticum aestivum PE=4 SV=1	2	0.039577	71.692	8045700
FSTVIHER	987.514	>sp|Q43206|CATA1_WHEAT Catalase-1 OS=Triticum aestivum GN=CAT1 PE=2 SV=1;>tr|D6PW71|D6PW71_WHEAT Catalase OS=Triticum aestivum GN=CAT PE=3 SV=1;>tr|W5EHG1|W5EHG1_WHEAT Catalase OS=Triticum aestivum PE=3 SV=1;>tr|A0A0A7MA13|A0A0A7MA13_WHEAT Catalase (Fragment) OS=Triticum aestivum PE=2 SV=1;>tr|W5E1M7|W5E1M7_WHEAT Uncharacterized protein OS=Triticum aestivum PE=4 SV=1;>tr|W5H269|W5H269_WHEAT Catal…	>sp|Q43206|CATA1_WHEAT Catalase-1 OS=Triticum aestivum GN=CAT1 PE=2 SV=1	2	0.0092357	133.58	102780000
FTAVGAR	720.392	>tr|W5H6B4|W5H6B4_WHEAT Uncharacterized protein OS=Triticum aestivum PE=3 SV=1;>tr|W5I1P4|W5I1P4_WHEAT Uncharacterized protein OS=Triticum aestivum PE=3 SV=1	>tr|W5H6B4|W5H6B4_WHEAT Uncharacterized protein OS=Triticum aestivum PE=3 SV=1	2	0.022291	122.98	17919000
FTDSTVQSDIK	1239.6	>tr|W5BDM2|W5BDM2_WHEAT Uncharacterized protein OS=Triticum aestivum PE=3 SV=1;>tr|W5FP66|W5FP66_WHEAT Uncharacterized protein OS=Triticum aestivum PE=3 SV=1;>tr|W5G3N3|W5G3N3_WHEAT Uncharacterized protein OS=Triticum aestivum PE=3 SV=1;>tr|W5GLX4|W5GLX4_WHEAT Uncharacterized protein OS=Triticum aestivum PE=3 SV=1;>tr|W5F4D9|W5F4D9_WHEAT Uncharacterized protein OS=Triticum aestivum PE=4 SV=1	>tr|W5BDM2|W5BDM2_WHEAT Uncharacterized protein OS=Triticum aestivum PE=3 SV=1	2	0.00058221	108.35	24408000
FTQANSEVSALLGR	1491.77	>tr|W5DDM7|W5DDM7_WHEAT ATP synthase subunit beta OS=Triticum aestivum GN=TRAES_3BF058700080CFD_c1 PE=3 SV=1;>tr|W5CA97|W5CA97_WHEAT Uncharacterized protein OS=Triticum aestivum PE=4 SV=1;>tr|Q41534|Q41534_WHEAT ATP synthase subunit beta OS=Triticum aestivum GN=atp2 PE=2 SV=1;>tr|W5AIW7|W5AIW7_WHEAT ATP synthase subunit beta OS=Triticum aestivum PE=3 SV=1;>tr|W4ZP77|W4ZP77_WHEAT ATP synthase subu…	>tr|Q41534|Q41534_WHEAT ATP synthase subunit beta OS=Triticum aestivum GN=atp2 PE=2 SV=1	2	8.3254e-05	64.374	0
FTSFFGPGIK	1099.57	>tr|W5HW46|W5HW46_WHEAT Uncharacterized protein OS=Triticum aestivum PE=4 SV=1	>tr|W5HW46|W5HW46_WHEAT Uncharacterized protein OS=Triticum aestivum PE=4 SV=1	2	0.011137	71.349	0
FTYGGVILRPGFIHGTR	1890.03	>tr|W5F9H6|W5F9H6_WHEAT Uncharacterized protein OS=Triticum aestivum PE=4 SV=1;>tr|W5FXB0|W5FXB0_WHEAT Uncharacterized protein OS=Triticum aestivum PE=4 SV=1;>tr|W5F017|W5F017_WHEAT Uncharacterized protein OS=Triticum aestivum PE=4 SV=1	>tr|W5F9H6|W5F9H6_WHEAT Uncharacterized protein OS=Triticum aestivum PE=4 SV=1	3	0.016073	50.608	3890700
FVDEQPTGLDK	1247.6	>tr|W5CFZ4|W5CFZ4_WHEAT Uncharacterized protein OS=Triticum aestivum PE=4 SV=1	>tr|W5CFZ4|W5CFZ4_WHEAT Uncharacterized protein OS=Triticum aestivum PE=4 SV=1	2	0.013628	66.262	4428000
FVEVDEEQGR	1206.55	>tr|W5DZQ3|W5DZQ3_WHEAT Uncharacterized protein OS=Triticum aestivum PE=4 SV=1;>tr|W5E6V3|W5E6V3_WHEAT Uncharacterized protein OS=Triticum aestivum PE=4 SV=1;>tr|W5EHR4|W5EHR4_WHEAT Uncharacterized protein OS=Triticum aestivum PE=4 SV=1	>tr|W5DZQ3|W5DZQ3_WHEAT Uncharacterized protein OS=Triticum aestivum PE=4 SV=1	2	0.0045991	83	18171000
FVFCAEAIYK	1246.61	>tr|W5BG62|W5BG62_WHEAT Ribulose bisphosphate carboxylase large chain OS=Triticum aestivum GN=rbcL PE=3 SV=1;>sp|P11383|RBL_WHEAT Ribulose bisphosphate carboxylase large chain OS=Triticum aestivum GN=rbcL PE=1 SV=2;>tr|B2CHJ6|B2CHJ6_WHEAT Ribulose 1,5-bisphosphate carboxylase/oxygenase large subunit OS=Triticum aestivum GN=rbcL PE=2 SV=1;>tr|W5E9G6|W5E9G6_WHEAT Uncharacterized protein OS=Triticum…	>tr|W5BG62|W5BG62_WHEAT Ribulose bisphosphate carboxylase large chain OS=Triticum aestivum GN=rbcL PE=3 SV=1	1,2	2.4453e-11	105.2	1084400000
FVFFNFQR	1103.56	>tr|Q2L3V4|Q2L3V4_WHEAT Photosystem 1 subunit 5 OS=Triticum aestivum GN=pssv-1B PE=4 SV=1;>tr|W5ERM4|W5ERM4_WHEAT Uncharacterized protein OS=Triticum aestivum PE=4 SV=1;>tr|W5ET66|W5ET66_WHEAT Uncharacterized protein OS=Triticum aestivum PE=4 SV=1;>tr|W5ER40|W5ER40_WHEAT Uncharacterized protein OS=Triticum aestivum PE=4 SV=1;>tr|W5EQ11|W5EQ11_WHEAT Uncharacterized protein OS=Triticum aestivum PE=…	>tr|Q2L3V4|Q2L3V4_WHEAT Photosystem 1 subunit 5 OS=Triticum aestivum GN=pssv-1B PE=4 SV=1	2	0.018481	80.18	0
FVIGGPHGDAGLTGR	1452.75	>tr|A0A096UUP6|A0A096UUP6_WHEAT S-adenosylmethionine synthase OS=Triticum aestivum PE=3 SV=1;>tr|A0A096UTN6|A0A096UTN6_WHEAT S-adenosylmethionine synthase OS=Triticum aestivum PE=3 SV=1;>tr|W5GR94|W5GR94_WHEAT S-adenosylmethionine synthase OS=Triticum aestivum PE=3 SV=1;>sp|B0LXM0|METK_WHEAT S-adenosylmethionine synthase OS=Triticum aestivum GN=SAMS PE=2 SV=1;>tr|W5GBW4|W5GBW4_WHEAT S-adenosylmet…	>tr|A0A096UUP6|A0A096UUP6_WHEAT S-adenosylmethionine synthase OS=Triticum aestivum PE=3 SV=1	2,3	0.0014668	71.354	64161000
FVNGKPAAVEAK	1229.68	>tr|W5F7P7|W5F7P7_WHEAT Photosystem II reaction center Psb28 protein OS=Triticum aestivum PE=3 SV=1;>tr|W5FUC8|W5FUC8_WHEAT Photosystem II reaction center Psb28 protein OS=Triticum aestivum PE=3 SV=1;>tr|W5DN62|W5DN62_WHEAT Photosystem II reaction center Psb28 protein OS=Triticum aestivum PE=3 SV=1	>tr|W5F7P7|W5F7P7_WHEAT Photosystem II reaction center Psb28 protein OS=Triticum aestivum PE=3 SV=1	2	0.0022859	82.505	7508800
FVQAGSEVSALLGR	1432.77	>sp|P20858|ATPB_WHEAT ATP synthase subunit beta, chloroplastic OS=Triticum aestivum GN=atpB PE=3 SV=1;>tr|A0A075VXI8|A0A075VXI8_WHEAT ATP synthase subunit beta OS=Triticum aestivum GN=atpD PE=3 SV=1;>tr|A0A075W3Y0|A0A075W3Y0_WHEAT ATP synthase subunit beta, chloroplastic OS=Triticum aestivum GN=atpB PE=3 SV=1;>tr|W5AMD4|W5AMD4_WHEAT ATP synthase subunit beta OS=Triticum aestivum PE=3 SV=1;>tr|S4Z…	>sp|P20858|ATPB_WHEAT ATP synthase subunit beta, chloroplastic OS=Triticum aestivum GN=atpB PE=3 SV=1	2	1.9958e-07	115.12	48228000
FVSELWR	935.486	>tr|W5B2F5|W5B2F5_WHEAT Ribosomal protein L15 OS=Triticum aestivum PE=3 SV=1;>tr|W5FEX7|W5FEX7_WHEAT Ribosomal protein L15 OS=Triticum aestivum PE=3 SV=1	>tr|W5B2F5|W5B2F5_WHEAT Ribosomal protein L15 OS=Triticum aestivum PE=3 SV=1	2	0.018027	107.66	9657800
FVTAVVGFGK	1023.58	>tr|W5GWZ5|W5GWZ5_WHEAT Uncharacterized protein OS=Triticum aestivum PE=4 SV=1;>tr|W5I512|W5I512_WHEAT Uncharacterized protein OS=Triticum aestivum PE=4 SV=1;>tr|W5G753|W5G753_WHEAT Uncharacterized protein OS=Triticum aestivum PE=4 SV=1;>tr|W5GN75|W5GN75_WHEAT Uncharacterized protein OS=Triticum aestivum PE=4 SV=1;>tr|W5HDL2|W5HDL2_WHEAT Uncharacterized protein OS=Triticum aestivum PE=4 SV=1;>tr|…	>tr|W5GWZ5|W5GWZ5_WHEAT Uncharacterized protein OS=Triticum aestivum PE=4 SV=1	2	0.0027068	99.815	16513000
FVTAVVGFGKK	1151.67	>tr|W5GWZ5|W5GWZ5_WHEAT Uncharacterized protein OS=Triticum aestivum PE=4 SV=1;>tr|W5I512|W5I512_WHEAT Uncharacterized protein OS=Triticum aestivum PE=4 SV=1;>tr|W5G753|W5G753_WHEAT Uncharacterized protein OS=Triticum aestivum PE=4 SV=1;>tr|W5GN75|W5GN75_WHEAT Uncharacterized protein OS=Triticum aestivum PE=4 SV=1;>tr|W5HDL2|W5HDL2_WHEAT Uncharacterized protein OS=Triticum aestivum PE=4 SV=1;>tr|…	>tr|W5GWZ5|W5GWZ5_WHEAT Uncharacterized protein OS=Triticum aestivum PE=4 SV=1	2	0.0007838	104.79	19556000
FWADYVDKK	1170.57	>tr|W5F6Y2|W5F6Y2_WHEAT Uncharacterized protein OS=Triticum aestivum PE=4 SV=1;>tr|Q8RW02|Q8RW02_WHEAT Glutathione transferase OS=Triticum aestivum GN=gstu1C PE=2 SV=1;>tr|Q8RW03|Q8RW03_WHEAT Glutathione transferase OS=Triticum aestivum GN=gstu1B PE=2 SV=1;>tr|Q8RW04|Q8RW04_WHEAT Glutathione transferase OS=Triticum aestivum GN=gstu1A PE=2 SV=1;>tr|W5FGU1|W5FGU1_WHEAT Uncharacterized protein OS=Tr…	>tr|W5F6Y2|W5F6Y2_WHEAT Uncharacterized protein OS=Triticum aestivum PE=4 SV=1	2	0.020481	74.424	43050000
FYGEVTQQMLK	1342.66	>tr|W5G838|W5G838_WHEAT Phosphoribulokinase OS=Triticum aestivum PE=3 SV=1;>sp|P26302|KPPR_WHEAT Phosphoribulokinase, chloroplastic OS=Triticum aestivum PE=2 SV=1;>tr|W5GJ80|W5GJ80_WHEAT Phosphoribulokinase OS=Triticum aestivum PE=3 SV=1;>tr|W5EQB0|W5EQB0_WHEAT Uncharacterized protein OS=Triticum aestivum PE=4 SV=1	>tr|W5G838|W5G838_WHEAT Phosphoribulokinase OS=Triticum aestivum PE=3 SV=1	2	0.0079472	69.786	95049000
FYHSLAK	864.449	>tr|W5HYP0|W5HYP0_WHEAT Uncharacterized protein OS=Triticum aestivum PE=4 SV=1	>tr|W5HYP0|W5HYP0_WHEAT Uncharacterized protein OS=Triticum aestivum PE=4 SV=1	2	0.033358	89.123	12269000
FYKEEEK	971.46	>tr|W5GHD7|W5GHD7_WHEAT Phosphoglycerate kinase OS=Triticum aestivum PE=3 SV=1;>sp|P12783|PGKY_WHEAT Phosphoglycerate kinase, cytosolic OS=Triticum aestivum PE=2 SV=1;>tr|W5H4V7|W5H4V7_WHEAT Phosphoglycerate kinase OS=Triticum aestivum PE=3 SV=1;>tr|W5GR49|W5GR49_WHEAT Phosphoglycerate kinase OS=Triticum aestivum PE=3 SV=1;>tr|Q850M3|Q850M3_WHEAT Phosphoglycerate kinase (Fragment) OS=Triticum aes…	>sp|P12782|PGKH_WHEAT Phosphoglycerate kinase, chloroplastic OS=Triticum aestivum PE=2 SV=1	2	0.0061753	162.5	76727000
FYKEEEKNDPEFAK	1772.83	>tr|W5GHD7|W5GHD7_WHEAT Phosphoglycerate kinase OS=Triticum aestivum PE=3 SV=1;>sp|P12783|PGKY_WHEAT Phosphoglycerate kinase, cytosolic OS=Triticum aestivum PE=2 SV=1;>tr|W5H4V7|W5H4V7_WHEAT Phosphoglycerate kinase OS=Triticum aestivum PE=3 SV=1;>tr|W5GR49|W5GR49_WHEAT Phosphoglycerate kinase OS=Triticum aestivum PE=3 SV=1;>tr|Q850M3|Q850M3_WHEAT Phosphoglycerate kinase (Fragment) OS=Triticum aes…	>sp|P12782|PGKH_WHEAT Phosphoglycerate kinase, chloroplastic OS=Triticum aestivum PE=2 SV=1	2,3	1.7389e-16	155.57	139050000
FYKEEEKNDPEFAKK	1900.92	>tr|W5GHD7|W5GHD7_WHEAT Phosphoglycerate kinase OS=Triticum aestivum PE=3 SV=1;>sp|P12783|PGKY_WHEAT Phosphoglycerate kinase, cytosolic OS=Triticum aestivum PE=2 SV=1;>tr|W5H4V7|W5H4V7_WHEAT Phosphoglycerate kinase OS=Triticum aestivum PE=3 SV=1;>tr|W5GR49|W5GR49_WHEAT Phosphoglycerate kinase OS=Triticum aestivum PE=3 SV=1;>tr|Q850M3|Q850M3_WHEAT Phosphoglycerate kinase (Fragment) OS=Triticum aes…	>sp|P12782|PGKH_WHEAT Phosphoglycerate kinase, chloroplastic OS=Triticum aestivum PE=2 SV=1	4	0.033425	37.613	2511500
FYLQPLPPAEAAVR	1570.85	>tr|W5BQ58|W5BQ58_WHEAT Uncharacterized protein OS=Triticum aestivum PE=4 SV=1;>tr|W5C4P1|W5C4P1_WHEAT Uncharacterized protein OS=Triticum aestivum PE=4 SV=1;>tr|W5B1X6|W5B1X6_WHEAT Uncharacterized protein OS=Triticum aestivum PE=4 SV=1;>tr|A4UQP4|A4UQP4_WHEAT Putative oxygen-evolving complex OS=Triticum aestivum GN=TAOEC01 PE=2 SV=1;>tr|Q7XYD3|Q7XYD3_WHEAT Oxygen-evolving complex (Fragment) OS=T…	>tr|W5BQ58|W5BQ58_WHEAT Uncharacterized protein OS=Triticum aestivum PE=4 SV=1	2	7.3601e-18	135.58	1166900000
FYTECLGMK	1147.5	>tr|A0A096US98|A0A096US98_WHEAT Uncharacterized protein OS=Triticum aestivum PE=4 SV=1;>tr|Q9XGF2|Q9XGF2_WHEAT Putative glyoxalase I (Fragment) OS=Triticum aestivum GN=lgul PE=2 SV=3;>tr|W5FXE3|W5FXE3_WHEAT Uncharacterized protein OS=Triticum aestivum PE=4 SV=1;>tr|W5AJZ9|W5AJZ9_WHEAT Uncharacterized protein OS=Triticum aestivum PE=4 SV=1;>tr|W4ZVH5|W4ZVH5_WHEAT Uncharacterized protein OS=Triticu…	>tr|A0A096US98|A0A096US98_WHEAT Uncharacterized protein OS=Triticum aestivum PE=4 SV=1	2	0.0061097	83.948	13141000
FYTPTINVER	1238.63	>tr|W5BNZ6|W5BNZ6_WHEAT Uncharacterized protein OS=Triticum aestivum PE=3 SV=1	>tr|W5BNZ6|W5BNZ6_WHEAT Uncharacterized protein OS=Triticum aestivum PE=3 SV=1	2	0.0084021	74.944	6974100
FYWAPTR	939.46	>tr|W5E9C7|W5E9C7_WHEAT Uncharacterized protein OS=Triticum aestivum PE=4 SV=1;>tr|A0A078BQY4|A0A078BQY4_WHEAT RUBISCO activase alpha (Fragment) OS=Triticum aestivum GN=rca2_alpha PE=4 SV=1;>tr|A0A0A0YVQ2|A0A0A0YVQ2_WHEAT Ribulose bisphosphate carboxylase/oxygenase activase A (Fragment) OS=Triticum aestivum PE=2 SV=1;>tr|A0A078BR12|A0A078BR12_WHEAT RUBISCO activase beta (Fragment) OS=Triticum aes…	>tr|W5DSM4|W5DSM4_WHEAT Uncharacterized protein OS=Triticum aestivum PE=4 SV=1	2	0.017737	132.09	480910000
GAAGEAGDKVSEGADSVSK	1733.81	>tr|E6Y8U6|E6Y8U6_WHEAT Cold-responsive protein WCOR14 OS=Triticum aestivum PE=4 SV=1;>tr|Q9SDV6|Q9SDV6_WHEAT Cold-responsive protein COR14a OS=Triticum aestivum GN=cor14a PE=2 SV=1	>tr|E6Y8U6|E6Y8U6_WHEAT Cold-responsive protein WCOR14 OS=Triticum aestivum PE=4 SV=1	3	0.0018332	75.358	23166000
GAFGKPQGVCAR	1246.62	>tr|W4ZWJ3|W4ZWJ3_WHEAT Uncharacterized protein OS=Triticum aestivum PE=4 SV=1;>tr|A0A0C4BIR6|A0A0C4BIR6_WHEAT Uncharacterized protein OS=Triticum aestivum PE=4 SV=1	>tr|W4ZWJ3|W4ZWJ3_WHEAT Uncharacterized protein OS=Triticum aestivum PE=4 SV=1	2	0.035784	49.777	13937000
GAGANILR	770.44	>tr|W5GJK4|W5GJK4_WHEAT Uncharacterized protein OS=Triticum aestivum PE=3 SV=1;>sp|Q41629|ADT1_WHEAT ADP,ATP carrier protein 1, mitochondrial OS=Triticum aestivum GN=ANT-G1 PE=3 SV=1;>sp|Q41630|ADT2_WHEAT ADP,ATP carrier protein 2, mitochondrial OS=Triticum aestivum GN=ANT-G2 PE=3 SV=1;>tr|W5G5F2|W5G5F2_WHEAT Uncharacterized protein OS=Triticum aestivum PE=3 SV=1;>tr|W5GYF2|W5GYF2_WHEAT Uncharact…	>tr|W5GJK4|W5GJK4_WHEAT Uncharacterized protein OS=Triticum aestivum PE=3 SV=1	2	0.036655	78.496	61551000
GAGMGGGNDER	1019.41	>tr|W5HZZ4|W5HZZ4_WHEAT Uncharacterized protein OS=Triticum aestivum PE=3 SV=1	>tr|W5HZZ4|W5HZZ4_WHEAT Uncharacterized protein OS=Triticum aestivum PE=3 SV=1	2	0.033006	59.57	14485000
GAVEGYR	750.366	>tr|W4ZZP8|W4ZZP8_WHEAT Uncharacterized protein OS=Triticum aestivum PE=4 SV=1;>tr|W5A7H3|W5A7H3_WHEAT Uncharacterized protein OS=Triticum aestivum PE=4 SV=1;>tr|W5AD07|W5AD07_WHEAT Uncharacterized protein OS=Triticum aestivum PE=4 SV=1;>tr|W5AGF7|W5AGF7_WHEAT Uncharacterized protein OS=Triticum aestivum PE=4 SV=1;>tr|W5GPX8|W5GPX8_WHEAT Uncharacterized protein OS=Triticum aestivum PE=4 SV=1;>tr|…	>tr|W4ZZP8|W4ZZP8_WHEAT Uncharacterized protein OS=Triticum aestivum PE=4 SV=1	2	1.0177e-15	105.27	0
GCAPIMLR	916.462	>tr|A0A0F6MVY0|A0A0F6MVY0_WHEAT Peroxisomal ascorbate peroxidase protein OS=Triticum aestivum GN=p-apx PE=2 SV=1;>tr|A5JPR2|A5JPR2_WHEAT Peroxisomal ascorbate peroxidase OS=Triticum aestivum GN=APX PE=2 SV=1;>tr|W5HTE8|W5HTE8_WHEAT Uncharacterized protein OS=Triticum aestivum PE=3 SV=1;>tr|W5HG39|W5HG39_WHEAT Uncharacterized protein OS=Triticum aestivum PE=3 SV=1	>tr|A0A0F6MVY0|A0A0F6MVY0_WHEAT Peroxisomal ascorbate peroxidase protein OS=Triticum aestivum GN=p-apx PE=2 SV=1	2	0.032806	77.674	0
GCLLVGPPGTGK	1154.61	>tr|W5HZZ4|W5HZZ4_WHEAT Uncharacterized protein OS=Triticum aestivum PE=3 SV=1	>tr|W5HZZ4|W5HZZ4_WHEAT Uncharacterized protein OS=Triticum aestivum PE=3 SV=1	2	0.033443	48.568	16227000
GCTIKPK	802.437	>tr|W5B3Z6|W5B3Z6_WHEAT Uncharacterized protein OS=Triticum aestivum PE=3 SV=1	>tr|W5B3Z6|W5B3Z6_WHEAT Uncharacterized protein OS=Triticum aestivum PE=3 SV=1	2	0.022702	110.61	34371000
GDEEELAK	889.403	>tr|W5AQE7|W5AQE7_WHEAT Uncharacterized protein OS=Triticum aestivum PE=4 SV=1;>tr|W5B9L0|W5B9L0_WHEAT Uncharacterized protein OS=Triticum aestivum PE=4 SV=1;>sp|P27665|PSBO_WHEAT Oxygen-evolving enhancer protein 1, chloroplastic OS=Triticum aestivum GN=PSBO PE=2 SV=1	>tr|W5AQE7|W5AQE7_WHEAT Uncharacterized protein OS=Triticum aestivum PE=4 SV=1	2	0.02591	84.498	79294000
GDEEELAKENVK	1359.65	>tr|W5AQE7|W5AQE7_WHEAT Uncharacterized protein OS=Triticum aestivum PE=4 SV=1;>tr|W5B9L0|W5B9L0_WHEAT Uncharacterized protein OS=Triticum aestivum PE=4 SV=1;>sp|P27665|PSBO_WHEAT Oxygen-evolving enhancer protein 1, chloroplastic OS=Triticum aestivum GN=PSBO PE=2 SV=1	>tr|W5AQE7|W5AQE7_WHEAT Uncharacterized protein OS=Triticum aestivum PE=4 SV=1	2	1.02e-18	182.25	12720000
GDEELDTLIK	1131.57	>tr|W5F1A1|W5F1A1_WHEAT Histone H2A OS=Triticum aestivum PE=3 SV=1;>tr|W5FFM2|W5FFM2_WHEAT Histone H2A OS=Triticum aestivum PE=3 SV=1;>tr|W5ELS0|W5ELS0_WHEAT Histone H2A OS=Triticum aestivum PE=3 SV=1;>tr|A0A0C4BKM5|A0A0C4BKM5_WHEAT Histone H2A OS=Triticum aestivum PE=3 SV=1;>tr|W5A1Q1|W5A1Q1_WHEAT Histone H2A OS=Triticum aestivum PE=3 SV=1;>tr|W4ZVY5|W4ZVY5_WHEAT Histone H2A OS=Triticum aestivum…	>tr|A0A0C4BKM5|A0A0C4BKM5_WHEAT Histone H2A OS=Triticum aestivum PE=3 SV=1	2	0.0018731	71.221	20856000
GDHNLMEKVTALSEQLK	1911.97	>tr|W5AZN5|W5AZN5_WHEAT Uncharacterized protein OS=Triticum aestivum PE=4 SV=1;>tr|W5BI16|W5BI16_WHEAT Uncharacterized protein OS=Triticum aestivum PE=4 SV=1	>tr|W5AZN5|W5AZN5_WHEAT Uncharacterized protein OS=Triticum aestivum PE=4 SV=1	3	0.039174	33.697	0
GDISQEDLQEK	1260.58	>sp|F8RP11|HSOP_WHEAT Hsp70-Hsp90 organizing protein OS=Triticum aestivum GN=HOP PE=1 SV=1;>tr|W5GVP4|W5GVP4_WHEAT Uncharacterized protein OS=Triticum aestivum PE=4 SV=1;>tr|W5GB16|W5GB16_WHEAT Uncharacterized protein OS=Triticum aestivum PE=4 SV=1;>tr|W5GKA6|W5GKA6_WHEAT Uncharacterized protein OS=Triticum aestivum PE=4 SV=1	>sp|F8RP11|HSOP_WHEAT Hsp70-Hsp90 organizing protein OS=Triticum aestivum GN=HOP PE=1 SV=1	2	0.014846	65.842	4935300
GDPTYLVVESDK	1321.64	>sp|Q7X9A6|UCRIA_WHEAT Cytochrome b6-f complex iron-sulfur subunit, chloroplastic OS=Triticum aestivum GN=petC PE=2 SV=1;>tr|W5AZN1|W5AZN1_WHEAT Cytochrome b6-f complex iron-sulfur subunit OS=Triticum aestivum PE=4 SV=1;>tr|W5F3X6|W5F3X6_WHEAT Uncharacterized protein OS=Triticum aestivum PE=4 SV=1	>sp|Q7X9A6|UCRIA_WHEAT Cytochrome b6-f complex iron-sulfur subunit, chloroplastic OS=Triticum aestivum GN=petC PE=2 SV=1	2	0.00010784	112.02	151790000
GDSSPLEVIAINDTGGVK	1770.9	>tr|W5BAB9|W5BAB9_WHEAT Glyceraldehyde-3-phosphate dehydrogenase OS=Triticum aestivum PE=3 SV=1;>tr|W5BQP6|W5BQP6_WHEAT Uncharacterized protein OS=Triticum aestivum PE=3 SV=1;>tr|W5ATV6|W5ATV6_WHEAT Glyceraldehyde-3-phosphate dehydrogenase OS=Triticum aestivum PE=3 SV=1	>tr|W5BAB9|W5BAB9_WHEAT Glyceraldehyde-3-phosphate dehydrogenase OS=Triticum aestivum PE=3 SV=1	2	9.1529e-16	139.88	208260000
GEGSPADKPLQK	1225.63	>tr|W5BBF4|W5BBF4_WHEAT Lipoxygenase OS=Triticum aestivum PE=3 SV=1	>tr|W5BBF4|W5BBF4_WHEAT Lipoxygenase OS=Triticum aestivum PE=3 SV=1	2	0.03078	48.568	0
GEIIASESR	960.488	>sp|P12112|ATPA_WHEAT ATP synthase subunit alpha, chloroplastic OS=Triticum aestivum GN=atpA PE=3 SV=2;>tr|S4Z3F2|S4Z3F2_WHEAT ATP synthase subunit alpha, chloroplastic OS=Triticum aestivum GN=atpA PE=3 SV=1	>sp|P12112|ATPA_WHEAT ATP synthase subunit alpha, chloroplastic OS=Triticum aestivum GN=atpA PE=3 SV=2	2	0.0038581	111.61	271740000
GEIVASESR	946.472	>tr|W5A0L6|W5A0L6_WHEAT Uncharacterized protein OS=Triticum aestivum PE=4 SV=1	>tr|W5A0L6|W5A0L6_WHEAT Uncharacterized protein OS=Triticum aestivum PE=4 SV=1	2	0.021496	61.65	9593400
GELQCLGATTIDEYR	1724.8	>tr|W5ECZ3|W5ECZ3_WHEAT Uncharacterized protein OS=Triticum aestivum PE=3 SV=1;>tr|W5ETZ9|W5ETZ9_WHEAT Uncharacterized protein OS=Triticum aestivum PE=3 SV=1;>tr|W5DPA4|W5DPA4_WHEAT Uncharacterized protein OS=Triticum aestivum PE=3 SV=1	>tr|W5ECZ3|W5ECZ3_WHEAT Uncharacterized protein OS=Triticum aestivum PE=3 SV=1	2	0.00010872	97.836	16357000
GELQCLGATTIDEYRK	1852.9	>tr|W5ECZ3|W5ECZ3_WHEAT Uncharacterized protein OS=Triticum aestivum PE=3 SV=1;>tr|W5ETZ9|W5ETZ9_WHEAT Uncharacterized protein OS=Triticum aestivum PE=3 SV=1;>tr|W5DPA4|W5DPA4_WHEAT Uncharacterized protein OS=Triticum aestivum PE=3 SV=1	>tr|W5ECZ3|W5ECZ3_WHEAT Uncharacterized protein OS=Triticum aestivum PE=3 SV=1	2	0.0080701	43.297	6761400
GEYDESGPAIVHR	1428.66	>tr|W5FAY5|W5FAY5_WHEAT Uncharacterized protein OS=Triticum aestivum PE=3 SV=1;>tr|W5EZA7|W5EZA7_WHEAT Uncharacterized protein OS=Triticum aestivum PE=3 SV=1	>tr|W5FAY5|W5FAY5_WHEAT Uncharacterized protein OS=Triticum aestivum PE=3 SV=1	2	0.00033738	102.66	8453200
GFAGHWWR	1015.48	>tr|W5H027|W5H027_WHEAT Uncharacterized protein OS=Triticum aestivum PE=4 SV=1;>tr|W5G616|W5G616_WHEAT Uncharacterized protein OS=Triticum aestivum PE=4 SV=1;>tr|W5HGF0|W5HGF0_WHEAT Uncharacterized protein OS=Triticum aestivum PE=4 SV=1;>tr|W5E4V2|W5E4V2_WHEAT Uncharacterized protein OS=Triticum aestivum PE=4 SV=1	>tr|W5H027|W5H027_WHEAT Uncharacterized protein OS=Triticum aestivum PE=4 SV=1	2	0.038149	77.674	8586200
GFEGGQMPLYR	1253.59	>tr|W5DXJ3|W5DXJ3_WHEAT Uncharacterized protein OS=Triticum aestivum PE=3 SV=1;>tr|W5EIS6|W5EIS6_WHEAT Uncharacterized protein OS=Triticum aestivum PE=3 SV=1	>tr|W5DXJ3|W5DXJ3_WHEAT Uncharacterized protein OS=Triticum aestivum PE=3 SV=1	2	0.0093916	67.726	6313200
GFGFVTMASK	1043.51	>tr|W5I4W3|W5I4W3_WHEAT Uncharacterized protein OS=Triticum aestivum PE=4 SV=1;>tr|C3V134|C3V134_WHEAT Cp31BHv (Fragment) OS=Triticum aestivum PE=2 SV=1	>tr|C3V134|C3V134_WHEAT Cp31BHv (Fragment) OS=Triticum aestivum PE=2 SV=1	2	0.023471	55.401	0
GFIWPVAAYR	1178.62	>tr|W5FDV7|W5FDV7_WHEAT Uncharacterized protein OS=Triticum aestivum PE=4 SV=1;>tr|W5FSC8|W5FSC8_WHEAT Uncharacterized protein OS=Triticum aestivum PE=4 SV=1	>tr|W5FDV7|W5FDV7_WHEAT Uncharacterized protein OS=Triticum aestivum PE=4 SV=1	2	9.0578e-06	144.12	287200000
GFLQSDQELK	1163.58	>tr|W5AB05|W5AB05_WHEAT Peroxidase OS=Triticum aestivum PE=3 SV=1;>tr|W5AL94|W5AL94_WHEAT Peroxidase OS=Triticum aestivum PE=3 SV=1;>tr|W5I3P6|W5I3P6_WHEAT Peroxidase OS=Triticum aestivum PE=3 SV=1;>tr|W5H939|W5H939_WHEAT Peroxidase OS=Triticum aestivum PE=3 SV=1;>tr|W5HKU0|W5HKU0_WHEAT Peroxidase OS=Triticum aestivum PE=3 SV=1	>tr|W5AB05|W5AB05_WHEAT Peroxidase OS=Triticum aestivum PE=3 SV=1	2	0.0012605	103.88	19885000
GFVASNSK	808.408	>sp|Q03033|EF1A_WHEAT Elongation factor 1-alpha OS=Triticum aestivum GN=TEF1 PE=2 SV=1;>tr|W5EZ14|W5EZ14_WHEAT Elongation factor 1-alpha OS=Triticum aestivum PE=3 SV=1;>tr|A0A096UT60|A0A096UT60_WHEAT Elongation factor 1-alpha OS=Triticum aestivum PE=3 SV=1;>tr|W5EXZ0|W5EXZ0_WHEAT Elongation factor 1-alpha OS=Triticum aestivum PE=3 SV=1;>tr|W5E1E5|W5E1E5_WHEAT Uncharacterized protein OS=Triticum a…	>sp|Q03033|EF1A_WHEAT Elongation factor 1-alpha OS=Triticum aestivum GN=TEF1 PE=2 SV=1	2	1.6268e-06	94.114	0
GFVEEDFAK	1040.48	>tr|W5ECJ8|W5ECJ8_WHEAT Serine hydroxymethyltransferase OS=Triticum aestivum PE=3 SV=1;>tr|A0A0C4BJE5|A0A0C4BJE5_WHEAT Serine hydroxymethyltransferase OS=Triticum aestivum PE=3 SV=1	>tr|W5ECJ8|W5ECJ8_WHEAT Serine hydroxymethyltransferase OS=Triticum aestivum PE=3 SV=1	2	0.0079644	96.948	77998000
GFVSEAESGKR	1165.57	>tr|W5BH62|W5BH62_WHEAT Uncharacterized protein OS=Triticum aestivum PE=4 SV=1;>sp|Q41578|PORA_WHEAT Protochlorophyllide reductase A, chloroplastic OS=Triticum aestivum GN=PORA PE=3 SV=1	>tr|W5BH62|W5BH62_WHEAT Uncharacterized protein OS=Triticum aestivum PE=4 SV=1	2	2.2511e-07	90.685	0
GGAASPQNAGQQK	1212.58	>tr|W5AHK7|W5AHK7_WHEAT Uncharacterized protein OS=Triticum aestivum PE=4 SV=1;>tr|W4ZN87|W4ZN87_WHEAT Uncharacterized protein OS=Triticum aestivum PE=4 SV=1;>tr|W5A2X5|W5A2X5_WHEAT Uncharacterized protein OS=Triticum aestivum PE=4 SV=1	>tr|W5AHK7|W5AHK7_WHEAT Uncharacterized protein OS=Triticum aestivum PE=4 SV=1	2	0.00021486	107.97	153100000
GGAEEILPLGPLNDFER	1825.92	>tr|W5FEH1|W5FEH1_WHEAT Malate dehydrogenase OS=Triticum aestivum PE=3 SV=1;>tr|W5FQ35|W5FQ35_WHEAT Malate dehydrogenase OS=Triticum aestivum PE=3 SV=1;>tr|W5EVZ9|W5EVZ9_WHEAT Malate dehydrogenase OS=Triticum aestivum PE=3 SV=1	>tr|W5FEH1|W5FEH1_WHEAT Malate dehydrogenase OS=Triticum aestivum PE=3 SV=1	2	3.0628e-24	95.347	6416700
GGAGAPADLGSVLGHPTPNLR	1956.02	>tr|K4MQ41|K4MQ41_WHEAT Calcium-dependent protein kinase OS=Triticum aestivum GN=CDPK2 PE=2 SV=1;>tr|B2KTA0|B2KTA0_WHEAT Calcium-dependent protein kinase OS=Triticum aestivum GN=CPK2 PE=2 SV=1;>tr|Q5UKX8|Q5UKX8_WHEAT Calcium-dependent protein kinase 2 OS=Triticum aestivum GN=CDPK2 PE=2 SV=1	>tr|K4MQ41|K4MQ41_WHEAT Calcium-dependent protein kinase OS=Triticum aestivum GN=CDPK2 PE=2 SV=1	2,3	4.6821e-35	168.27	1447100000
GGAGFPSGLK	889.466	>tr|W5B1F1|W5B1F1_WHEAT Uncharacterized protein OS=Triticum aestivum PE=4 SV=1;>tr|W5BPI5|W5BPI5_WHEAT Uncharacterized protein OS=Triticum aestivum PE=4 SV=1;>tr|W5C8F4|W5C8F4_WHEAT Uncharacterized protein OS=Triticum aestivum PE=4 SV=1	>tr|W5B1F1|W5B1F1_WHEAT Uncharacterized protein OS=Triticum aestivum PE=4 SV=1	2	0.0066502	78.655	2772400000
GGAGLDPSVIFDMISVAK	1775.91	>tr|W5H6C7|W5H6C7_WHEAT Uncharacterized protein OS=Triticum aestivum PE=4 SV=1;>tr|W5I1W9|W5I1W9_WHEAT Uncharacterized protein OS=Triticum aestivum PE=4 SV=1;>tr|W5HRN3|W5HRN3_WHEAT Uncharacterized protein OS=Triticum aestivum PE=4 SV=1	>tr|W5H6C7|W5H6C7_WHEAT Uncharacterized protein OS=Triticum aestivum PE=4 SV=1	2	0.0033299	63.337	10030000
GGAGSSDSLGYR	1125.51	>tr|W5F795|W5F795_WHEAT Uncharacterized protein OS=Triticum aestivum PE=4 SV=1;>tr|W5FCQ4|W5FCQ4_WHEAT Uncharacterized protein OS=Triticum aestivum PE=4 SV=1	>tr|W5F795|W5F795_WHEAT Uncharacterized protein OS=Triticum aestivum PE=4 SV=1	2	1.0859e-05	117.09	13077000
GGAIDDSVVTK	1060.54	>tr|W5B7Y9|W5B7Y9_WHEAT Aminomethyltransferase OS=Triticum aestivum PE=3 SV=1	>tr|W5B7Y9|W5B7Y9_WHEAT Aminomethyltransferase OS=Triticum aestivum PE=3 SV=1	2	0.0068654	72.289	79303000
GGAMNVVKPK	999.554	>tr|W5EPF0|W5EPF0_WHEAT Uncharacterized protein OS=Triticum aestivum PE=4 SV=1;>tr|W5DQC2|W5DQC2_WHEAT Uncharacterized protein OS=Triticum aestivum PE=4 SV=1	>tr|W5EPF0|W5EPF0_WHEAT Uncharacterized protein OS=Triticum aestivum PE=4 SV=1	2	0.00020868	126.24	77273000
GGAMNVVKPR	1027.56	>tr|W5EBM3|W5EBM3_WHEAT Uncharacterized protein OS=Triticum aestivum PE=4 SV=1	>tr|W5EBM3|W5EBM3_WHEAT Uncharacterized protein OS=Triticum aestivum PE=4 SV=1	2	0.0063176	82.287	22684000
GGAPAEFQPSFR	1262.6	>tr|W5AUH7|W5AUH7_WHEAT Uncharacterized protein OS=Triticum aestivum PE=4 SV=1;>tr|W5BCR6|W5BCR6_WHEAT Uncharacterized protein OS=Triticum aestivum PE=4 SV=1;>tr|W5BSX7|W5BSX7_WHEAT Uncharacterized protein OS=Triticum aestivum PE=4 SV=1	>tr|W5AUH7|W5AUH7_WHEAT Uncharacterized protein OS=Triticum aestivum PE=4 SV=1	2	3.5688e-08	90.614	0
GGAPGDKEGQDKWK	1471.71	>tr|W5AZX4|W5AZX4_WHEAT Uncharacterized protein OS=Triticum aestivum PE=4 SV=1	>tr|W5AZX4|W5AZX4_WHEAT Uncharacterized protein OS=Triticum aestivum PE=4 SV=1	2,3	5.746e-07	119.77	37963000
GGAQLFVPAGR	1071.58	>tr|W5DVD2|W5DVD2_WHEAT Uncharacterized protein OS=Triticum aestivum PE=3 SV=1;>tr|W5FDD2|W5FDD2_WHEAT Uncharacterized protein OS=Triticum aestivum PE=3 SV=1;>tr|W5G0N8|W5G0N8_WHEAT Uncharacterized protein OS=Triticum aestivum PE=3 SV=1	>tr|W5DVD2|W5DVD2_WHEAT Uncharacterized protein OS=Triticum aestivum PE=3 SV=1	2	0.011724	66.92	326640000
GGAQLHGALTK	1051.58	>tr|W5BFY0|W5BFY0_WHEAT Uncharacterized protein OS=Triticum aestivum PE=4 SV=1	>tr|W5BFY0|W5BFY0_WHEAT Uncharacterized protein OS=Triticum aestivum PE=4 SV=1	2	0.0067608	72.531	6273600
GGAQLYVPK	931.513	>tr|W5G372|W5G372_WHEAT Uncharacterized protein OS=Triticum aestivum PE=3 SV=1;>tr|W5F403|W5F403_WHEAT Uncharacterized protein OS=Triticum aestivum PE=3 SV=1;>tr|W5FL96|W5FL96_WHEAT Uncharacterized protein OS=Triticum aestivum PE=3 SV=1;>tr|W5DLU2|W5DLU2_WHEAT Uncharacterized protein OS=Triticum aestivum PE=3 SV=1;>tr|W5ECW7|W5ECW7_WHEAT Uncharacterized protein OS=Triticum aestivum PE=3 SV=1;>tr|…	>tr|W5G372|W5G372_WHEAT Uncharacterized protein OS=Triticum aestivum PE=3 SV=1	2	0.0093039	93.143	1430900000
GGATLNNR	801.409	>tr|W5DRX8|W5DRX8_WHEAT Uncharacterized protein OS=Triticum aestivum PE=4 SV=1;>tr|W5FXB2|W5FXB2_WHEAT Uncharacterized protein OS=Triticum aestivum PE=4 SV=1	>tr|W5DRX8|W5DRX8_WHEAT Uncharacterized protein OS=Triticum aestivum PE=4 SV=1	2	0.013188	105.04	70130000
GGEDDDDELSSLNTNLK	1820.79	>tr|W5G1K5|W5G1K5_WHEAT Elongation factor Ts OS=Triticum aestivum PE=3 SV=1;>tr|W5FLJ0|W5FLJ0_WHEAT Elongation factor Ts OS=Triticum aestivum PE=3 SV=1;>tr|W5F5B3|W5F5B3_WHEAT Elongation factor Ts OS=Triticum aestivum PE=3 SV=1	>tr|W5G1K5|W5G1K5_WHEAT Elongation factor Ts OS=Triticum aestivum PE=3 SV=1	2	0.038001	44.391	9473200
GGGGWHGQGWLGK	1295.62	>tr|W5BCZ8|W5BCZ8_WHEAT Uncharacterized protein OS=Triticum aestivum PE=4 SV=1	>tr|W5BCZ8|W5BCZ8_WHEAT Uncharacterized protein OS=Triticum aestivum PE=4 SV=1	2,3	1.0556e-09	143	72313000
GGGGYGGGGGGYGGGGYGGGGGYGGGR	2080.84	>tr|W5CRM8|W5CRM8_WHEAT Uncharacterized protein OS=Triticum aestivum GN=TRAES_3BF152900030CFD_c1 PE=4 SV=1	>tr|W5CRM8|W5CRM8_WHEAT Uncharacterized protein OS=Triticum aestivum GN=TRAES_3BF152900030CFD_c1 PE=4 SV=1	2	9.5279e-18	121.47	45157000
GGGKGAEDLGR	1015.5	>tr|W5FPC7|W5FPC7_WHEAT Uncharacterized protein OS=Triticum aestivum PE=4 SV=1	>tr|W5FPC7|W5FPC7_WHEAT Uncharacterized protein OS=Triticum aestivum PE=4 SV=1	2	0.010666	68.893	39687000
GGGPYGQQVTR	1118.55	>tr|W5D1Z1|W5D1Z1_WHEAT Uncharacterized protein OS=Triticum aestivum GN=TRAES_3BF167600010CFD_c1 PE=4 SV=1;>tr|A0A080YTU7|A0A080YTU7_WHEAT Uncharacterized protein OS=Triticum aestivum GN=TRAES_3BF078700100CFD_c1 PE=4 SV=1	>tr|W5D1Z1|W5D1Z1_WHEAT Uncharacterized protein OS=Triticum aestivum GN=TRAES_3BF167600010CFD_c1 PE=4 SV=1	2	2.4857e-05	73.781	124760000
GGGQSALGSALGLMSR	1460.74	>tr|W4ZPP9|W4ZPP9_WHEAT Uncharacterized protein OS=Triticum aestivum PE=3 SV=1;>tr|W5AH41|W5AH41_WHEAT Uncharacterized protein OS=Triticum aestivum PE=3 SV=1;>tr|W5A2N4|W5A2N4_WHEAT Uncharacterized protein OS=Triticum aestivum PE=3 SV=1	>tr|W4ZPP9|W4ZPP9_WHEAT Uncharacterized protein OS=Triticum aestivum PE=3 SV=1	2	1.6033e-05	104.21	164550000
GGGQVIPTAR	954.525	>tr|W5G125|W5G125_WHEAT Uncharacterized protein OS=Triticum aestivum PE=4 SV=1;>tr|W5H7J1|W5H7J1_WHEAT Uncharacterized protein OS=Triticum aestivum PE=4 SV=1;>tr|W5I281|W5I281_WHEAT Uncharacterized protein OS=Triticum aestivum PE=4 SV=1;>tr|W5DRN2|W5DRN2_WHEAT Uncharacterized protein OS=Triticum aestivum PE=4 SV=1;>tr|W5DB86|W5DB86_WHEAT Uncharacterized protein OS=Triticum aestivum PE=4 SV=1;>tr|…	>tr|W5G125|W5G125_WHEAT Uncharacterized protein OS=Triticum aestivum PE=4 SV=1	2	0.02075	64.82	57232000
GGHELSLSTGNAGGR	1411.68	>tr|O24400|O24400_WHEAT Superoxide dismutase [Cu-Zn] OS=Triticum aestivum GN=SOD1.2 PE=2 SV=1;>tr|Q96123|Q96123_WHEAT Superoxide dismutase [Cu-Zn] OS=Triticum aestivum GN=SOD1.1 PE=2 SV=1;>tr|H9NAV2|H9NAV2_WHEAT Chloroplast Cu/Zn superoxide dismutase (Fragment) OS=Triticum aestivum PE=2 SV=1;>tr|W5HBR6|W5HBR6_WHEAT Uncharacterized protein OS=Triticum aestivum PE=4 SV=1;>tr|W5HN42|W5HN42_WHEAT Unc…	>tr|O24400|O24400_WHEAT Superoxide dismutase [Cu-Zn] OS=Triticum aestivum GN=SOD1.2 PE=2 SV=1	2,3	2.0364e-05	111.12	110930000
GGKGAEDLGR	958.483	>tr|W5G3F5|W5G3F5_WHEAT Uncharacterized protein OS=Triticum aestivum PE=4 SV=1	>tr|W5G3F5|W5G3F5_WHEAT Uncharacterized protein OS=Triticum aestivum PE=4 SV=1	2	0.014786	74.841	3631600
GGLDFTK	736.376	>tr|W5B3Z6|W5B3Z6_WHEAT Uncharacterized protein OS=Triticum aestivum PE=3 SV=1;>tr|W5BG62|W5BG62_WHEAT Ribulose bisphosphate carboxylase large chain OS=Triticum aestivum GN=rbcL PE=3 SV=1;>sp|P11383|RBL_WHEAT Ribulose bisphosphate carboxylase large chain OS=Triticum aestivum GN=rbcL PE=1 SV=2;>tr|B2CHJ6|B2CHJ6_WHEAT Ribulose 1,5-bisphosphate carboxylase/oxygenase large subunit OS=Triticum aestivu…	>tr|W5BG62|W5BG62_WHEAT Ribulose bisphosphate carboxylase large chain OS=Triticum aestivum GN=rbcL PE=3 SV=1	2	0.017737	113.7	1473100000
GGLDFTKDDENVNSQPF	1881.84	>tr|G8D5C5|G8D5C5_WHEAT Ribulose bisphosphate carboxylase large chain (Fragment) OS=Triticum aestivum GN=rbcL PE=3 SV=1	>tr|G8D5C5|G8D5C5_WHEAT Ribulose bisphosphate carboxylase large chain (Fragment) OS=Triticum aestivum GN=rbcL PE=3 SV=1	2	6.9355e-27	170.11	450030000
GGLDFTKDDENVNSQPFMR	2168.98	>tr|W5B3Z6|W5B3Z6_WHEAT Uncharacterized protein OS=Triticum aestivum PE=3 SV=1;>tr|W5BG62|W5BG62_WHEAT Ribulose bisphosphate carboxylase large chain OS=Triticum aestivum GN=rbcL PE=3 SV=1;>sp|P11383|RBL_WHEAT Ribulose bisphosphate carboxylase large chain OS=Triticum aestivum GN=rbcL PE=1 SV=2;>tr|B2CHJ6|B2CHJ6_WHEAT Ribulose 1,5-bisphosphate carboxylase/oxygenase large subunit OS=Triticum aestivu…	>tr|W5BG62|W5BG62_WHEAT Ribulose bisphosphate carboxylase large chain OS=Triticum aestivum GN=rbcL PE=3 SV=1	2	0.0057747	62.765	31136000
GGNNILVICDTYTPQGEPIPTNKR	2656.33	>tr|W5B8J8|W5B8J8_WHEAT Glutamine synthetase OS=Triticum aestivum PE=3 SV=1;>tr|C7DPL0|C7DPL0_WHEAT Glutamine synthetase OS=Triticum aestivum GN=GS2 PE=3 SV=1;>tr|C7DPL4|C7DPL4_WHEAT Glutamine synthetase OS=Triticum aestivum GN=GS2 PE=3 SV=1;>tr|Q45NB2|Q45NB2_WHEAT Glutamine synthetase OS=Triticum aestivum GN=GS2 PE=2 SV=1;>tr|W5BV69|W5BV69_WHEAT Uncharacterized protein OS=Triticum aestivum PE=4 …	>tr|W5B8J8|W5B8J8_WHEAT Glutamine synthetase OS=Triticum aestivum PE=3 SV=1	3	0.0010702	60.747	41853000
GGNVHVITTKEDWDQK	1825.9	>tr|W5AMQ5|W5AMQ5_WHEAT Uncharacterized protein OS=Triticum aestivum PE=4 SV=1;>tr|W5A826|W5A826_WHEAT Uncharacterized protein OS=Triticum aestivum PE=4 SV=1;>tr|Q8H6X0|Q8H6X0_WHEAT Thioredoxin OS=Triticum aestivum PE=2 SV=1;>tr|W4ZXD7|W4ZXD7_WHEAT Uncharacterized protein OS=Triticum aestivum PE=4 SV=1	>tr|W5AMQ5|W5AMQ5_WHEAT Uncharacterized protein OS=Triticum aestivum PE=4 SV=1	3	0.040229	54.281	0
GGSASAGLLGR	944.504	>tr|W5BMN1|W5BMN1_WHEAT Uncharacterized protein OS=Triticum aestivum PE=4 SV=1	>tr|W5BMN1|W5BMN1_WHEAT Uncharacterized protein OS=Triticum aestivum PE=4 SV=1	2	0.007394	71.066	13816000
GGSGGGNWR	846.373	>tr|Q0KIW2|Q0KIW2_WHEAT Glycine-rich RNA-binding protein OS=Triticum aestivum GN=TaGRP2 PE=2 SV=1;>tr|M4VSR0|M4VSR0_WHEAT Low temperature-responsive RNA-binding protein OS=Triticum aestivum GN=LTR PE=2 SV=1	>tr|Q0KIW2|Q0KIW2_WHEAT Glycine-rich RNA-binding protein OS=Triticum aestivum GN=TaGRP2 PE=2 SV=1	2	0.0012571	126.52	322210000
GGSGGGNWRE	975.416	>tr|Q0KIW2|Q0KIW2_WHEAT Glycine-rich RNA-binding protein OS=Triticum aestivum GN=TaGRP2 PE=2 SV=1;>tr|M4VSR0|M4VSR0_WHEAT Low temperature-responsive RNA-binding protein OS=Triticum aestivum GN=LTR PE=2 SV=1	>tr|Q0KIW2|Q0KIW2_WHEAT Glycine-rich RNA-binding protein OS=Triticum aestivum GN=TaGRP2 PE=2 SV=1	2	7.5396e-06	145.25	1104500000
GGSGGMGGPGGPGFPLGFGQSK	1904.88	>tr|W5H6B4|W5H6B4_WHEAT Uncharacterized protein OS=Triticum aestivum PE=3 SV=1;>tr|W5I1P4|W5I1P4_WHEAT Uncharacterized protein OS=Triticum aestivum PE=3 SV=1	>tr|W5H6B4|W5H6B4_WHEAT Uncharacterized protein OS=Triticum aestivum PE=3 SV=1	2	1.3949e-206	195.53	1761000000
GGSGNFVK	764.382	>tr|W5CQC7|W5CQC7_WHEAT 6-phosphogluconate dehydrogenase, decarboxylating OS=Triticum aestivum GN=TRAES_3BF052700140CFD_c1 PE=3 SV=1;>tr|W5HFZ6|W5HFZ6_WHEAT 6-phosphogluconate dehydrogenase, decarboxylating OS=Triticum aestivum PE=3 SV=1;>tr|W5I961|W5I961_WHEAT Uncharacterized protein OS=Triticum aestivum PE=4 SV=1;>tr|W5CHE2|W5CHE2_WHEAT Uncharacterized protein OS=Triticum aestivum PE=4 SV=1	>tr|W5CQC7|W5CQC7_WHEAT 6-phosphogluconate dehydrogenase, decarboxylating OS=Triticum aestivum GN=TRAES_3BF052700140CFD_c1 PE=3 SV=1	2	0.01526	98.997	251590000
GGSSTVAIGK	875.471	>tr|W5F969|W5F969_WHEAT Uncharacterized protein OS=Triticum aestivum PE=3 SV=1;>tr|O65795|O65795_WHEAT Histone H1 OS=Triticum aestivum PE=3 SV=1	>tr|O65795|O65795_WHEAT Histone H1 OS=Triticum aestivum PE=3 SV=1	2	0.011281	68.847	72187000
GGSTGYDNAVALPAGGR	1561.75	>tr|W5AQE7|W5AQE7_WHEAT Uncharacterized protein OS=Triticum aestivum PE=4 SV=1;>tr|W5B9L0|W5B9L0_WHEAT Uncharacterized protein OS=Triticum aestivum PE=4 SV=1;>tr|W5ER14|W5ER14_WHEAT Uncharacterized protein OS=Triticum aestivum PE=4 SV=1;>tr|W5EPS9|W5EPS9_WHEAT Uncharacterized protein OS=Triticum aestivum PE=4 SV=1;>tr|W5EPI1|W5EPI1_WHEAT Uncharacterized protein OS=Triticum aestivum PE=4 SV=1;>tr|…	>tr|W5AQE7|W5AQE7_WHEAT Uncharacterized protein OS=Triticum aestivum PE=4 SV=1	2	1.7224e-05	95.067	581020000
GGSTGYDNAVALPAGGRGDEEELAK	2433.14	>tr|W5AQE7|W5AQE7_WHEAT Uncharacterized protein OS=Triticum aestivum PE=4 SV=1;>tr|W5B9L0|W5B9L0_WHEAT Uncharacterized protein OS=Triticum aestivum PE=4 SV=1	>tr|W5AQE7|W5AQE7_WHEAT Uncharacterized protein OS=Triticum aestivum PE=4 SV=1	3	0.00044111	65.425	24859000
GGYEISIVDASDGR	1437.67	>sp|P05151|CYF_WHEAT Cytochrome f OS=Triticum aestivum GN=petA PE=3 SV=3;>tr|S4Z3G1|S4Z3G1_WHEAT Cytochrome f OS=Triticum aestivum GN=petA PE=3 SV=1;>tr|W5F107|W5F107_WHEAT Uncharacterized protein OS=Triticum aestivum PE=3 SV=1;>tr|W5GNJ7|W5GNJ7_WHEAT Uncharacterized protein OS=Triticum aestivum PE=3 SV=1;>tr|W5EBA5|W5EBA5_WHEAT Uncharacterized protein OS=Triticum aestivum PE=4 SV=1;>tr|W5E353|W5…	>sp|P05151|CYF_WHEAT Cytochrome f OS=Triticum aestivum GN=petA PE=3 SV=3	2	0.00039752	75.462	55819000
GHSLADPDELR	1208.58	>tr|W5C3E3|W5C3E3_WHEAT Pyruvate dehydrogenase E1 component subunit alpha OS=Triticum aestivum PE=4 SV=1;>tr|W5B5T6|W5B5T6_WHEAT Pyruvate dehydrogenase E1 component subunit alpha OS=Triticum aestivum PE=4 SV=1;>tr|W5BP78|W5BP78_WHEAT Pyruvate dehydrogenase E1 component subunit alpha OS=Triticum aestivum PE=4 SV=1;>tr|D2K937|D2K937_WHEAT Pyruvate dehydrogenase E1 component alpha subunit (Fragment)…	>tr|W5C3E3|W5C3E3_WHEAT Pyruvate dehydrogenase E1 component subunit alpha OS=Triticum aestivum PE=4 SV=1	2	0.013616	66.267	7395300
GHVGVGVGK	808.456	>tr|W5DT48|W5DT48_WHEAT Uncharacterized protein OS=Triticum aestivum PE=3 SV=1;>tr|W5E575|W5E575_WHEAT Uncharacterized protein OS=Triticum aestivum PE=3 SV=1;>tr|W5EST5|W5EST5_WHEAT Uncharacterized protein OS=Triticum aestivum PE=4 SV=1	>tr|W5DT48|W5DT48_WHEAT Uncharacterized protein OS=Triticum aestivum PE=3 SV=1	2	0.010036	91.064	55965000
GHYLNATAGTCEEMIK	1793.81	>tr|W5B3Z6|W5B3Z6_WHEAT Uncharacterized protein OS=Triticum aestivum PE=3 SV=1;>tr|W5BG62|W5BG62_WHEAT Ribulose bisphosphate carboxylase large chain OS=Triticum aestivum GN=rbcL PE=3 SV=1;>sp|P11383|RBL_WHEAT Ribulose bisphosphate carboxylase large chain OS=Triticum aestivum GN=rbcL PE=1 SV=2;>tr|B2CHJ6|B2CHJ6_WHEAT Ribulose 1,5-bisphosphate carboxylase/oxygenase large subunit OS=Triticum aestivu…	>tr|W5BG62|W5BG62_WHEAT Ribulose bisphosphate carboxylase large chain OS=Triticum aestivum GN=rbcL PE=3 SV=1	2,3	3.0897e-234	231.23	1437500000
GHYLNATAGTCEEMIKR	1949.91	>tr|W5B3Z6|W5B3Z6_WHEAT Uncharacterized protein OS=Triticum aestivum PE=3 SV=1;>tr|W5BG62|W5BG62_WHEAT Ribulose bisphosphate carboxylase large chain OS=Triticum aestivum GN=rbcL PE=3 SV=1;>sp|P11383|RBL_WHEAT Ribulose bisphosphate carboxylase large chain OS=Triticum aestivum GN=rbcL PE=1 SV=2;>tr|B2CHJ6|B2CHJ6_WHEAT Ribulose 1,5-bisphosphate carboxylase/oxygenase large subunit OS=Triticum aestivu…	>tr|W5BG62|W5BG62_WHEAT Ribulose bisphosphate carboxylase large chain OS=Triticum aestivum GN=rbcL PE=3 SV=1	2,3	0	304.59	2240800000
GIAAGMQNTG	918.423	>tr|A0A077RRA0|A0A077RRA0_WHEAT Uncharacterized protein OS=Triticum aestivum GN=TRAES_3BF117100180CFD_c1 PE=3 SV=1	>tr|A0A077RRA0|A0A077RRA0_WHEAT Uncharacterized protein OS=Triticum aestivum GN=TRAES_3BF117100180CFD_c1 PE=3 SV=1	1	0.0025505	101.33	6026000
GIAGGMHIGLPK	1149.63	>tr|W5DXJ3|W5DXJ3_WHEAT Uncharacterized protein OS=Triticum aestivum PE=3 SV=1;>tr|W5EIS6|W5EIS6_WHEAT Uncharacterized protein OS=Triticum aestivum PE=3 SV=1	>tr|W5DXJ3|W5DXJ3_WHEAT Uncharacterized protein OS=Triticum aestivum PE=3 SV=1	2,3	8.1961e-05	83	6753700
GIALNLESK	943.534	>sp|P12112|ATPA_WHEAT ATP synthase subunit alpha, chloroplastic OS=Triticum aestivum GN=atpA PE=3 SV=2;>tr|S4Z3F2|S4Z3F2_WHEAT ATP synthase subunit alpha, chloroplastic OS=Triticum aestivum GN=atpA PE=3 SV=1	>sp|P12112|ATPA_WHEAT ATP synthase subunit alpha, chloroplastic OS=Triticum aestivum GN=atpA PE=3 SV=2	2	0.022797	71.614	32705000
GIATETSNINGR	1231.62	>tr|W5BKW2|W5BKW2_WHEAT Uncharacterized protein OS=Triticum aestivum PE=4 SV=1;>tr|W5B5T5|W5B5T5_WHEAT Uncharacterized protein OS=Triticum aestivum PE=4 SV=1;>tr|A0A096UNK8|A0A096UNK8_WHEAT Uncharacterized protein OS=Triticum aestivum PE=4 SV=1	>tr|W5BKW2|W5BKW2_WHEAT Uncharacterized protein OS=Triticum aestivum PE=4 SV=1	2	0.0025048	62.408	0
GIDDIMVDLAAK	1259.64	>tr|W5GCE2|W5GCE2_WHEAT Uncharacterized protein OS=Triticum aestivum PE=4 SV=1;>tr|W5H3C5|W5H3C5_WHEAT Uncharacterized protein OS=Triticum aestivum PE=4 SV=1;>tr|Q8RVZ8|Q8RVZ8_WHEAT Ferredoxin-NADP(H) oxidoreductase OS=Triticum aestivum GN=fnr PE=2 SV=1;>tr|W5GS83|W5GS83_WHEAT Uncharacterized protein OS=Triticum aestivum PE=4 SV=1	>tr|W5GCE2|W5GCE2_WHEAT Uncharacterized protein OS=Triticum aestivum PE=4 SV=1	2	0.0058978	71.241	11576000
GIDEIMIPLASK	1285.7	>tr|Q8RVZ9|Q8RVZ9_WHEAT Ferredoxin--NADP reductase OS=Triticum aestivum GN=fnr PE=2 SV=1;>tr|W5HFX6|W5HFX6_WHEAT Ferredoxin--NADP reductase OS=Triticum aestivum PE=3 SV=1;>tr|W5I4X0|W5I4X0_WHEAT Uncharacterized protein OS=Triticum aestivum PE=4 SV=1	>tr|Q8RVZ9|Q8RVZ9_WHEAT Ferredoxin--NADP reductase OS=Triticum aestivum GN=fnr PE=2 SV=1	2	0.015727	59.227	10643000
GIFAPLVVVVR	1168.73	>tr|A0A096UWE3|A0A096UWE3_WHEAT Uncharacterized protein OS=Triticum aestivum PE=4 SV=1;>tr|H9C8A5|H9C8A5_WHEAT Proton gradient regulation 5 OS=Triticum aestivum GN=PGR5 PE=2 SV=1;>tr|H9C8A6|H9C8A6_WHEAT Proton gradient regulation 5 OS=Triticum aestivum GN=PGR5 PE=2 SV=1	>tr|A0A096UWE3|A0A096UWE3_WHEAT Uncharacterized protein OS=Triticum aestivum PE=4 SV=1	2	0.0047468	77.192	29669000
GIFQTDNVSDESVVK	1636.79	>tr|W5E9C7|W5E9C7_WHEAT Uncharacterized protein OS=Triticum aestivum PE=4 SV=1;>tr|A0A078BQY4|A0A078BQY4_WHEAT RUBISCO activase alpha (Fragment) OS=Triticum aestivum GN=rca2_alpha PE=4 SV=1;>tr|A0A0A0YVQ2|A0A0A0YVQ2_WHEAT Ribulose bisphosphate carboxylase/oxygenase activase A (Fragment) OS=Triticum aestivum PE=2 SV=1;>tr|A0A078BR12|A0A078BR12_WHEAT RUBISCO activase beta (Fragment) OS=Triticum aes…	>tr|W5DSM4|W5DSM4_WHEAT Uncharacterized protein OS=Triticum aestivum PE=4 SV=1	2	5.5797e-08	127.36	783650000
GIFTNVTSPTAK	1234.66	>sp|P46285|S17P_WHEAT Sedoheptulose-1,7-bisphosphatase, chloroplastic OS=Triticum aestivum PE=2 SV=1;>tr|D8L9G3|D8L9G3_WHEAT Sedoheptulose-1,7-bisphosphatase, chloroplast, expressed OS=Triticum aestivum GN=TAA_ctg0079b.00010.1 PE=3 SV=1;>tr|W5CG52|W5CG52_WHEAT Uncharacterized protein OS=Triticum aestivum PE=4 SV=1;>tr|W5EPV3|W5EPV3_WHEAT Uncharacterized protein OS=Triticum aestivum PE=3 SV=1	>sp|P46285|S17P_WHEAT Sedoheptulose-1,7-bisphosphatase, chloroplastic OS=Triticum aestivum PE=2 SV=1	2	8.286e-06	119.45	208250000
GIGESVASVAK	1016.55	>tr|W5GLA4|W5GLA4_WHEAT Uncharacterized protein OS=Triticum aestivum PE=3 SV=1	>tr|W5GLA4|W5GLA4_WHEAT Uncharacterized protein OS=Triticum aestivum PE=3 SV=1	2	0.039794	57.225	22524000
GILAADESTGTIGK	1331.69	>tr|W5HZ47|W5HZ47_WHEAT Fructose-bisphosphate aldolase OS=Triticum aestivum PE=3 SV=1;>tr|C1J959|C1J959_WHEAT Fructose-bisphosphate aldolase OS=Triticum aestivum PE=3 SV=1;>tr|W5D5L4|W5D5L4_WHEAT Fructose-bisphosphate aldolase OS=Triticum aestivum GN=TRAES_3BF044000030CFD_c1 PE=3 SV=1;>tr|W5CCA9|W5CCA9_WHEAT Fructose-bisphosphate aldolase OS=Triticum aestivum PE=3 SV=1;>tr|W5CHQ6|W5CHQ6_WHEAT Fru…	>tr|W5HZ47|W5HZ47_WHEAT Fructose-bisphosphate aldolase OS=Triticum aestivum PE=3 SV=1	2	3.2745e-11	142.57	60354000
GILAMDESNATCGK	1465.65	>tr|W5FL09|W5FL09_WHEAT Fructose-bisphosphate aldolase OS=Triticum aestivum PE=3 SV=1;>tr|W5G4A2|W5G4A2_WHEAT Fructose-bisphosphate aldolase OS=Triticum aestivum PE=3 SV=1;>tr|W5EDL3|W5EDL3_WHEAT Fructose-bisphosphate aldolase OS=Triticum aestivum PE=3 SV=1;>tr|W5DTC2|W5DTC2_WHEAT Fructose-bisphosphate aldolase OS=Triticum aestivum PE=3 SV=1;>tr|W5ETU1|W5ETU1_WHEAT Fructose-bisphosphate aldolase …	>tr|W5G4A2|W5G4A2_WHEAT Fructose-bisphosphate aldolase OS=Triticum aestivum PE=3 SV=1	2	5.4811e-13	106.32	291350000
GILAMDESNATCGKR	1621.76	>tr|W5FL09|W5FL09_WHEAT Fructose-bisphosphate aldolase OS=Triticum aestivum PE=3 SV=1;>tr|W5G4A2|W5G4A2_WHEAT Fructose-bisphosphate aldolase OS=Triticum aestivum PE=3 SV=1;>tr|W5EDL3|W5EDL3_WHEAT Fructose-bisphosphate aldolase OS=Triticum aestivum PE=3 SV=1;>tr|W5DTC2|W5DTC2_WHEAT Fructose-bisphosphate aldolase OS=Triticum aestivum PE=3 SV=1;>tr|W5ETU1|W5ETU1_WHEAT Fructose-bisphosphate aldolase …	>tr|W5G4A2|W5G4A2_WHEAT Fructose-bisphosphate aldolase OS=Triticum aestivum PE=3 SV=1	2,3	1.0075e-30	187.98	222050000
GILDVCDEPLVSVDFR	1832.9	>tr|W5BXM5|W5BXM5_WHEAT Uncharacterized protein OS=Triticum aestivum PE=4 SV=1;>tr|W5E8C4|W5E8C4_WHEAT Uncharacterized protein OS=Triticum aestivum PE=4 SV=1;>tr|W5BAB9|W5BAB9_WHEAT Glyceraldehyde-3-phosphate dehydrogenase OS=Triticum aestivum PE=3 SV=1;>tr|W5ATV6|W5ATV6_WHEAT Glyceraldehyde-3-phosphate dehydrogenase OS=Triticum aestivum PE=3 SV=1	>tr|W5BAB9|W5BAB9_WHEAT Glyceraldehyde-3-phosphate dehydrogenase OS=Triticum aestivum PE=3 SV=1	2	4.34e-07	70.98	1667300
GILGYVDEDLVSTDFQGDNR	2212.03	>tr|W5GM69|W5GM69_WHEAT Glyceraldehyde-3-phosphate dehydrogenase OS=Triticum aestivum GN=GAPC6 PE=2 SV=1;>tr|W5GYX5|W5GYX5_WHEAT Glyceraldehyde-3-phosphate dehydrogenase OS=Triticum aestivum GN=GAPC8 PE=2 SV=1;>tr|Q7XJJ1|Q7XJJ1_WHEAT Cytosolic glyceraldehyde-3-phosphate dehydrogenase (Fragment) OS=Triticum aestivum PE=3 SV=1;>tr|A0A096UTL2|A0A096UTL2_WHEAT Glyceraldehyde-3-phosphate dehydrogenase…	>tr|A5YVV3|A5YVV3_WHEAT Glyceraldehyde-3-phosphate dehydrogenase OS=Triticum aestivum GN=GAPC PE=2 SV=1	2	1.1194e-06	48.824	0
GILNVAAIK	897.565	>tr|W5DTT3|W5DTT3_WHEAT Uncharacterized protein OS=Triticum aestivum PE=3 SV=1;>tr|W5FKY4|W5FKY4_WHEAT Uncharacterized protein OS=Triticum aestivum PE=3 SV=1;>tr|W5FRZ6|W5FRZ6_WHEAT Uncharacterized protein OS=Triticum aestivum PE=3 SV=1	>tr|W5DTT3|W5DTT3_WHEAT Uncharacterized protein OS=Triticum aestivum PE=3 SV=1	2	0.036653	64.42	17587000
GIRPAINVGLSVSR	1437.84	>sp|P12862|ATPAM_WHEAT ATP synthase subunit alpha, mitochondrial OS=Triticum aestivum GN=ATPA PE=3 SV=1;>tr|Q332R4|Q332R4_WHEAT ATP synthase subunit alpha OS=Triticum aestivum GN=atp1 PE=3 SV=1;>tr|A0A077RVA5|A0A077RVA5_WHEAT ATP synthase subunit alpha OS=Triticum aestivum GN=TRAES_3BF037300020CFD_c1 PE=3 SV=1;>tr|W5APQ7|W5APQ7_WHEAT ATP synthase subunit alpha OS=Triticum aestivum PE=3 SV=1;>tr|W…	>sp|P12862|ATPAM_WHEAT ATP synthase subunit alpha, mitochondrial OS=Triticum aestivum GN=ATPA PE=3 SV=1	3	0.020378	44.457	1466900
GISELER	802.418	>tr|W5G4B7|W5G4B7_WHEAT Uncharacterized protein OS=Triticum aestivum PE=3 SV=1;>tr|W5FNS2|W5FNS2_WHEAT Uncharacterized protein OS=Triticum aestivum PE=3 SV=1;>tr|W5F4G4|W5F4G4_WHEAT Uncharacterized protein OS=Triticum aestivum PE=3 SV=1	>tr|W5G4B7|W5G4B7_WHEAT Uncharacterized protein OS=Triticum aestivum PE=3 SV=1	2	0.01797	108.24	18300000
GITINTATVEYETETR	1796.88	>tr|W5GUK3|W5GUK3_WHEAT Elongation factor Tu OS=Triticum aestivum PE=3 SV=1	>tr|W5GUK3|W5GUK3_WHEAT Elongation factor Tu OS=Triticum aestivum PE=3 SV=1	2	1.828e-09	79.022	14213000
GIYPAVDPLDSTSTMLQPR	2060.02	>sp|P20858|ATPB_WHEAT ATP synthase subunit beta, chloroplastic OS=Triticum aestivum GN=atpB PE=3 SV=1;>tr|A0A075VXI8|A0A075VXI8_WHEAT ATP synthase subunit beta OS=Triticum aestivum GN=atpD PE=3 SV=1;>tr|A0A075W3Y0|A0A075W3Y0_WHEAT ATP synthase subunit beta, chloroplastic OS=Triticum aestivum GN=atpB PE=3 SV=1;>tr|W5AMD4|W5AMD4_WHEAT ATP synthase subunit beta OS=Triticum aestivum PE=3 SV=1;>tr|S4Z…	>sp|P20858|ATPB_WHEAT ATP synthase subunit beta, chloroplastic OS=Triticum aestivum GN=atpB PE=3 SV=1	2	1.3239e-23	165.8	198630000
GKLNGIALR	940.582	>tr|W5BXM5|W5BXM5_WHEAT Uncharacterized protein OS=Triticum aestivum PE=4 SV=1;>tr|W5ETI9|W5ETI9_WHEAT Uncharacterized protein OS=Triticum aestivum PE=4 SV=1;>tr|W5BAB9|W5BAB9_WHEAT Glyceraldehyde-3-phosphate dehydrogenase OS=Triticum aestivum PE=3 SV=1;>tr|W5EPL4|W5EPL4_WHEAT Uncharacterized protein OS=Triticum aestivum PE=3 SV=1;>tr|W5ATV6|W5ATV6_WHEAT Glyceraldehyde-3-phosphate dehydrogenase O…	>tr|W5BAB9|W5BAB9_WHEAT Glyceraldehyde-3-phosphate dehydrogenase OS=Triticum aestivum PE=3 SV=1	2	0.0065197	72.038	172490000
GKLVRQCDMEVMKMAMLK	2167.08	>tr|W5FLF4|W5FLF4_WHEAT Uncharacterized protein OS=Triticum aestivum PE=4 SV=1;>tr|W5G1F9|W5G1F9_WHEAT Uncharacterized protein OS=Triticum aestivum PE=4 SV=1	>tr|W5FLF4|W5FLF4_WHEAT Uncharacterized protein OS=Triticum aestivum PE=4 SV=1	2	0.015794	1.5716	0
GKVHGSLAR	923.53	>tr|W5GWZ5|W5GWZ5_WHEAT Uncharacterized protein OS=Triticum aestivum PE=4 SV=1;>tr|W5I512|W5I512_WHEAT Uncharacterized protein OS=Triticum aestivum PE=4 SV=1;>tr|W5G753|W5G753_WHEAT Uncharacterized protein OS=Triticum aestivum PE=4 SV=1;>tr|W5GN75|W5GN75_WHEAT Uncharacterized protein OS=Triticum aestivum PE=4 SV=1;>tr|W5HDL2|W5HDL2_WHEAT Uncharacterized protein OS=Triticum aestivum PE=4 SV=1;>tr|…	>tr|W5GWZ5|W5GWZ5_WHEAT Uncharacterized protein OS=Triticum aestivum PE=4 SV=1	3	0.026517	74.162	26120000
GLAAADKR	800.45	>tr|W5G1K5|W5G1K5_WHEAT Elongation factor Ts OS=Triticum aestivum PE=3 SV=1;>tr|W5FLJ0|W5FLJ0_WHEAT Elongation factor Ts OS=Triticum aestivum PE=3 SV=1;>tr|W5F5B3|W5F5B3_WHEAT Elongation factor Ts OS=Triticum aestivum PE=3 SV=1	>tr|W5G1K5|W5G1K5_WHEAT Elongation factor Ts OS=Triticum aestivum PE=3 SV=1	2	0.0095814	130.27	1441200000
GLAAALSEYR	1049.55	>tr|A0A077RPU6|A0A077RPU6_WHEAT Uncharacterized protein OS=Triticum aestivum GN=TRAES_3BF045900020CFD_c1 PE=4 SV=1;>tr|W5FE40|W5FE40_WHEAT Uncharacterized protein OS=Triticum aestivum PE=4 SV=1	>tr|A0A077RPU6|A0A077RPU6_WHEAT Uncharacterized protein OS=Triticum aestivum GN=TRAES_3BF045900020CFD_c1 PE=4 SV=1	2	0.0071189	77.662	5880000
GLAAIADEVK	985.544	>tr|W5HJG0|W5HJG0_WHEAT Acetyltransferase component of pyruvate dehydrogenase complex OS=Triticum aestivum PE=3 SV=1	>tr|W5HJG0|W5HJG0_WHEAT Acetyltransferase component of pyruvate dehydrogenase complex OS=Triticum aestivum PE=3 SV=1	2	0.02683	59.542	3474000
GLAAISGTR	844.477	>tr|W5GU00|W5GU00_WHEAT Uncharacterized protein OS=Triticum aestivum PE=4 SV=1;>tr|W5GHP7|W5GHP7_WHEAT Uncharacterized protein OS=Triticum aestivum PE=4 SV=1	>tr|W5GU00|W5GU00_WHEAT Uncharacterized protein OS=Triticum aestivum PE=4 SV=1	2	0.016822	78.934	73362000
GLAAMLDKYK	1108.6	>tr|W5ARN7|W5ARN7_WHEAT Casein kinase II subunit beta OS=Triticum aestivum PE=3 SV=1;>tr|W5BRN2|W5BRN2_WHEAT Casein kinase II subunit beta OS=Triticum aestivum PE=3 SV=1	>tr|W5ARN7|W5ARN7_WHEAT Casein kinase II subunit beta OS=Triticum aestivum PE=3 SV=1	2	0.0023014	84.17	12680000
GLAASQEDLDR	1173.56	>tr|Q5QJA5|Q5QJA5_WHEAT Harpin binding protein 1 OS=Triticum aestivum GN=HrBP1-2 PE=2 SV=1;>tr|Q5QJA6|Q5QJA6_WHEAT Harpin binding protein 1 OS=Triticum aestivum GN=HrBP1-1 PE=2 SV=1;>tr|W5BKY5|W5BKY5_WHEAT Uncharacterized protein OS=Triticum aestivum PE=4 SV=1	>tr|Q5QJA5|Q5QJA5_WHEAT Harpin binding protein 1 OS=Triticum aestivum GN=HrBP1-2 PE=2 SV=1	2	1.8646e-05	129.89	56653000
GLAAVAGLPGFR	1127.65	>tr|W5G9I1|W5G9I1_WHEAT Glycosyltransferase OS=Triticum aestivum PE=3 SV=1	>tr|W5G9I1|W5G9I1_WHEAT Glycosyltransferase OS=Triticum aestivum PE=3 SV=1	2	7.9466e-09	94.297	0
GLADASGDLR	973.483	>tr|W5HUW1|W5HUW1_WHEAT Uncharacterized protein OS=Triticum aestivum PE=4 SV=1;>tr|W5IA19|W5IA19_WHEAT Uncharacterized protein OS=Triticum aestivum PE=4 SV=1;>tr|W5HCL3|W5HCL3_WHEAT Uncharacterized protein OS=Triticum aestivum PE=4 SV=1	>tr|W5HUW1|W5HUW1_WHEAT Uncharacterized protein OS=Triticum aestivum PE=4 SV=1	2	0.018151	65.719	26591000
GLADASGDLRR	1129.58	>tr|W5HUW1|W5HUW1_WHEAT Uncharacterized protein OS=Triticum aestivum PE=4 SV=1;>tr|W5IA19|W5IA19_WHEAT Uncharacterized protein OS=Triticum aestivum PE=4 SV=1	>tr|W5HUW1|W5HUW1_WHEAT Uncharacterized protein OS=Triticum aestivum PE=4 SV=1	2,3	1.9715e-09	156.48	56935000
GLADFNFR	938.461	>tr|W5ER46|W5ER46_WHEAT Uncharacterized protein OS=Triticum aestivum PE=4 SV=1;>tr|W5DUN6|W5DUN6_WHEAT Uncharacterized protein OS=Triticum aestivum PE=4 SV=1;>tr|W5EB01|W5EB01_WHEAT Uncharacterized protein OS=Triticum aestivum PE=4 SV=1	>tr|W5ER46|W5ER46_WHEAT Uncharacterized protein OS=Triticum aestivum PE=4 SV=1	2	0.011412	114.78	31816000
GLADHALNVVK	1135.63	>tr|W5BK52|W5BK52_WHEAT Uncharacterized protein OS=Triticum aestivum PE=4 SV=1;>tr|W5B3Z4|W5B3Z4_WHEAT Uncharacterized protein OS=Triticum aestivum PE=4 SV=1	>tr|W5BK52|W5BK52_WHEAT Uncharacterized protein OS=Triticum aestivum PE=4 SV=1	2	5.7916e-05	84.31	10640000
GLADMFGDLR	1093.52	>tr|W5F7V3|W5F7V3_WHEAT Uncharacterized protein OS=Triticum aestivum PE=4 SV=1;>tr|W5FZL3|W5FZL3_WHEAT Uncharacterized protein OS=Triticum aestivum PE=4 SV=1;>tr|W5FTM2|W5FTM2_WHEAT Uncharacterized protein OS=Triticum aestivum GN=TRAES_3BF132300040CFD_c1 PE=4 SV=1	>tr|W5F7V3|W5F7V3_WHEAT Uncharacterized protein OS=Triticum aestivum PE=4 SV=1	2	1.0066e-06	152.97	807040000
GLADYAGGQPFESK	1438.67	>tr|W5DT75|W5DT75_WHEAT Uncharacterized protein OS=Triticum aestivum PE=4 SV=1;>tr|W5EC41|W5EC41_WHEAT Uncharacterized protein OS=Triticum aestivum PE=4 SV=1;>tr|W5EPV2|W5EPV2_WHEAT Uncharacterized protein OS=Triticum aestivum PE=4 SV=1	>tr|W5DT75|W5DT75_WHEAT Uncharacterized protein OS=Triticum aestivum PE=4 SV=1	2	0.0026945	75.669	16305000
GLAEASGDLR	987.499	>tr|W5G4J0|W5G4J0_WHEAT Uncharacterized protein OS=Triticum aestivum PE=4 SV=1;>tr|W5FM63|W5FM63_WHEAT Uncharacterized protein OS=Triticum aestivum PE=4 SV=1;>tr|W5F4E1|W5F4E1_WHEAT Uncharacterized protein OS=Triticum aestivum PE=4 SV=1	>tr|W5G4J0|W5G4J0_WHEAT Uncharacterized protein OS=Triticum aestivum PE=4 SV=1	2	1.7329e-05	137.95	1247800000
GLAEASGDLRR	1143.6	>tr|W5G4J0|W5G4J0_WHEAT Uncharacterized protein OS=Triticum aestivum PE=4 SV=1;>tr|W5FM63|W5FM63_WHEAT Uncharacterized protein OS=Triticum aestivum PE=4 SV=1;>tr|W5F4E1|W5F4E1_WHEAT Uncharacterized protein OS=Triticum aestivum PE=4 SV=1	>tr|W5G4J0|W5G4J0_WHEAT Uncharacterized protein OS=Triticum aestivum PE=4 SV=1	2,3	5.5872e-23	215.06	1663500000
GLAELFPEASEEER	1575.74	>tr|W5BPE7|W5BPE7_WHEAT Uncharacterized protein OS=Triticum aestivum PE=3 SV=1	>tr|W5BPE7|W5BPE7_WHEAT Uncharacterized protein OS=Triticum aestivum PE=3 SV=1	2	0.0030547	73.466	312750000
GLAHITGGGFTDNIPR	1624.83	>tr|W5G4E4|W5G4E4_WHEAT Phosphoribosylformylglycinamidine cyclo-ligase OS=Triticum aestivum PE=3 SV=1;>tr|W5FUB6|W5FUB6_WHEAT Phosphoribosylformylglycinamidine cyclo-ligase OS=Triticum aestivum PE=3 SV=1;>tr|W5F6I0|W5F6I0_WHEAT Phosphoribosylformylglycinamidine cyclo-ligase OS=Triticum aestivum PE=3 SV=1;>tr|W5DQR9|W5DQR9_WHEAT Phosphoribosylformylglycinamidine cyclo-ligase OS=Triticum aestivum P…	>tr|W5G4E4|W5G4E4_WHEAT Phosphoribosylformylglycinamidine cyclo-ligase OS=Triticum aestivum PE=3 SV=1	3	0.0083895	58.071	4459400
GLALDPSNEGLK	1212.63	>sp|F8RP11|HSOP_WHEAT Hsp70-Hsp90 organizing protein OS=Triticum aestivum GN=HOP PE=1 SV=1	>sp|F8RP11|HSOP_WHEAT Hsp70-Hsp90 organizing protein OS=Triticum aestivum GN=HOP PE=1 SV=1	2	0.032949	48.948	3994200
GLAYDISDDQQDITR	1708.79	>tr|W5E9C7|W5E9C7_WHEAT Uncharacterized protein OS=Triticum aestivum PE=4 SV=1;>tr|A0A078BQY4|A0A078BQY4_WHEAT RUBISCO activase alpha (Fragment) OS=Triticum aestivum GN=rca2_alpha PE=4 SV=1;>tr|A0A0A0YVQ2|A0A0A0YVQ2_WHEAT Ribulose bisphosphate carboxylase/oxygenase activase A (Fragment) OS=Triticum aestivum PE=2 SV=1;>tr|A0A078BR12|A0A078BR12_WHEAT RUBISCO activase beta (Fragment) OS=Triticum aes…	>tr|W5DSM4|W5DSM4_WHEAT Uncharacterized protein OS=Triticum aestivum PE=4 SV=1	2	9.2948e-05	98.694	110720000
GLCAIAQAESLR	1287.66	>tr|W5I1R7|W5I1R7_WHEAT Uncharacterized protein OS=Triticum aestivum PE=3 SV=1;>tr|Q8L804|Q8L804_WHEAT Putative 40S ribosomal protein S3 OS=Triticum aestivum PE=1 SV=1;>tr|W5CIX0|W5CIX0_WHEAT Uncharacterized protein OS=Triticum aestivum PE=3 SV=1	>tr|W5I1R7|W5I1R7_WHEAT Uncharacterized protein OS=Triticum aestivum PE=3 SV=1	2	0.016856	58.781	20413000
GLCGAFNNNVLK	1305.65	>tr|D3K4D8|D3K4D8_WHEAT ATP synthase subunit OS=Triticum aestivum PE=2 SV=1	>tr|D3K4D8|D3K4D8_WHEAT ATP synthase subunit OS=Triticum aestivum PE=2 SV=1	2	7.2718e-06	86.879	72765000
GLCGAFNNNVLKK	1433.74	>tr|D3K4D8|D3K4D8_WHEAT ATP synthase subunit OS=Triticum aestivum PE=2 SV=1	>tr|D3K4D8|D3K4D8_WHEAT ATP synthase subunit OS=Triticum aestivum PE=2 SV=1	2,3	1.1936e-06	126.19	23821000
GLCGGINSTSVK	1191.59	>tr|W4ZUF2|W4ZUF2_WHEAT Uncharacterized protein OS=Triticum aestivum PE=3 SV=1;>tr|W5AAW2|W5AAW2_WHEAT Uncharacterized protein OS=Triticum aestivum PE=3 SV=1;>tr|W5AKK3|W5AKK3_WHEAT Uncharacterized protein OS=Triticum aestivum PE=4 SV=1	>tr|W4ZUF2|W4ZUF2_WHEAT Uncharacterized protein OS=Triticum aestivum PE=3 SV=1	2	0.033426	57.52	26837000
GLDLGVEGMK	1017.52	>tr|A0A096USR6|A0A096USR6_WHEAT Peptidyl-prolyl cis-trans isomerase OS=Triticum aestivum PE=4 SV=1;>tr|W5EUA2|W5EUA2_WHEAT Peptidyl-prolyl cis-trans isomerase OS=Triticum aestivum PE=4 SV=1;>tr|W5G0R3|W5G0R3_WHEAT Uncharacterized protein OS=Triticum aestivum PE=4 SV=1	>tr|A0A096USR6|A0A096USR6_WHEAT Peptidyl-prolyl cis-trans isomerase OS=Triticum aestivum PE=4 SV=1	2	0.010726	72.006	0
GLDVIQQAQSGTGK	1400.73	>tr|W5H1S3|W5H1S3_WHEAT Uncharacterized protein OS=Triticum aestivum PE=3 SV=1;>tr|W5GQH8|W5GQH8_WHEAT Uncharacterized protein OS=Triticum aestivum PE=3 SV=1;>sp|P41378|IF4A_WHEAT Eukaryotic initiation factor 4A OS=Triticum aestivum PE=2 SV=1;>tr|A0A0C4BKH5|A0A0C4BKH5_WHEAT Uncharacterized protein OS=Triticum aestivum PE=3 SV=1;>tr|W5GF95|W5GF95_WHEAT Uncharacterized protein OS=Triticum aestivum …	>tr|W5H1S3|W5H1S3_WHEAT Uncharacterized protein OS=Triticum aestivum PE=3 SV=1	2	5.3879e-11	137.81	24975000
GLEGGPVTTEDALR	1413.71	>tr|A0A077RU36|A0A077RU36_WHEAT Uncharacterized protein OS=Triticum aestivum GN=TRAES_3BF169900010CFD_c1 PE=4 SV=1	>tr|A0A077RU36|A0A077RU36_WHEAT Uncharacterized protein OS=Triticum aestivum GN=TRAES_3BF169900010CFD_c1 PE=4 SV=1	2	0.00014501	107.14	4088600
GLGASLQR	800.45	>tr|W5FCE3|W5FCE3_WHEAT Uncharacterized protein OS=Triticum aestivum PE=4 SV=1;>tr|W5GDM0|W5GDM0_WHEAT Uncharacterized protein OS=Triticum aestivum PE=4 SV=1;>tr|W5H421|W5H421_WHEAT Uncharacterized protein OS=Triticum aestivum PE=4 SV=1;>tr|W5FS38|W5FS38_WHEAT Uncharacterized protein OS=Triticum aestivum PE=4 SV=1;>tr|W5EZS1|W5EZS1_WHEAT Uncharacterized protein OS=Triticum aestivum PE=4 SV=1;>tr|…	>tr|W5FCE3|W5FCE3_WHEAT Uncharacterized protein OS=Triticum aestivum PE=4 SV=1	2	0.01526	98.997	77479000
GLGELIPGIR	1023.61	>tr|W5FZH0|W5FZH0_WHEAT Uncharacterized protein OS=Triticum aestivum PE=4 SV=1;>tr|W5F983|W5F983_WHEAT Uncharacterized protein OS=Triticum aestivum PE=4 SV=1	>tr|W5FZH0|W5FZH0_WHEAT Uncharacterized protein OS=Triticum aestivum PE=4 SV=1	2	6.9101e-06	145.72	249790000
GLGKGGAKR	842.509	>tr|A0A096USG9|A0A096USG9_WHEAT Histone H4 OS=Triticum aestivum PE=3 SV=1;>tr|W5FBB1|W5FBB1_WHEAT Histone H4 OS=Triticum aestivum PE=3 SV=1;>tr|W5FR63|W5FR63_WHEAT Histone H4 OS=Triticum aestivum PE=3 SV=1;>tr|W4ZQV5|W4ZQV5_WHEAT Histone H4 OS=Triticum aestivum PE=3 SV=1;>tr|W4ZVZ3|W4ZVZ3_WHEAT Histone H4 OS=Triticum aestivum PE=3 SV=1;>tr|W5GDX3|W5GDX3_WHEAT Histone H4 OS=Triticum aestivum PE=3 …	>tr|A0A096USG9|A0A096USG9_WHEAT Histone H4 OS=Triticum aestivum PE=3 SV=1	2	0.038733	55.37	0
GLGPISLAGDFDHDK	1540.75	>tr|W4ZM66|W4ZM66_WHEAT Uncharacterized protein OS=Triticum aestivum PE=4 SV=1;>tr|W5AEB2|W5AEB2_WHEAT Uncharacterized protein OS=Triticum aestivum PE=4 SV=1	>tr|W4ZM66|W4ZM66_WHEAT Uncharacterized protein OS=Triticum aestivum PE=4 SV=1	2,3	0.012375	57.328	18889000
GLHPEIFEDAK	1254.62	>tr|W5CQ20|W5CQ20_WHEAT 50S ribosomal protein L31 OS=Triticum aestivum GN=TRAES_3BF026100090CFD_c1 PE=3 SV=1;>tr|W5DDK2|W5DDK2_WHEAT 50S ribosomal protein L31 OS=Triticum aestivum PE=3 SV=1	>tr|W5CQ20|W5CQ20_WHEAT 50S ribosomal protein L31 OS=Triticum aestivum GN=TRAES_3BF026100090CFD_c1 PE=3 SV=1	2	8.1528e-07	134.13	46655000
GLIGEVISR	942.55	>tr|W4ZQ38|W4ZQ38_WHEAT Nucleoside diphosphate kinase OS=Triticum aestivum PE=3 SV=1;>tr|W5AGK9|W5AGK9_WHEAT Nucleoside diphosphate kinase OS=Triticum aestivum PE=3 SV=1	>tr|W4ZQ38|W4ZQ38_WHEAT Nucleoside diphosphate kinase OS=Triticum aestivum PE=3 SV=1	2	0.0069593	99.802	13297000
GLPEDVIAGWR	1211.63	>tr|W5HCJ9|W5HCJ9_WHEAT Uncharacterized protein OS=Triticum aestivum PE=4 SV=1;>tr|W5HSM2|W5HSM2_WHEAT Uncharacterized protein OS=Triticum aestivum PE=4 SV=1;>tr|W5I663|W5I663_WHEAT Uncharacterized protein OS=Triticum aestivum PE=4 SV=1	>tr|W5HCJ9|W5HCJ9_WHEAT Uncharacterized protein OS=Triticum aestivum PE=4 SV=1	2	0.0013794	69.979	6321800
GLQSALR	743.429	>tr|W5HDD8|W5HDD8_WHEAT Sucrose synthase OS=Triticum aestivum PE=3 SV=1;>tr|W5HSS4|W5HSS4_WHEAT Sucrose synthase OS=Triticum aestivum PE=3 SV=1;>tr|W5I774|W5I774_WHEAT Sucrose synthase OS=Triticum aestivum PE=3 SV=1;>tr|O82073|O82073_WHEAT Sucrose synthase OS=Triticum aestivum GN=Ss1 PE=2 SV=1	>tr|W5HDD8|W5HDD8_WHEAT Sucrose synthase OS=Triticum aestivum PE=3 SV=1	2	0.01735	114.54	66479000
GLSAGLLR	785.476	>tr|A0A077RY29|A0A077RY29_WHEAT Uncharacterized protein OS=Triticum aestivum GN=TRAES_3BF280100010CFD_c1 PE=3 SV=1;>tr|W5CN33|W5CN33_WHEAT Uncharacterized protein OS=Triticum aestivum PE=3 SV=1;>tr|W5DJZ2|W5DJZ2_WHEAT Uncharacterized protein OS=Triticum aestivum PE=3 SV=1;>tr|W4ZZ25|W4ZZ25_WHEAT Uncharacterized protein OS=Triticum aestivum PE=3 SV=1;>tr|W5AAC8|W5AAC8_WHEAT Uncharacterized protein…	>tr|W4ZZ25|W4ZZ25_WHEAT Uncharacterized protein OS=Triticum aestivum PE=3 SV=1	2	0.002821	154.35	76031000
GLSEMFGDLR	1123.53	>tr|W5G4L3|W5G4L3_WHEAT Uncharacterized protein OS=Triticum aestivum PE=4 SV=1;>tr|W5FLK6|W5FLK6_WHEAT Uncharacterized protein OS=Triticum aestivum PE=4 SV=1;>tr|A0A096US50|A0A096US50_WHEAT Uncharacterized protein OS=Triticum aestivum PE=4 SV=1	>tr|W5G4L3|W5G4L3_WHEAT Uncharacterized protein OS=Triticum aestivum PE=4 SV=1	2	3.2535e-65	147.75	8749700000
GLTELTEFFDK	1298.64	>tr|W5AI42|W5AI42_WHEAT Uncharacterized protein OS=Triticum aestivum PE=4 SV=1;>tr|W5HWL8|W5HWL8_WHEAT Uncharacterized protein OS=Triticum aestivum PE=4 SV=1;>tr|W5HWN1|W5HWN1_WHEAT Uncharacterized protein OS=Triticum aestivum PE=4 SV=1;>sp|Q95H46|NU5C_WHEAT NAD(P)H-quinone oxidoreductase subunit 5, chloroplastic OS=Triticum aestivum GN=ndhF PE=3 SV=1;>tr|S4Z9J6|S4Z9J6_WHEAT NAD(P)H-quinone oxido…	>tr|W5AI42|W5AI42_WHEAT Uncharacterized protein OS=Triticum aestivum PE=4 SV=1	2	0.00076535	105.13	34401000
GLVGEIISR	942.55	>tr|W5G396|W5G396_WHEAT Nucleoside diphosphate kinase OS=Triticum aestivum PE=3 SV=1	>tr|W5G396|W5G396_WHEAT Nucleoside diphosphate kinase OS=Triticum aestivum PE=3 SV=1	2	0.012513	84.213	23735000
GLVPLTGSNDESWCQGLDGLASR	2431.14	>tr|W5FL09|W5FL09_WHEAT Fructose-bisphosphate aldolase OS=Triticum aestivum PE=3 SV=1;>tr|W5G4A2|W5G4A2_WHEAT Fructose-bisphosphate aldolase OS=Triticum aestivum PE=3 SV=1	>tr|W5G4A2|W5G4A2_WHEAT Fructose-bisphosphate aldolase OS=Triticum aestivum PE=3 SV=1	2	8.236e-23	146.06	52603000
GLVPLVGSNDESWCQGLDGLASR	2429.16	>tr|W5EDL3|W5EDL3_WHEAT Fructose-bisphosphate aldolase OS=Triticum aestivum PE=3 SV=1;>tr|W5DTC2|W5DTC2_WHEAT Fructose-bisphosphate aldolase OS=Triticum aestivum PE=3 SV=1;>tr|W5ETU1|W5ETU1_WHEAT Fructose-bisphosphate aldolase OS=Triticum aestivum PE=3 SV=1;>tr|A0A0F7INH2|A0A0F7INH2_WHEAT Fructose-bisphosphate aldolase OS=Triticum aestivum GN=FBA PE=3 SV=1;>tr|C0KTA6|C0KTA6_WHEAT Fructose-bisphos…	>tr|W5EDL3|W5EDL3_WHEAT Fructose-bisphosphate aldolase OS=Triticum aestivum PE=3 SV=1	2	2.9679e-06	93.73	478280000
GLVVPVIR	851.559	>tr|W5BQ37|W5BQ37_WHEAT Uncharacterized protein OS=Triticum aestivum PE=3 SV=1;>tr|W5C9F4|W5C9F4_WHEAT Uncharacterized protein OS=Triticum aestivum PE=3 SV=1;>tr|W5B5M5|W5B5M5_WHEAT Uncharacterized protein OS=Triticum aestivum PE=3 SV=1;>tr|W5ER56|W5ER56_WHEAT Uncharacterized protein OS=Triticum aestivum PE=3 SV=1;>tr|W5DUE4|W5DUE4_WHEAT Uncharacterized protein OS=Triticum aestivum PE=3 SV=1;>tr|…	>tr|W5BQ37|W5BQ37_WHEAT Uncharacterized protein OS=Triticum aestivum PE=3 SV=1	2	0.01972	92.925	5264800
GMAEADHK	857.37	>tr|W5I1U8|W5I1U8_WHEAT Uncharacterized protein OS=Triticum aestivum PE=4 SV=1;>tr|W5H757|W5H757_WHEAT Uncharacterized protein OS=Triticum aestivum PE=4 SV=1;>tr|W5I421|W5I421_WHEAT Uncharacterized protein OS=Triticum aestivum PE=4 SV=1;>tr|W5HKX6|W5HKX6_WHEAT Uncharacterized protein OS=Triticum aestivum PE=4 SV=1	>tr|W5I1U8|W5I1U8_WHEAT Uncharacterized protein OS=Triticum aestivum PE=4 SV=1	2	0.013092	105.57	532700000
GMAEKLPEGAGAGAGAGVVK	1768.91	>tr|W5AFB1|W5AFB1_WHEAT Uncharacterized protein OS=Triticum aestivum PE=4 SV=1	>tr|W5AFB1|W5AFB1_WHEAT Uncharacterized protein OS=Triticum aestivum PE=4 SV=1	3	0.0028491	73.138	12822000
GMGGNSWR	863.371	>tr|W4ZTW1|W4ZTW1_WHEAT Alpha-galactosidase OS=Triticum aestivum PE=3 SV=1;>tr|W4ZZP9|W4ZZP9_WHEAT Alpha-galactosidase OS=Triticum aestivum PE=3 SV=1;>tr|W5AIS4|W5AIS4_WHEAT Alpha-galactosidase OS=Triticum aestivum PE=3 SV=1;>tr|W5F620|W5F620_WHEAT Alpha-galactosidase OS=Triticum aestivum PE=3 SV=1;>tr|W5G426|W5G426_WHEAT Alpha-galactosidase OS=Triticum aestivum PE=3 SV=1;>tr|W5G433|W5G433_WHEAT …	>tr|W4ZTW1|W4ZTW1_WHEAT Alpha-galactosidase OS=Triticum aestivum PE=3 SV=1	2	0.025859	84.568	52254000
GMSEHGTAIQQQVAAAHSPLAQTLR	2601.31	>tr|W5HUN4|W5HUN4_WHEAT Uncharacterized protein OS=Triticum aestivum PE=4 SV=1;>tr|W5I942|W5I942_WHEAT Uncharacterized protein OS=Triticum aestivum PE=4 SV=1;>tr|W5HGM8|W5HGM8_WHEAT Uncharacterized protein OS=Triticum aestivum PE=4 SV=1	>tr|W5HUN4|W5HUN4_WHEAT Uncharacterized protein OS=Triticum aestivum PE=4 SV=1	3,4	5.6778e-10	75.539	91817000
GMSELHGAVLEPEDVAR	1808.87	>tr|W5BN20|W5BN20_WHEAT Uncharacterized protein OS=Triticum aestivum PE=3 SV=1;>tr|W5AZW3|W5AZW3_WHEAT Uncharacterized protein OS=Triticum aestivum PE=3 SV=1;>tr|W5CA02|W5CA02_WHEAT Uncharacterized protein OS=Triticum aestivum PE=4 SV=1	>tr|W5BN20|W5BN20_WHEAT Uncharacterized protein OS=Triticum aestivum PE=3 SV=1	3	0.0025365	64.454	27136000
GMSEQAQSSTMR	1311.55	>tr|A0A096UM53|A0A096UM53_WHEAT Uncharacterized protein OS=Triticum aestivum PE=4 SV=1	>tr|A0A096UM53|A0A096UM53_WHEAT Uncharacterized protein OS=Triticum aestivum PE=4 SV=1	2	0.0011616	74.611	0
GMVLAKPGSITPHTK	1535.85	>tr|W5GUK3|W5GUK3_WHEAT Elongation factor Tu OS=Triticum aestivum PE=3 SV=1;>tr|W5G661|W5G661_WHEAT Uncharacterized protein OS=Triticum aestivum PE=4 SV=1;>tr|W5GLI8|W5GLI8_WHEAT Uncharacterized protein OS=Triticum aestivum PE=4 SV=1	>tr|W5GUK3|W5GUK3_WHEAT Elongation factor Tu OS=Triticum aestivum PE=3 SV=1	3	4.617e-05	106.42	100660000
GNDAHAATIR	1024.51	>tr|A0A0C4BJH4|A0A0C4BJH4_WHEAT Uncharacterized protein OS=Triticum aestivum PE=3 SV=1;>tr|Q9FXQ9|Q9FXQ9_WHEAT TaWIN1 OS=Triticum aestivum GN=TaWIN1 PE=2 SV=1;>tr|W5EL86|W5EL86_WHEAT Uncharacterized protein OS=Triticum aestivum PE=3 SV=1	>tr|A0A0C4BJH4|A0A0C4BJH4_WHEAT Uncharacterized protein OS=Triticum aestivum PE=3 SV=1	2	0.010224	71.085	16940000
GNFGNTVVMDDVLTEGTSASSAAVGR	2554.2	>tr|W5FUT0|W5FUT0_WHEAT Uncharacterized protein OS=Triticum aestivum PE=4 SV=1;>tr|W5FCF5|W5FCF5_WHEAT Uncharacterized protein OS=Triticum aestivum PE=4 SV=1	>tr|W5FUT0|W5FUT0_WHEAT Uncharacterized protein OS=Triticum aestivum PE=4 SV=1	2	0.010844	42.106	15649000
GNGTGGESIYGEK	1267.57	>tr|A7LM55|A7LM55_WHEAT Peptidyl-prolyl cis-trans isomerase OS=Triticum aestivum PE=2 SV=1;>tr|Q93W25|Q93W25_WHEAT Peptidyl-prolyl cis-trans isomerase OS=Triticum aestivum GN=CyP3 PE=1 SV=1;>tr|Q94F69|Q94F69_WHEAT Peptidyl-prolyl cis-trans isomerase (Fragment) OS=Triticum aestivum PE=2 SV=1;>tr|Q6JIB9|Q6JIB9_WHEAT Cyclophilin A (Fragment) OS=Triticum aestivum GN=CYP18-3 PE=3 SV=1;>tr|Q93XQ6|Q93XQ…	>tr|A7LM55|A7LM55_WHEAT Peptidyl-prolyl cis-trans isomerase OS=Triticum aestivum PE=2 SV=1	2	0.0039444	76.262	41375000
GNINIEELR	1056.56	>tr|A0A077S2R7|A0A077S2R7_WHEAT Uncharacterized protein OS=Triticum aestivum GN=TRAES_3BF092100100CFD_c1 PE=3 SV=1;>tr|W5DCF1|W5DCF1_WHEAT Uncharacterized protein OS=Triticum aestivum PE=4 SV=1;>tr|W5CAD8|W5CAD8_WHEAT Uncharacterized protein OS=Triticum aestivum PE=4 SV=1	>tr|A0A077S2R7|A0A077S2R7_WHEAT Uncharacterized protein OS=Triticum aestivum GN=TRAES_3BF092100100CFD_c1 PE=3 SV=1	2	0.0087587	94.692	20920000
GNTANVIR	843.456	>tr|W5GJK4|W5GJK4_WHEAT Uncharacterized protein OS=Triticum aestivum PE=3 SV=1;>sp|Q41629|ADT1_WHEAT ADP,ATP carrier protein 1, mitochondrial OS=Triticum aestivum GN=ANT-G1 PE=3 SV=1;>sp|Q41630|ADT2_WHEAT ADP,ATP carrier protein 2, mitochondrial OS=Triticum aestivum GN=ANT-G2 PE=3 SV=1;>tr|W5ESV3|W5ESV3_WHEAT Uncharacterized protein OS=Triticum aestivum PE=3 SV=1;>tr|W5G5F2|W5G5F2_WHEAT Uncharact…	>tr|W5GJK4|W5GJK4_WHEAT Uncharacterized protein OS=Triticum aestivum PE=3 SV=1	2	0.017498	83.753	50941000
GPFENLQQHLADPWHNTIIQTISGQ	2843.4	>tr|W5FIZ2|W5FIZ2_WHEAT Uncharacterized protein OS=Triticum aestivum PE=4 SV=1;>tr|W5F240|W5F240_WHEAT Uncharacterized protein OS=Triticum aestivum PE=4 SV=1	>tr|W5FIZ2|W5FIZ2_WHEAT Uncharacterized protein OS=Triticum aestivum PE=4 SV=1	3	3.9593e-10	101.94	28913000
GPGLFTDIGKK	1131.63	>tr|W5DXN4|W5DXN4_WHEAT Uncharacterized protein OS=Triticum aestivum PE=4 SV=1;>tr|W5EJD1|W5EJD1_WHEAT Uncharacterized protein OS=Triticum aestivum PE=4 SV=1	>tr|W5DXN4|W5DXN4_WHEAT Uncharacterized protein OS=Triticum aestivum PE=4 SV=1	2	0.0010216	100.55	11056000
GPILLEDYHLVEK	1524.82	>sp|Q43206|CATA1_WHEAT Catalase-1 OS=Triticum aestivum GN=CAT1 PE=2 SV=1;>tr|D6PW71|D6PW71_WHEAT Catalase OS=Triticum aestivum GN=CAT PE=3 SV=1;>tr|W5EHG1|W5EHG1_WHEAT Catalase OS=Triticum aestivum PE=3 SV=1;>tr|A0A0A7MA13|A0A0A7MA13_WHEAT Catalase (Fragment) OS=Triticum aestivum PE=2 SV=1;>tr|W5E1M7|W5E1M7_WHEAT Uncharacterized protein OS=Triticum aestivum PE=4 SV=1	>sp|Q43206|CATA1_WHEAT Catalase-1 OS=Triticum aestivum GN=CAT1 PE=2 SV=1	3	0.028157	55.452	985050
GPQLPPTPGPR	1115.61	>tr|W4ZSM1|W4ZSM1_WHEAT Uncharacterized protein OS=Triticum aestivum PE=4 SV=1	>tr|W4ZSM1|W4ZSM1_WHEAT Uncharacterized protein OS=Triticum aestivum PE=4 SV=1	2	0.0035979	69.721	127290000
GPVIDEVALVEHLR	1545.85	>tr|W5H4N1|W5H4N1_WHEAT Uncharacterized protein OS=Triticum aestivum PE=3 SV=1;>tr|W5GSX0|W5GSX0_WHEAT Uncharacterized protein OS=Triticum aestivum PE=3 SV=1;>tr|W5GCG0|W5GCG0_WHEAT Uncharacterized protein OS=Triticum aestivum PE=3 SV=1;>tr|A0A096USH6|A0A096USH6_WHEAT Uncharacterized protein OS=Triticum aestivum PE=4 SV=1	>tr|W5H4N1|W5H4N1_WHEAT Uncharacterized protein OS=Triticum aestivum PE=3 SV=1	2,3	0.00014861	65.805	18272000
GQIGIQQVR	997.567	>tr|W5A3L5|W5A3L5_WHEAT Uncharacterized protein OS=Triticum aestivum PE=4 SV=1;>tr|A0A096UK16|A0A096UK16_WHEAT Uncharacterized protein OS=Triticum aestivum PE=4 SV=1;>tr|W5AIW8|W5AIW8_WHEAT Uncharacterized protein OS=Triticum aestivum PE=4 SV=1	>tr|W5A3L5|W5A3L5_WHEAT Uncharacterized protein OS=Triticum aestivum PE=4 SV=1	2	0.0050511	106.93	26703000
GQIYPDGSK	963.466	>sp|P05151|CYF_WHEAT Cytochrome f OS=Triticum aestivum GN=petA PE=3 SV=3;>tr|S4Z3G1|S4Z3G1_WHEAT Cytochrome f OS=Triticum aestivum GN=petA PE=3 SV=1;>tr|W5F107|W5F107_WHEAT Uncharacterized protein OS=Triticum aestivum PE=3 SV=1;>tr|W5GNJ7|W5GNJ7_WHEAT Uncharacterized protein OS=Triticum aestivum PE=3 SV=1;>tr|W5EBA5|W5EBA5_WHEAT Uncharacterized protein OS=Triticum aestivum PE=4 SV=1;>tr|W5E353|W5…	>sp|P05151|CYF_WHEAT Cytochrome f OS=Triticum aestivum GN=petA PE=3 SV=3	2	0.020717	74.162	141690000
GQTVGVIGAGR	1013.56	>tr|W5H4N1|W5H4N1_WHEAT Uncharacterized protein OS=Triticum aestivum PE=3 SV=1;>tr|W5GSX0|W5GSX0_WHEAT Uncharacterized protein OS=Triticum aestivum PE=3 SV=1;>tr|W5GCG0|W5GCG0_WHEAT Uncharacterized protein OS=Triticum aestivum PE=3 SV=1;>tr|W5EQ34|W5EQ34_WHEAT Uncharacterized protein OS=Triticum aestivum PE=3 SV=1;>tr|W5ETP5|W5ETP5_WHEAT Uncharacterized protein OS=Triticum aestivum PE=3 SV=1	>tr|W5H4N1|W5H4N1_WHEAT Uncharacterized protein OS=Triticum aestivum PE=3 SV=1	2	0.0034296	80.24	58514000
GRGGSTGYDNAVALPAGGR	1774.87	>tr|W5AQE7|W5AQE7_WHEAT Uncharacterized protein OS=Triticum aestivum PE=4 SV=1;>tr|W5B9L0|W5B9L0_WHEAT Uncharacterized protein OS=Triticum aestivum PE=4 SV=1;>tr|W5ER14|W5ER14_WHEAT Uncharacterized protein OS=Triticum aestivum PE=4 SV=1;>tr|W5EPS9|W5EPS9_WHEAT Uncharacterized protein OS=Triticum aestivum PE=4 SV=1;>tr|W5EPI1|W5EPI1_WHEAT Uncharacterized protein OS=Triticum aestivum PE=4 SV=1;>tr|…	>tr|W5AQE7|W5AQE7_WHEAT Uncharacterized protein OS=Triticum aestivum PE=4 SV=1	3	2.0899e-08	107.57	271750000
GRGGSTGYDNAVALPAGGRGDEEELAK	2646.26	>tr|W5AQE7|W5AQE7_WHEAT Uncharacterized protein OS=Triticum aestivum PE=4 SV=1;>tr|W5B9L0|W5B9L0_WHEAT Uncharacterized protein OS=Triticum aestivum PE=4 SV=1	>tr|W5AQE7|W5AQE7_WHEAT Uncharacterized protein OS=Triticum aestivum PE=4 SV=1	3,4	3.5582e-09	98.019	38647000
GRPPGPSSAK	952.509	>tr|Q8LRU5|Q8LRU5_WHEAT HMG-I/Y protein HMGa OS=Triticum aestivum GN=HMGa PE=4 SV=1	>tr|Q8LRU5|Q8LRU5_WHEAT HMG-I/Y protein HMGa OS=Triticum aestivum GN=HMGa PE=4 SV=1	2	0.00016982	127.83	34843000
GRPPKDPNAPPKPK	1497.84	>tr|Q8LRU5|Q8LRU5_WHEAT HMG-I/Y protein HMGa OS=Triticum aestivum GN=HMGa PE=4 SV=1	>tr|Q8LRU5|Q8LRU5_WHEAT HMG-I/Y protein HMGa OS=Triticum aestivum GN=HMGa PE=4 SV=1	3	0.030218	40.315	21061000
GRPSGAAAGK	870.467	>tr|W5FHY4|W5FHY4_WHEAT Uncharacterized protein OS=Triticum aestivum PE=4 SV=1	>tr|W5FHY4|W5FHY4_WHEAT Uncharacterized protein OS=Triticum aestivum PE=4 SV=1	2	0.026293	65.278	0
GSGASPPGACCSGVR	1418.6	>tr|Q1KMV1|Q1KMV1_WHEAT Non-specific lipid-transfer protein OS=Triticum aestivum PE=2 SV=1;>tr|Q9FUK0|Q9FUK0_WHEAT Non-specific lipid-transfer protein OS=Triticum aestivum GN=LTP1 PE=2 SV=1;>tr|K4N0X0|K4N0X0_WHEAT Non-specific lipid-transfer protein (Fragment) OS=Triticum aestivum GN=LTP1 PE=2 SV=1;>tr|W5DG81|W5DG81_WHEAT Non-specific lipid-transfer protein OS=Triticum aestivum PE=3 SV=1	>tr|Q1KMV1|Q1KMV1_WHEAT Non-specific lipid-transfer protein OS=Triticum aestivum PE=2 SV=1	2	0.0053125	64.394	74580000
GSGIVAAR	729.413	>tr|A0A077S4G0|A0A077S4G0_WHEAT Uncharacterized protein OS=Triticum aestivum GN=TRAES_3BF004400020CFD_c1 PE=3 SV=1;>tr|W5FJP8|W5FJP8_WHEAT Uncharacterized protein OS=Triticum aestivum PE=3 SV=1;>tr|W5FZG5|W5FZG5_WHEAT Uncharacterized protein OS=Triticum aestivum PE=4 SV=1;>tr|W5EZA3|W5EZA3_WHEAT Uncharacterized protein OS=Triticum aestivum PE=4 SV=1;>tr|W5DAH4|W5DAH4_WHEAT Uncharacterized protein…	>tr|A0A077S4G0|A0A077S4G0_WHEAT Uncharacterized protein OS=Triticum aestivum GN=TRAES_3BF004400020CFD_c1 PE=3 SV=1	2	1.2135e-23	108.7	0
GSGTSPSGACCSGVR	1438.59	>tr|Q9ATG4|Q9ATG4_WHEAT Non-specific lipid-transfer protein OS=Triticum aestivum GN=LTP2 PE=2 SV=1;>tr|W5D2I6|W5D2I6_WHEAT Non-specific lipid-transfer protein OS=Triticum aestivum GN=TRAES_3BF088300010CFD_c1 PE=3 SV=1	>tr|Q9ATG4|Q9ATG4_WHEAT Non-specific lipid-transfer protein OS=Triticum aestivum GN=LTP2 PE=2 SV=1	2	5.3547e-05	101.2	119910000
GSNIVVMDSYGDNSK	1584.71	>tr|W5G8A5|W5G8A5_WHEAT Uncharacterized protein OS=Triticum aestivum PE=4 SV=1;>tr|W5GYA8|W5GYA8_WHEAT Uncharacterized protein OS=Triticum aestivum PE=4 SV=1	>tr|W5G8A5|W5G8A5_WHEAT Uncharacterized protein OS=Triticum aestivum PE=4 SV=1	2	1.1775e-06	68.919	0
GSTDSILDDLER	1319.62	>tr|W5DT58|W5DT58_WHEAT Uncharacterized protein OS=Triticum aestivum PE=3 SV=1;>tr|S4VQP9|S4VQP9_WHEAT Chaperonin family theta subunit OS=Triticum aestivum GN=TCP-1 PE=2 SV=1;>tr|W5E562|W5E562_WHEAT Uncharacterized protein OS=Triticum aestivum PE=3 SV=1;>tr|W5EJK4|W5EJK4_WHEAT Uncharacterized protein OS=Triticum aestivum PE=3 SV=1;>tr|W5GRH5|W5GRH5_WHEAT Uncharacterized protein OS=Triticum aestiv…	>tr|W5DT58|W5DT58_WHEAT Uncharacterized protein OS=Triticum aestivum PE=3 SV=1	2	0.0027687	60.628	0
GSVATDSSVTQTK	1279.63	>tr|W5FE36|W5FE36_WHEAT Uncharacterized protein OS=Triticum aestivum PE=4 SV=1;>tr|W5FYM6|W5FYM6_WHEAT Uncharacterized protein OS=Triticum aestivum PE=4 SV=1;>tr|W5EVN6|W5EVN6_WHEAT Uncharacterized protein OS=Triticum aestivum PE=4 SV=1	>tr|W5FE36|W5FE36_WHEAT Uncharacterized protein OS=Triticum aestivum PE=4 SV=1	2	0.00095042	59.898	0
GTDPDDPELILER	1468.7	>tr|W5AUA8|W5AUA8_WHEAT Uncharacterized protein OS=Triticum aestivum PE=3 SV=1;>tr|W5BYI3|W5BYI3_WHEAT Uncharacterized protein OS=Triticum aestivum PE=3 SV=1;>tr|W5B8G5|W5B8G5_WHEAT Uncharacterized protein OS=Triticum aestivum PE=3 SV=1	>tr|W5AUA8|W5AUA8_WHEAT Uncharacterized protein OS=Triticum aestivum PE=3 SV=1	2	0.011096	65.092	8100900
GTEVEAIKK	973.544	>tr|W4ZM66|W4ZM66_WHEAT Uncharacterized protein OS=Triticum aestivum PE=4 SV=1	>tr|W4ZM66|W4ZM66_WHEAT Uncharacterized protein OS=Triticum aestivum PE=4 SV=1	2	0.021452	73.233	2878400
GTGTANQCPTIDGGVDSFPFK	2167.98	>tr|W5AQE7|W5AQE7_WHEAT Uncharacterized protein OS=Triticum aestivum PE=4 SV=1;>tr|W5B9L0|W5B9L0_WHEAT Uncharacterized protein OS=Triticum aestivum PE=4 SV=1;>sp|P27665|PSBO_WHEAT Oxygen-evolving enhancer protein 1, chloroplastic OS=Triticum aestivum GN=PSBO PE=2 SV=1	>tr|W5AQE7|W5AQE7_WHEAT Uncharacterized protein OS=Triticum aestivum PE=4 SV=1	2	2.878e-70	224.86	654340000
GTIAGGGVIPHIHK	1355.77	>tr|W5F1A1|W5F1A1_WHEAT Histone H2A OS=Triticum aestivum PE=3 SV=1;>tr|W5FFM2|W5FFM2_WHEAT Histone H2A OS=Triticum aestivum PE=3 SV=1;>tr|A0A0C4BKM5|A0A0C4BKM5_WHEAT Histone H2A OS=Triticum aestivum PE=3 SV=1;>tr|W5A1Q1|W5A1Q1_WHEAT Histone H2A OS=Triticum aestivum PE=3 SV=1;>tr|W4ZVY5|W4ZVY5_WHEAT Histone H2A OS=Triticum aestivum PE=3 SV=1	>tr|A0A0C4BKM5|A0A0C4BKM5_WHEAT Histone H2A OS=Triticum aestivum PE=3 SV=1	2	0.0019352	80.312	28240000
GTIEQLEK	916.487	>tr|S4Z098|S4Z098_WHEAT ATP synthase CF0 subunit I OS=Triticum aestivum GN=atpF PE=3 SV=1;>sp|P06528|ATPF_WHEAT ATP synthase subunit b, chloroplastic OS=Triticum aestivum GN=atpF PE=3 SV=1;>tr|A0A075TV53|A0A075TV53_WHEAT ATP synthase subunit b, chloroplastic OS=Triticum aestivum GN=atpF PE=3 SV=1	>tr|S4Z098|S4Z098_WHEAT ATP synthase CF0 subunit I OS=Triticum aestivum GN=atpF PE=3 SV=1	2	0.03471	64.42	24511000
GTLGGTCLNVGCIPSK	1632.8	>tr|W5A848|W5A848_WHEAT Dihydrolipoyl dehydrogenase OS=Triticum aestivum PE=4 SV=1	>tr|W5A848|W5A848_WHEAT Dihydrolipoyl dehydrogenase OS=Triticum aestivum PE=4 SV=1	2	0.028134	48.053	14429000
GTLHLIGLLSDGGVHSR	1730.94	>tr|W5D322|W5D322_WHEAT Uncharacterized protein OS=Triticum aestivum GN=TRAES_3BF013300030CFD_c1 PE=4 SV=1;>tr|W5CDG5|W5CDG5_WHEAT Uncharacterized protein OS=Triticum aestivum PE=4 SV=1;>tr|W5D898|W5D898_WHEAT Uncharacterized protein OS=Triticum aestivum PE=4 SV=1	>tr|W5D322|W5D322_WHEAT Uncharacterized protein OS=Triticum aestivum GN=TRAES_3BF013300030CFD_c1 PE=4 SV=1	3	0.0078806	53.278	20367000
GTMTTTHSYTGDQR	1554.67	>tr|W5E659|W5E659_WHEAT Uncharacterized protein OS=Triticum aestivum PE=3 SV=1;>tr|W5BAB9|W5BAB9_WHEAT Glyceraldehyde-3-phosphate dehydrogenase OS=Triticum aestivum PE=3 SV=1;>tr|W5EPL4|W5EPL4_WHEAT Uncharacterized protein OS=Triticum aestivum PE=3 SV=1;>tr|W5ATV6|W5ATV6_WHEAT Glyceraldehyde-3-phosphate dehydrogenase OS=Triticum aestivum PE=3 SV=1	>tr|W5BAB9|W5BAB9_WHEAT Glyceraldehyde-3-phosphate dehydrogenase OS=Triticum aestivum PE=3 SV=1	2,3	0.00043078	97.69	184440000
GTSEGLNHLHNSQGK	1577.75	>tr|W5B0E9|W5B0E9_WHEAT Uncharacterized protein OS=Triticum aestivum PE=3 SV=1	>tr|W5B0E9|W5B0E9_WHEAT Uncharacterized protein OS=Triticum aestivum PE=3 SV=1	2	1.1775e-06	68.919	0
GTTELNLR	902.482	>tr|W4ZT27|W4ZT27_WHEAT Uncharacterized protein OS=Triticum aestivum PE=4 SV=1;>tr|W5A208|W5A208_WHEAT Uncharacterized protein OS=Triticum aestivum PE=4 SV=1;>tr|W5AJ09|W5AJ09_WHEAT Uncharacterized protein OS=Triticum aestivum PE=4 SV=1	>tr|W4ZT27|W4ZT27_WHEAT Uncharacterized protein OS=Triticum aestivum PE=4 SV=1	2	0.011029	116.88	55863000
GVADELKK	858.481	>tr|Q06540|Q06540_WHEAT Cold acclimation protein WCS19 OS=Triticum aestivum GN=Wcs19a PE=2 SV=2;>tr|Q852R4|Q852R4_WHEAT Chloroplast-targeted COR protein OS=Triticum aestivum GN=Wcor15 PE=4 SV=1;>tr|W5C237|W5C237_WHEAT Cold-responsive protein WCOR15-2D OS=Triticum aestivum GN=Wcs19b PE=4 SV=1	>tr|Q06540|Q06540_WHEAT Cold acclimation protein WCS19 OS=Triticum aestivum GN=Wcs19a PE=2 SV=2	2	0.011876	112.17	50970000
GVAEAAEAVSGNTEK	1431.68	>tr|Q06540|Q06540_WHEAT Cold acclimation protein WCS19 OS=Triticum aestivum GN=Wcs19a PE=2 SV=2;>tr|Q852R4|Q852R4_WHEAT Chloroplast-targeted COR protein OS=Triticum aestivum GN=Wcor15 PE=4 SV=1;>tr|W5C237|W5C237_WHEAT Cold-responsive protein WCOR15-2D OS=Triticum aestivum GN=Wcs19b PE=4 SV=1	>tr|Q06540|Q06540_WHEAT Cold acclimation protein WCS19 OS=Triticum aestivum GN=Wcs19a PE=2 SV=2	2	5.8824e-12	140.27	83624000
GVLLVGPPGTGK	1093.65	>tr|W5H6B4|W5H6B4_WHEAT Uncharacterized protein OS=Triticum aestivum PE=3 SV=1;>tr|W5I1P4|W5I1P4_WHEAT Uncharacterized protein OS=Triticum aestivum PE=3 SV=1;>tr|W5CGZ8|W5CGZ8_WHEAT Uncharacterized protein OS=Triticum aestivum PE=3 SV=1;>tr|W5FW00|W5FW00_WHEAT Uncharacterized protein OS=Triticum aestivum PE=4 SV=1;>tr|W4ZS83|W4ZS83_WHEAT Uncharacterized protein OS=Triticum aestivum PE=3 SV=1;>tr|…	>tr|W5H6B4|W5H6B4_WHEAT Uncharacterized protein OS=Triticum aestivum PE=3 SV=1	2	0.00692	68.44	44876000
GVNPWIEVDGGVSPK	1552.79	>tr|W5E5Z3|W5E5Z3_WHEAT Ribulose-phosphate 3-epimerase OS=Triticum aestivum PE=3 SV=1;>tr|W5EM36|W5EM36_WHEAT Ribulose-phosphate 3-epimerase OS=Triticum aestivum PE=3 SV=1	>tr|W5E5Z3|W5E5Z3_WHEAT Ribulose-phosphate 3-epimerase OS=Triticum aestivum PE=3 SV=1	2	9.9611e-07	71.692	0
GVSLLLPSDVIIADK	1538.89	>sp|P12782|PGKH_WHEAT Phosphoglycerate kinase, chloroplastic OS=Triticum aestivum PE=2 SV=1;>tr|W5ACW3|W5ACW3_WHEAT Phosphoglycerate kinase OS=Triticum aestivum PE=3 SV=1;>tr|W4ZQG3|W4ZQG3_WHEAT Phosphoglycerate kinase OS=Triticum aestivum PE=3 SV=1;>tr|A0A068C9Y0|A0A068C9Y0_WHEAT Phosphoglycerate kinase (Fragment) OS=Triticum aestivum subsp. tibeticum GN=Pgk-1 PE=3 SV=1;>tr|H9ZWY2|H9ZWY2_WHEAT P…	>sp|P12782|PGKH_WHEAT Phosphoglycerate kinase, chloroplastic OS=Triticum aestivum PE=2 SV=1	2	2.2937e-05	110.35	223580000
GVTLNGLAK	871.513	>tr|W5GDS3|W5GDS3_WHEAT Uncharacterized protein OS=Triticum aestivum PE=4 SV=1;>tr|W5H4K2|W5H4K2_WHEAT Uncharacterized protein OS=Triticum aestivum PE=4 SV=1	>tr|W5GDS3|W5GDS3_WHEAT Uncharacterized protein OS=Triticum aestivum PE=4 SV=1	2	2.014e-17	106.68	0
GVTTIIGGGDSVAAVEK	1572.84	>tr|W5GHD7|W5GHD7_WHEAT Phosphoglycerate kinase OS=Triticum aestivum PE=3 SV=1;>sp|P12783|PGKY_WHEAT Phosphoglycerate kinase, cytosolic OS=Triticum aestivum PE=2 SV=1;>tr|W5H4V7|W5H4V7_WHEAT Phosphoglycerate kinase OS=Triticum aestivum PE=3 SV=1;>tr|W5GR49|W5GR49_WHEAT Phosphoglycerate kinase OS=Triticum aestivum PE=3 SV=1;>tr|Q850M3|Q850M3_WHEAT Phosphoglycerate kinase (Fragment) OS=Triticum aes…	>sp|P12782|PGKH_WHEAT Phosphoglycerate kinase, chloroplastic OS=Triticum aestivum PE=2 SV=1	2	0.00067703	71.685	27770000
GVVDSNDLPLNVSR	1483.76	>tr|W5EV84|W5EV84_WHEAT Uncharacterized protein OS=Triticum aestivum PE=3 SV=1	>tr|W5EV84|W5EV84_WHEAT Uncharacterized protein OS=Triticum aestivum PE=3 SV=1	2	0.00020412	58.885	0
GVVMNPVDHPHGGGEGK	1685.79	>tr|A0A075TNZ7|A0A075TNZ7_WHEAT 50S ribosomal protein L2, chloroplastic OS=Triticum aestivum GN=rpl2 PE=3 SV=1;>sp|P11534|RK2_WHEAT 50S ribosomal protein L2, chloroplastic OS=Triticum aestivum GN=rpl2-A PE=3 SV=2;>tr|W5AI37|W5AI37_WHEAT Uncharacterized protein OS=Triticum aestivum PE=4 SV=1;>tr|S4Z0E9|S4Z0E9_WHEAT Ribosomal protein L2 OS=Triticum aestivum GN=rpl2 PE=4 SV=1;>tr|W5GGS4|W5GGS4_WHEAT…	>tr|A0A075TNZ7|A0A075TNZ7_WHEAT 50S ribosomal protein L2, chloroplastic OS=Triticum aestivum GN=rpl2 PE=3 SV=1	3	0.0011209	67.415	17341000
GVVTDVIHDPGR	1263.66	>tr|W5ECL2|W5ECL2_WHEAT Uncharacterized protein OS=Triticum aestivum PE=3 SV=1;>tr|W5ETS4|W5ETS4_WHEAT Uncharacterized protein OS=Triticum aestivum PE=4 SV=1	>tr|W5ECL2|W5ECL2_WHEAT Uncharacterized protein OS=Triticum aestivum PE=3 SV=1	2,3	0.02343	61.48	7717000
GVYETPGGTIMAAAVR	1591.8	>tr|W4ZT78|W4ZT78_WHEAT Uncharacterized protein OS=Triticum aestivum PE=3 SV=1;>tr|W5A2K8|W5A2K8_WHEAT Uncharacterized protein OS=Triticum aestivum PE=3 SV=1;>tr|W5AGV0|W5AGV0_WHEAT Uncharacterized protein OS=Triticum aestivum PE=4 SV=1	>tr|W4ZT78|W4ZT78_WHEAT Uncharacterized protein OS=Triticum aestivum PE=3 SV=1	2	0.0054246	42.242	0
GWAGIHAIPR	1076.59	>tr|L0N608|L0N608_WHEAT Cell wall invertase OS=Triticum aestivum GN=CWINV2SM PE=2 SV=1;>tr|W5E5W8|W5E5W8_WHEAT Uncharacterized protein OS=Triticum aestivum PE=3 SV=1;>tr|W5EK97|W5EK97_WHEAT Uncharacterized protein OS=Triticum aestivum PE=3 SV=1;>tr|W5CSC9|W5CSC9_WHEAT Uncharacterized protein OS=Triticum aestivum GN=TRAES_3BF040500010CFD_c1 PE=3 SV=1;>tr|W5CAT6|W5CAT6_WHEAT Uncharacterized protein…	>tr|L0N608|L0N608_WHEAT Cell wall invertase OS=Triticum aestivum GN=CWINV2SM PE=2 SV=1	2,3	0.0028068	98.582	18995000
GYDPEVIDIR	1175.58	>tr|W5G4L3|W5G4L3_WHEAT Uncharacterized protein OS=Triticum aestivum PE=4 SV=1;>tr|W5FLK6|W5FLK6_WHEAT Uncharacterized protein OS=Triticum aestivum PE=4 SV=1;>tr|A0A096US50|A0A096US50_WHEAT Uncharacterized protein OS=Triticum aestivum PE=4 SV=1;>tr|W5F7V3|W5F7V3_WHEAT Uncharacterized protein OS=Triticum aestivum PE=4 SV=1;>tr|W5FZL3|W5FZL3_WHEAT Uncharacterized protein OS=Triticum aestivum PE=4 S…	>tr|W5F7V3|W5F7V3_WHEAT Uncharacterized protein OS=Triticum aestivum PE=4 SV=1	2	0.0021748	81.865	0
GYEGVVTR	879.445	>tr|A1YE31|A1YE31_WHEAT Ribosomal protein L3-A3 OS=Triticum aestivum GN=RPL3-A3 PE=2 SV=1;>tr|A1YE34|A1YE34_WHEAT Ribosomal protein L3-B2 OS=Triticum aestivum GN=RPL3-B2 PE=2 SV=1;>tr|Q6V959|Q6V959_WHEAT Ribosomal protein L3 OS=Triticum aestivum GN=RPL3 PE=2 SV=1;>tr|Q7X744|Q7X744_WHEAT Ribosomal protein L3 OS=Triticum aestivum GN=RPL3 PE=1 SV=1;>tr|Q7X748|Q7X748_WHEAT Ribosomal protein L3 OS=Tri…	>tr|A1YE31|A1YE31_WHEAT Ribosomal protein L3-A3 OS=Triticum aestivum GN=RPL3-A3 PE=2 SV=1	2	0.034094	79.906	15016000
GYISPQFVTNLEK	1494.77	>sp|P08823|RUBA_WHEAT RuBisCO large subunit-binding protein subunit alpha, chloroplastic (Fragment) OS=Triticum aestivum PE=1 SV=1;>tr|W5BQ39|W5BQ39_WHEAT Uncharacterized protein OS=Triticum aestivum PE=3 SV=1;>tr|W5B4G1|W5B4G1_WHEAT Uncharacterized protein OS=Triticum aestivum PE=3 SV=1;>tr|W5C4L2|W5C4L2_WHEAT Uncharacterized protein OS=Triticum aestivum PE=4 SV=1	>sp|P08823|RUBA_WHEAT RuBisCO large subunit-binding protein subunit alpha, chloroplastic (Fragment) OS=Triticum aestivum PE=1 SV=1	2	0.0024824	82.069	37005000
GYLDSLEIEQVNK	1506.76	>sp|P12112|ATPA_WHEAT ATP synthase subunit alpha, chloroplastic OS=Triticum aestivum GN=atpA PE=3 SV=2;>tr|S4Z3F2|S4Z3F2_WHEAT ATP synthase subunit alpha, chloroplastic OS=Triticum aestivum GN=atpA PE=3 SV=1	>sp|P12112|ATPA_WHEAT ATP synthase subunit alpha, chloroplastic OS=Triticum aestivum GN=atpA PE=3 SV=2	2	3.0114e-35	180.24	293210000
GYPVWGNPNAVEPFLDEK	2030.97	>tr|W5H4N1|W5H4N1_WHEAT Uncharacterized protein OS=Triticum aestivum PE=3 SV=1;>tr|W5GSX0|W5GSX0_WHEAT Uncharacterized protein OS=Triticum aestivum PE=3 SV=1;>tr|W5GCG0|W5GCG0_WHEAT Uncharacterized protein OS=Triticum aestivum PE=3 SV=1	>tr|W5H4N1|W5H4N1_WHEAT Uncharacterized protein OS=Triticum aestivum PE=3 SV=1	2	0.00010546	83.418	34931000
GYSFTTTAER	1131.52	>tr|W5ETI1|W5ETI1_WHEAT Uncharacterized protein OS=Triticum aestivum PE=3 SV=1;>tr|W5DT55|W5DT55_WHEAT Uncharacterized protein OS=Triticum aestivum PE=3 SV=1;>tr|W5EE00|W5EE00_WHEAT Uncharacterized protein OS=Triticum aestivum PE=3 SV=1;>tr|W5CSL3|W5CSL3_WHEAT Uncharacterized protein OS=Triticum aestivum GN=TRAES_3BF019000090CFD_c1 PE=3 SV=1;>tr|W5CAI7|W5CAI7_WHEAT Uncharacterized protein OS=Trit…	>tr|W5FAY5|W5FAY5_WHEAT Uncharacterized protein OS=Triticum aestivum PE=3 SV=1	2	0.0031223	94.692	14944000
GYTLPLEVMPAGQFEPLYR	2180.1	>tr|W5AZT4|W5AZT4_WHEAT Uncharacterized protein OS=Triticum aestivum PE=4 SV=1;>tr|W5BK00|W5BK00_WHEAT Uncharacterized protein OS=Triticum aestivum PE=4 SV=1;>tr|W5C547|W5C547_WHEAT Uncharacterized protein OS=Triticum aestivum PE=3 SV=1	>tr|W5AZT4|W5AZT4_WHEAT Uncharacterized protein OS=Triticum aestivum PE=4 SV=1	2	0.0021205	40.085	0
GYVASNSK	824.403	>tr|W5B4B5|W5B4B5_WHEAT Elongation factor 1-alpha OS=Triticum aestivum PE=3 SV=1;>tr|W5C669|W5C669_WHEAT Elongation factor 1-alpha OS=Triticum aestivum PE=3 SV=1;>tr|W5BKA4|W5BKA4_WHEAT Elongation factor 1-alpha OS=Triticum aestivum PE=3 SV=1;>tr|W5B0W8|W5B0W8_WHEAT Uncharacterized protein OS=Triticum aestivum PE=4 SV=1;>tr|W5BNL2|W5BNL2_WHEAT Uncharacterized protein OS=Triticum aestivum PE=4 SV=…	>tr|W5B4B5|W5B4B5_WHEAT Elongation factor 1-alpha OS=Triticum aestivum PE=3 SV=1	2	0.013815	101.6	14830000
GYVDVSTVDDATSK	1455.67	>tr|W5D122|W5D122_WHEAT Uncharacterized protein OS=Triticum aestivum GN=TRAES_3BF042100010CFD_c1 PE=4 SV=1;>tr|W5CB37|W5CB37_WHEAT Uncharacterized protein OS=Triticum aestivum PE=4 SV=1;>tr|W5DEH1|W5DEH1_WHEAT Uncharacterized protein OS=Triticum aestivum PE=4 SV=1	>tr|W5D122|W5D122_WHEAT Uncharacterized protein OS=Triticum aestivum GN=TRAES_3BF042100010CFD_c1 PE=4 SV=1	2	3.9904e-05	74.769	0
GYWGECGQR	1111.45	>tr|W5AUD8|W5AUD8_WHEAT Uncharacterized protein OS=Triticum aestivum PE=4 SV=1;>tr|W5BCV8|W5BCV8_WHEAT Uncharacterized protein OS=Triticum aestivum PE=4 SV=1;>tr|W5BSE0|W5BSE0_WHEAT Uncharacterized protein OS=Triticum aestivum PE=4 SV=1	>tr|W5AUD8|W5AUD8_WHEAT Uncharacterized protein OS=Triticum aestivum PE=4 SV=1	2	0.0028673	115.49	126200000
HADFPGSNNGTGLFQTIVGLK	2172.1	>tr|W5G838|W5G838_WHEAT Phosphoribulokinase OS=Triticum aestivum PE=3 SV=1;>sp|P26302|KPPR_WHEAT Phosphoribulokinase, chloroplastic OS=Triticum aestivum PE=2 SV=1;>tr|W5GJ80|W5GJ80_WHEAT Phosphoribulokinase OS=Triticum aestivum PE=3 SV=1	>tr|W5G838|W5G838_WHEAT Phosphoribulokinase OS=Triticum aestivum PE=3 SV=1	3	2.8781e-18	76.704	0
HAEPASFPVPTRPVVGK	1787.97	>tr|W5H269|W5H269_WHEAT Catalase OS=Triticum aestivum PE=3 SV=1;>tr|F1DKC1|F1DKC1_WHEAT Catalase OS=Triticum aestivum GN=CAT3 PE=2 SV=1	>tr|W5H269|W5H269_WHEAT Catalase OS=Triticum aestivum PE=3 SV=1	3	1.5933e-05	97.235	47751000
HAFGGSPQIICK	1313.65	>tr|A0A077RAC7|A0A077RAC7_WHEAT Uncharacterized protein OS=Triticum aestivum GN=TRAES_3BF098800230CFD_c1 PE=3 SV=1;>tr|W5DEE1|W5DEE1_WHEAT Uncharacterized protein OS=Triticum aestivum PE=3 SV=1;>tr|W5CCJ9|W5CCJ9_WHEAT Uncharacterized protein OS=Triticum aestivum PE=3 SV=1	>tr|A0A077RAC7|A0A077RAC7_WHEAT Uncharacterized protein OS=Triticum aestivum GN=TRAES_3BF098800230CFD_c1 PE=3 SV=1	2,3	0.003728	77.185	25921000
HALGTITIANGK	1194.67	>tr|W5ERC2|W5ERC2_WHEAT Uncharacterized protein OS=Triticum aestivum PE=4 SV=1;>tr|W5DPW0|W5DPW0_WHEAT Uncharacterized protein OS=Triticum aestivum PE=4 SV=1;>tr|W5EED6|W5EED6_WHEAT Uncharacterized protein OS=Triticum aestivum PE=4 SV=1	>tr|W5ERC2|W5ERC2_WHEAT Uncharacterized protein OS=Triticum aestivum PE=4 SV=1	2,3	1.7736e-08	125.7	50730000
HAQLPDEAK	1007.5	>tr|W5BD57|W5BD57_WHEAT Uncharacterized protein OS=Triticum aestivum PE=3 SV=1;>tr|A0A096UUG6|A0A096UUG6_WHEAT Uncharacterized protein OS=Triticum aestivum PE=3 SV=1;>tr|W5BXY3|W5BXY3_WHEAT Uncharacterized protein OS=Triticum aestivum PE=3 SV=1;>tr|W5AWL9|W5AWL9_WHEAT Uncharacterized protein OS=Triticum aestivum PE=4 SV=1;>tr|W5GCG6|W5GCG6_WHEAT Uncharacterized protein OS=Triticum aestivum PE=3 S…	>tr|W5BD57|W5BD57_WHEAT Uncharacterized protein OS=Triticum aestivum PE=3 SV=1	2	0.010875	88.681	22814000
HAVAAILEPSK	1134.64	>tr|A0A096UTR4|A0A096UTR4_WHEAT Uncharacterized protein OS=Triticum aestivum PE=4 SV=1;>tr|K4HRS2|K4HRS2_WHEAT Monodehydroascorbate reductase 4 OS=Triticum aestivum PE=2 SV=1;>tr|W5GYM2|W5GYM2_WHEAT Uncharacterized protein OS=Triticum aestivum PE=4 SV=1;>tr|W5GLP2|W5GLP2_WHEAT Uncharacterized protein OS=Triticum aestivum PE=4 SV=1	>tr|A0A096UTR4|A0A096UTR4_WHEAT Uncharacterized protein OS=Triticum aestivum PE=4 SV=1	2	0.014362	61.958	6158400
HAVEVADR	895.451	>tr|W5DVJ7|W5DVJ7_WHEAT Acyl-coenzyme A oxidase OS=Triticum aestivum PE=3 SV=1	>tr|W5DVJ7|W5DVJ7_WHEAT Acyl-coenzyme A oxidase OS=Triticum aestivum PE=3 SV=1	2	0.015158	99.136	8968700
HAVIMHPLPR	1169.65	>tr|W5EV37|W5EV37_WHEAT Uncharacterized protein OS=Triticum aestivum PE=3 SV=1;>tr|Q9S983|Q9S983_WHEAT Aspartate carbamoyltransferase (Fragment) OS=Triticum aestivum PE=3 SV=1;>tr|W5FS30|W5FS30_WHEAT Uncharacterized protein OS=Triticum aestivum PE=4 SV=1	>tr|W5EV37|W5EV37_WHEAT Uncharacterized protein OS=Triticum aestivum PE=3 SV=1	3	0.008903	74.92	0
HAVPVPK	746.444	>tr|W5GMS3|W5GMS3_WHEAT Uncharacterized protein OS=Triticum aestivum PE=3 SV=1;>tr|W5G8R8|W5G8R8_WHEAT Uncharacterized protein OS=Triticum aestivum PE=3 SV=1;>tr|W5GVS6|W5GVS6_WHEAT Uncharacterized protein OS=Triticum aestivum PE=3 SV=1	>tr|W5GMS3|W5GMS3_WHEAT Uncharacterized protein OS=Triticum aestivum PE=3 SV=1	2	0.018162	106.29	46760000
HAVVVGR	736.434	>tr|W5AB78|W5AB78_WHEAT Uncharacterized protein OS=Triticum aestivum PE=3 SV=1;>tr|W5AMU3|W5AMU3_WHEAT Uncharacterized protein OS=Triticum aestivum PE=3 SV=1;>tr|W4ZX77|W4ZX77_WHEAT Uncharacterized protein OS=Triticum aestivum PE=3 SV=1	>tr|W5AB78|W5AB78_WHEAT Uncharacterized protein OS=Triticum aestivum PE=3 SV=1	2	0.0081554	159.65	88436000
HCEEEDAH	1025.35	>tr|A0A0C4BK40|A0A0C4BK40_WHEAT Uncharacterized protein OS=Triticum aestivum PE=3 SV=1;>tr|A0A0C4BK97|A0A0C4BK97_WHEAT Uncharacterized protein OS=Triticum aestivum PE=3 SV=1;>tr|Q8L807|Q8L807_WHEAT Putative glycine decarboxylase subunit OS=Triticum aestivum PE=2 SV=1;>tr|A0A0C4BK59|A0A0C4BK59_WHEAT Uncharacterized protein OS=Triticum aestivum PE=3 SV=1	>tr|A0A0C4BK59|A0A0C4BK59_WHEAT Uncharacterized protein OS=Triticum aestivum PE=3 SV=1	2	1.7172e-09	197.65	83411000
HCGPCVK	856.368	>tr|W5G637|W5G637_WHEAT Uncharacterized protein OS=Triticum aestivum PE=4 SV=1;>tr|W5GZH2|W5GZH2_WHEAT Uncharacterized protein OS=Triticum aestivum PE=4 SV=1	>tr|W5G637|W5G637_WHEAT Uncharacterized protein OS=Triticum aestivum PE=4 SV=1	2	0.018487	102.98	6180900
HCLLANR	882.449	>tr|W5DX68|W5DX68_WHEAT Arogenate dehydratase OS=Triticum aestivum PE=4 SV=1;>tr|W5EGH8|W5EGH8_WHEAT Arogenate dehydratase OS=Triticum aestivum PE=4 SV=1;>tr|A0A096URA2|A0A096URA2_WHEAT Arogenate dehydratase OS=Triticum aestivum PE=4 SV=1;>tr|W5DYY4|W5DYY4_WHEAT Uncharacterized protein OS=Triticum aestivum PE=4 SV=1;>tr|A0A0C4BJ93|A0A0C4BJ93_WHEAT Arogenate dehydratase OS=Triticum aestivum PE=4 S…	>tr|W5DX68|W5DX68_WHEAT Arogenate dehydratase OS=Triticum aestivum PE=4 SV=1	2	0.0062842	87.582	0
HCVNSISLK	1056.54	>tr|W5A422|W5A422_WHEAT Uncharacterized protein OS=Triticum aestivum PE=4 SV=1;>tr|W4ZQ19|W4ZQ19_WHEAT Uncharacterized protein OS=Triticum aestivum PE=4 SV=1;>tr|W5AEY8|W5AEY8_WHEAT Uncharacterized protein OS=Triticum aestivum PE=4 SV=1	>tr|W5A422|W5A422_WHEAT Uncharacterized protein OS=Triticum aestivum PE=4 SV=1	2	0.0079847	96.89	22826000
HCVNSVSIK	1042.52	>tr|W5G7W7|W5G7W7_WHEAT Uncharacterized protein OS=Triticum aestivum PE=4 SV=1;>tr|W5GWK2|W5GWK2_WHEAT Uncharacterized protein OS=Triticum aestivum PE=4 SV=1;>tr|W5GIV0|W5GIV0_WHEAT Uncharacterized protein OS=Triticum aestivum PE=4 SV=1	>tr|W5G7W7|W5G7W7_WHEAT Uncharacterized protein OS=Triticum aestivum PE=4 SV=1	2	0.0016892	123.11	28834000
HDVEEYAK	989.445	>tr|W5ECJ8|W5ECJ8_WHEAT Serine hydroxymethyltransferase OS=Triticum aestivum PE=3 SV=1;>tr|A0A0C4BJE5|A0A0C4BJE5_WHEAT Serine hydroxymethyltransferase OS=Triticum aestivum PE=3 SV=1	>tr|W5ECJ8|W5ECJ8_WHEAT Serine hydroxymethyltransferase OS=Triticum aestivum PE=3 SV=1	2	0.034551	57.047	0
HDVVYPIR	997.535	>tr|A0A077RXF1|A0A077RXF1_WHEAT Alpha-1,4 glucan phosphorylase OS=Triticum aestivum GN=TRAES_3BF142500010CFD_c1 PE=3 SV=1;>sp|Q9LKJ3|PHSH_WHEAT Alpha-glucan phosphorylase, H isozyme OS=Triticum aestivum PE=2 SV=1;>tr|D8L9G6|D8L9G6_WHEAT Alpha-1,4 glucan phosphorylase OS=Triticum aestivum GN=TAA_ctg0079b.00040.1 PE=3 SV=1;>tr|D8L9G7|D8L9G7_WHEAT Alpha-1,4 glucan phosphorylase OS=Triticum aestivum …	>tr|A0A077RXF1|A0A077RXF1_WHEAT Alpha-1,4 glucan phosphorylase OS=Triticum aestivum GN=TRAES_3BF142500010CFD_c1 PE=3 SV=1	2	0.0093513	69.598	8343900
HESKPSDAEESTK	1443.65	>tr|W5CDG6|W5CDG6_WHEAT Uncharacterized protein OS=Triticum aestivum PE=4 SV=1	>tr|W5CDG6|W5CDG6_WHEAT Uncharacterized protein OS=Triticum aestivum PE=4 SV=1	2	3.0794e-10	90.412	0
HFAAEPTK	899.45	>tr|W5D791|W5D791_WHEAT Uncharacterized protein OS=Triticum aestivum GN=TRAES_3BF042100190CFD_c1 PE=3 SV=1	>tr|W5D791|W5D791_WHEAT Uncharacterized protein OS=Triticum aestivum GN=TRAES_3BF042100190CFD_c1 PE=3 SV=1	2	0.020964	77.318	12118000
HFEIGGDK	901.429	>tr|W5BK80|W5BK80_WHEAT Uncharacterized protein OS=Triticum aestivum PE=3 SV=1;>tr|W5F0A5|W5F0A5_WHEAT Uncharacterized protein OS=Triticum aestivum PE=3 SV=1;>tr|W5FHE3|W5FHE3_WHEAT Uncharacterized protein OS=Triticum aestivum PE=3 SV=1;>tr|W5C6E8|W5C6E8_WHEAT Uncharacterized protein OS=Triticum aestivum PE=3 SV=1;>tr|W5FZH4|W5FZH4_WHEAT Uncharacterized protein OS=Triticum aestivum PE=3 SV=1;>tr|…	>tr|W5BK80|W5BK80_WHEAT Uncharacterized protein OS=Triticum aestivum PE=3 SV=1	2	0.033098	80.455	7634200
HFEIGGDKK	1029.52	>tr|W5BK80|W5BK80_WHEAT Uncharacterized protein OS=Triticum aestivum PE=3 SV=1;>tr|W5F0A5|W5F0A5_WHEAT Uncharacterized protein OS=Triticum aestivum PE=3 SV=1;>tr|W5FHE3|W5FHE3_WHEAT Uncharacterized protein OS=Triticum aestivum PE=3 SV=1;>tr|W5C6E8|W5C6E8_WHEAT Uncharacterized protein OS=Triticum aestivum PE=3 SV=1;>tr|W5FZH4|W5FZH4_WHEAT Uncharacterized protein OS=Triticum aestivum PE=3 SV=1;>tr|…	>tr|W5BK80|W5BK80_WHEAT Uncharacterized protein OS=Triticum aestivum PE=3 SV=1	2	0.0068762	100.02	23408000
HFFTPAAIDYLNSR	1650.82	>tr|W5E709|W5E709_WHEAT Uncharacterized protein OS=Triticum aestivum PE=4 SV=1;>tr|W5EGD6|W5EGD6_WHEAT Uncharacterized protein OS=Triticum aestivum PE=3 SV=1;>tr|W5E0V4|W5E0V4_WHEAT Uncharacterized protein OS=Triticum aestivum PE=3 SV=1	>tr|W5E709|W5E709_WHEAT Uncharacterized protein OS=Triticum aestivum PE=4 SV=1	3	0.031684	37.594	0
HFGLFNPDK	1073.53	>tr|A0A077S7Q4|A0A077S7Q4_WHEAT Uncharacterized protein OS=Triticum aestivum GN=TRAES_3BF039300010CFD_c1 PE=3 SV=1;>tr|A0A0H2UJ68|A0A0H2UJ68_WHEAT Uncharacterized protein OS=Triticum aestivum PE=3 SV=1;>tr|Q9XEN7|Q9XEN7_WHEAT Beta-1,3-glucanase OS=Triticum aestivum GN=Glb3 PE=2 SV=1;>tr|W5CX27|W5CX27_WHEAT Uncharacterized protein OS=Triticum aestivum GN=TRAES_3BF043600090CFD_c1 PE=3 SV=1;>tr|A0A0…	>tr|Q5CAL1|Q5CAL1_WHEAT Putative glucan endo-1,3-beta-D-glucosidase (Fragment) OS=Triticum aestivum GN=wgluc5 PE=2 SV=1	2	0.013211	83.358	22849000
HFGLFNPDKSPAYPIQFH	2114.04	>tr|Q5CAL1|Q5CAL1_WHEAT Putative glucan endo-1,3-beta-D-glucosidase (Fragment) OS=Triticum aestivum GN=wgluc5 PE=2 SV=1	>tr|Q5CAL1|Q5CAL1_WHEAT Putative glucan endo-1,3-beta-D-glucosidase (Fragment) OS=Triticum aestivum GN=wgluc5 PE=2 SV=1	3	5.8014e-11	120.3	44578000
HFGLFNPDKSPAYPIRFQ	2133.08	>tr|A0A077S7Q4|A0A077S7Q4_WHEAT Uncharacterized protein OS=Triticum aestivum GN=TRAES_3BF039300010CFD_c1 PE=3 SV=1;>tr|A0A0H2UJ68|A0A0H2UJ68_WHEAT Uncharacterized protein OS=Triticum aestivum PE=3 SV=1	>tr|A0A077S7Q4|A0A077S7Q4_WHEAT Uncharacterized protein OS=Triticum aestivum GN=TRAES_3BF039300010CFD_c1 PE=3 SV=1	3	0.0042633	59.261	7941000
HFGLMTPGLR	1127.59	>tr|W5H1T4|W5H1T4_WHEAT Uncharacterized protein OS=Triticum aestivum PE=3 SV=1;>tr|D7PGW0|D7PGW0_WHEAT Cinnamyl alcohol dehydrogenase OS=Triticum aestivum GN=CAD PE=2 SV=1;>tr|W5GCU0|W5GCU0_WHEAT Uncharacterized protein OS=Triticum aestivum PE=3 SV=1	>tr|W5H1T4|W5H1T4_WHEAT Uncharacterized protein OS=Triticum aestivum PE=3 SV=1	2	0.011259	68.893	19367000
HFGLSGHVLR	1121.61	>sp|Q95H62|RR14_WHEAT 30S ribosomal protein S14, chloroplastic OS=Triticum aestivum GN=rps14 PE=3 SV=1;>tr|S4Z381|S4Z381_WHEAT 30S ribosomal protein S14, chloroplastic OS=Triticum aestivum GN=rps14 PE=3 SV=1;>tr|W5E092|W5E092_WHEAT Uncharacterized protein OS=Triticum aestivum PE=4 SV=1	>sp|Q95H62|RR14_WHEAT 30S ribosomal protein S14, chloroplastic OS=Triticum aestivum GN=rps14 PE=3 SV=1	2,3	1.0517e-05	143.03	370890000
HFHSVQK	881.451	>tr|W5AXT4|W5AXT4_WHEAT Uncharacterized protein OS=Triticum aestivum PE=4 SV=1;>tr|W5GXT2|W5GXT2_WHEAT Uncharacterized protein OS=Triticum aestivum PE=4 SV=1;>tr|W5BSR8|W5BSR8_WHEAT Uncharacterized protein OS=Triticum aestivum PE=4 SV=1;>tr|W5HRP0|W5HRP0_WHEAT Uncharacterized protein OS=Triticum aestivum PE=4 SV=1;>tr|W5BFP4|W5BFP4_WHEAT Uncharacterized protein OS=Triticum aestivum PE=4 SV=1	>tr|W5AXT4|W5AXT4_WHEAT Uncharacterized protein OS=Triticum aestivum PE=4 SV=1	2	1.3487e-15	116.88	28752000
HFLAVPVPPR	1131.66	>tr|W5BTL4|W5BTL4_WHEAT Uncharacterized protein OS=Triticum aestivum PE=3 SV=1;>tr|W5AX02|W5AX02_WHEAT Uncharacterized protein OS=Triticum aestivum PE=3 SV=1	>tr|W5BTL4|W5BTL4_WHEAT Uncharacterized protein OS=Triticum aestivum PE=3 SV=1	2,3	0.00027941	120.15	72610000
HFVSACGK	904.423	>tr|W4ZNI1|W4ZNI1_WHEAT Uncharacterized protein OS=Triticum aestivum PE=3 SV=1;>tr|W5ADY1|W5ADY1_WHEAT Uncharacterized protein OS=Triticum aestivum PE=3 SV=1;>tr|W5A5L4|W5A5L4_WHEAT Uncharacterized protein OS=Triticum aestivum PE=3 SV=1	>tr|W4ZNI1|W4ZNI1_WHEAT Uncharacterized protein OS=Triticum aestivum PE=3 SV=1	2	0.033115	59.8	0
HGAALVNAK	879.493	>tr|W5E2V0|W5E2V0_WHEAT Uncharacterized protein OS=Triticum aestivum PE=4 SV=1;>tr|W5EV27|W5EV27_WHEAT Uncharacterized protein OS=Triticum aestivum PE=4 SV=1	>tr|W5E2V0|W5E2V0_WHEAT Uncharacterized protein OS=Triticum aestivum PE=4 SV=1	2	4.4331e-47	123.98	0
HGATSVGQYK	1046.51	>tr|W5GC65|W5GC65_WHEAT Uncharacterized protein OS=Triticum aestivum PE=4 SV=1;>tr|W5GRC8|W5GRC8_WHEAT Uncharacterized protein OS=Triticum aestivum PE=4 SV=1	>tr|W5GC65|W5GC65_WHEAT Uncharacterized protein OS=Triticum aestivum PE=4 SV=1	2	1.076e-06	152.04	20456000
HGCCTSCAVR	1206.47	>tr|W5ENV9|W5ENV9_WHEAT Uncharacterized protein OS=Triticum aestivum PE=4 SV=1;>tr|W5ECI0|W5ECI0_WHEAT Uncharacterized protein OS=Triticum aestivum PE=4 SV=1	>tr|W5ENV9|W5ENV9_WHEAT Uncharacterized protein OS=Triticum aestivum PE=4 SV=1	2	0.0013613	109.83	15491000
HGFTSTATAK	1019.5	>tr|W5DS49|W5DS49_WHEAT Uncharacterized protein OS=Triticum aestivum PE=4 SV=1;>tr|A0A096UVA4|A0A096UVA4_WHEAT Uncharacterized protein OS=Triticum aestivum PE=4 SV=1;>tr|W5I612|W5I612_WHEAT Uncharacterized protein OS=Triticum aestivum PE=4 SV=1	>tr|W5DS49|W5DS49_WHEAT Uncharacterized protein OS=Triticum aestivum PE=4 SV=1	2	9.9704e-07	153.1	27529000
HGIGYQPTR	1027.52	>tr|W5H7N8|W5H7N8_WHEAT Uncharacterized protein OS=Triticum aestivum PE=4 SV=1;>tr|W5I3M9|W5I3M9_WHEAT Uncharacterized protein OS=Triticum aestivum PE=4 SV=1	>tr|W5H7N8|W5H7N8_WHEAT Uncharacterized protein OS=Triticum aestivum PE=4 SV=1	2	0.018924	72.928	0
HGIPISTVAVR	1148.67	>tr|W5DR00|W5DR00_WHEAT Uncharacterized protein OS=Triticum aestivum PE=4 SV=1	>tr|W5DR00|W5DR00_WHEAT Uncharacterized protein OS=Triticum aestivum PE=4 SV=1	2	0.004136	72.2	0
HGIQVER	837.446	>tr|W5HTV1|W5HTV1_WHEAT Uncharacterized protein OS=Triticum aestivum PE=3 SV=1	>tr|W5HTV1|W5HTV1_WHEAT Uncharacterized protein OS=Triticum aestivum PE=3 SV=1	2	6.7949e-73	147.52	63489000
HGLDAVAK	809.44	>tr|W4ZY58|W4ZY58_WHEAT Uncharacterized protein OS=Triticum aestivum PE=4 SV=1;>tr|W5AMB3|W5AMB3_WHEAT Uncharacterized protein OS=Triticum aestivum PE=4 SV=1	>tr|W4ZY58|W4ZY58_WHEAT Uncharacterized protein OS=Triticum aestivum PE=4 SV=1	2	0.02591	84.498	4894400
HGLDAVAKK	937.535	>tr|W4ZY58|W4ZY58_WHEAT Uncharacterized protein OS=Triticum aestivum PE=4 SV=1;>tr|W5AMB3|W5AMB3_WHEAT Uncharacterized protein OS=Triticum aestivum PE=4 SV=1	>tr|W4ZY58|W4ZY58_WHEAT Uncharacterized protein OS=Triticum aestivum PE=4 SV=1	2	0.040656	55.064	0
HGRPGIGATHSSR	1331.68	>tr|W5ASA4|W5ASA4_WHEAT Uncharacterized protein OS=Triticum aestivum PE=3 SV=1;>tr|W4ZZX1|W4ZZX1_WHEAT Uncharacterized protein OS=Triticum aestivum PE=3 SV=1;>tr|W5FBD5|W5FBD5_WHEAT Uncharacterized protein OS=Triticum aestivum PE=3 SV=1;>tr|W4ZSA9|W4ZSA9_WHEAT Uncharacterized protein OS=Triticum aestivum PE=3 SV=1;>tr|W5EVK9|W5EVK9_WHEAT Uncharacterized protein OS=Triticum aestivum PE=3 SV=1;>tr|…	>tr|W5ASA4|W5ASA4_WHEAT Uncharacterized protein OS=Triticum aestivum PE=3 SV=1	4	0.00029215	107.39	236890000
HGSLGFLPR	982.535	>tr|A1YE31|A1YE31_WHEAT Ribosomal protein L3-A3 OS=Triticum aestivum GN=RPL3-A3 PE=2 SV=1;>tr|A1YE34|A1YE34_WHEAT Ribosomal protein L3-B2 OS=Triticum aestivum GN=RPL3-B2 PE=2 SV=1;>tr|Q6V959|Q6V959_WHEAT Ribosomal protein L3 OS=Triticum aestivum GN=RPL3 PE=2 SV=1;>tr|Q7X744|Q7X744_WHEAT Ribosomal protein L3 OS=Triticum aestivum GN=RPL3 PE=1 SV=1;>tr|Q7X748|Q7X748_WHEAT Ribosomal protein L3 OS=Tri…	>tr|A1YE31|A1YE31_WHEAT Ribosomal protein L3-A3 OS=Triticum aestivum GN=RPL3-A3 PE=2 SV=1	2	7.9944e-08	175.51	302980000
HGVAVIPGSASGGPGYIR	1693.89	>tr|A0A0H2UIF3|A0A0H2UIF3_WHEAT Uncharacterized protein OS=Triticum aestivum PE=3 SV=1;>tr|W5CLH6|W5CLH6_WHEAT Uncharacterized protein OS=Triticum aestivum PE=3 SV=1;>tr|W5DFC7|W5DFC7_WHEAT Uncharacterized protein OS=Triticum aestivum PE=3 SV=1	>tr|A0A0H2UIF3|A0A0H2UIF3_WHEAT Uncharacterized protein OS=Triticum aestivum PE=3 SV=1	3	0.013089	26.412	7363100
HHIALPPGAMGK	1227.65	>tr|W5I3K2|W5I3K2_WHEAT Uncharacterized protein OS=Triticum aestivum PE=3 SV=1;>tr|Q1W681|Q1W681_WHEAT Vacuolar proton-ATPase subunit A OS=Triticum aestivum PE=2 SV=1;>tr|W5H9C6|W5H9C6_WHEAT Uncharacterized protein OS=Triticum aestivum PE=3 SV=1;>tr|W5HLE3|W5HLE3_WHEAT Uncharacterized protein OS=Triticum aestivum PE=3 SV=1	>tr|W5I3K2|W5I3K2_WHEAT Uncharacterized protein OS=Triticum aestivum PE=3 SV=1	2,3	1.1577e-06	84.31	100410000
HHSIDAQLR	1075.55	>tr|W5I4T2|W5I4T2_WHEAT Uncharacterized protein OS=Triticum aestivum PE=4 SV=1	>tr|W5I4T2|W5I4T2_WHEAT Uncharacterized protein OS=Triticum aestivum PE=4 SV=1	3	0.027194	67.494	14520000
HIDISSDFTPK	1258.62	>sp|Q1XIR9|HGL1A_WHEAT 4-hydroxy-7-methoxy-3-oxo-3,4-dihydro-2H-1,4-benzoxazin-2-yl glucoside beta-D-glucosidase 1a, chloroplastic OS=Triticum aestivum GN=GLU1A PE=1 SV=1;>tr|W5BAF7|W5BAF7_WHEAT Uncharacterized protein OS=Triticum aestivum PE=3 SV=1;>tr|J3RST3|J3RST3_WHEAT Beta-glucosidase 1a (Fragment) OS=Triticum aestivum GN=GLU1a PE=2 SV=1	>sp|Q1XIR9|HGL1A_WHEAT 4-hydroxy-7-methoxy-3-oxo-3,4-dihydro-2H-1,4-benzoxazin-2-yl glucoside beta-D-glucosidase 1a, chloroplastic OS=Triticum aestivum GN=GLU1A PE=1 SV=1	2	1.7632e-05	130.1	47609000
HIETTLTR	969.524	>tr|W4ZY98|W4ZY98_WHEAT Uncharacterized protein OS=Triticum aestivum PE=3 SV=1;>tr|W5AMH9|W5AMH9_WHEAT Uncharacterized protein OS=Triticum aestivum PE=3 SV=1;>tr|Q9SEW1|Q9SEW1_WHEAT Heat shock protein 70 OS=Triticum aestivum GN=HSP70 PE=2 SV=1;>tr|W5FF67|W5FF67_WHEAT Uncharacterized protein OS=Triticum aestivum PE=3 SV=1;>tr|W5A3R2|W5A3R2_WHEAT Uncharacterized protein OS=Triticum aestivum PE=3 SV…	>tr|W4ZY98|W4ZY98_WHEAT Uncharacterized protein OS=Triticum aestivum PE=3 SV=1	2	0.025423	85.161	20822000
HIGETLK	796.444	>sp|Q5S1S6|PRXQ_WHEAT Peroxiredoxin Q, chloroplastic OS=Triticum aestivum GN=PRX1 PE=1 SV=1;>tr|W5I9U4|W5I9U4_WHEAT Uncharacterized protein OS=Triticum aestivum PE=4 SV=1;>tr|W5HUP5|W5HUP5_WHEAT Uncharacterized protein OS=Triticum aestivum PE=4 SV=1	>sp|Q5S1S6|PRXQ_WHEAT Peroxiredoxin Q, chloroplastic OS=Triticum aestivum GN=PRX1 PE=1 SV=1	2	0.018513	102.72	14271000
HILVETGHIGR	1230.68	>tr|W5BIV2|W5BIV2_WHEAT Uncharacterized protein OS=Triticum aestivum PE=4 SV=1	>tr|W5BIV2|W5BIV2_WHEAT Uncharacterized protein OS=Triticum aestivum PE=4 SV=1	3	0.00032325	112.89	5045000
HIMENCK	930.405	>tr|I0JTT9|I0JTT9_WHEAT Glutamate decarboxylase OS=Triticum aestivum GN=gad1 PE=3 SV=1	>tr|I0JTT9|I0JTT9_WHEAT Glutamate decarboxylase OS=Triticum aestivum GN=gad1 PE=3 SV=1	2	0.018619	101.64	11828000
HIPQGAALEADWDAK	1620.79	>tr|W5I6Q0|W5I6Q0_WHEAT Uncharacterized protein OS=Triticum aestivum PE=4 SV=1;>tr|W5DNV0|W5DNV0_WHEAT Uncharacterized protein OS=Triticum aestivum PE=4 SV=1	>tr|W5I6Q0|W5I6Q0_WHEAT Uncharacterized protein OS=Triticum aestivum PE=4 SV=1	2,3	2.0638e-14	91.207	21538000
HIPQLTQK	963.55	>sp|Q95H55|RR18_WHEAT 30S ribosomal protein S18, chloroplastic OS=Triticum aestivum GN=rps18 PE=3 SV=1;>tr|S4Z0B5|S4Z0B5_WHEAT Ribosomal protein S18 OS=Triticum aestivum PE=3 SV=1;>tr|W5B0Z2|W5B0Z2_WHEAT Uncharacterized protein OS=Triticum aestivum PE=3 SV=1;>tr|W5DHB6|W5DHB6_WHEAT Uncharacterized protein OS=Triticum aestivum PE=3 SV=1;>tr|W5DJT3|W5DJT3_WHEAT Uncharacterized protein OS=Triticum a…	>sp|Q95H55|RR18_WHEAT 30S ribosomal protein S18, chloroplastic OS=Triticum aestivum GN=rps18 PE=3 SV=1	2	0.025052	85.666	60833000
HIQLAVR	835.503	>sp|Q43312|H2A7_WHEAT Protein H2A.7 OS=Triticum aestivum GN=H2A-4 PE=2 SV=3;>tr|W5HZW3|W5HZW3_WHEAT Histone H2A OS=Triticum aestivum PE=3 SV=1;>tr|W5I049|W5I049_WHEAT Histone H2A OS=Triticum aestivum PE=3 SV=1;>tr|W5ED95|W5ED95_WHEAT Histone H2A OS=Triticum aestivum PE=3 SV=1;>tr|W5ER28|W5ER28_WHEAT Histone H2A OS=Triticum aestivum PE=3 SV=1;>tr|W5G1Z4|W5G1Z4_WHEAT Histone H2A OS=Triticum aestivu…	>tr|W5BNS0|W5BNS0_WHEAT Histone H2A OS=Triticum aestivum PE=3 SV=1	2	0.017737	110.61	554360000
HIQSHNFLSK	1209.63	>tr|D2KZ12|D2KZ12_WHEAT 3-ketoacyl-CoA thiolase-like protein OS=Triticum aestivum GN=TaSAG8 PE=2 SV=1;>tr|W5GAW0|W5GAW0_WHEAT Uncharacterized protein OS=Triticum aestivum PE=3 SV=1	>tr|D2KZ12|D2KZ12_WHEAT 3-ketoacyl-CoA thiolase-like protein OS=Triticum aestivum GN=TaSAG8 PE=2 SV=1	2	0.0010151	84.198	0
HITLGSCPK	1011.52	>tr|W5EPK6|W5EPK6_WHEAT Uncharacterized protein OS=Triticum aestivum PE=4 SV=1;>tr|W5DP57|W5DP57_WHEAT Uncharacterized protein OS=Triticum aestivum PE=4 SV=1;>tr|W5EDP7|W5EDP7_WHEAT Uncharacterized protein OS=Triticum aestivum PE=4 SV=1	>tr|W5EPK6|W5EPK6_WHEAT Uncharacterized protein OS=Triticum aestivum PE=4 SV=1	2	0.0044162	103.7	19986000
HIVIGSGDER	1081.55	>tr|W5BBF4|W5BBF4_WHEAT Lipoxygenase OS=Triticum aestivum PE=3 SV=1;>tr|W5ASP5|W5ASP5_WHEAT Lipoxygenase OS=Triticum aestivum PE=3 SV=1	>tr|W5BBF4|W5BBF4_WHEAT Lipoxygenase OS=Triticum aestivum PE=3 SV=1	2	0.0080679	75.652	33938000
HIVQDLRPEVPVSTK	1716.95	>tr|W5D4F5|W5D4F5_WHEAT Uncharacterized protein OS=Triticum aestivum GN=TRAES_3BF007900030CFD_c1 PE=4 SV=1;>tr|W5CFG7|W5CFG7_WHEAT Uncharacterized protein OS=Triticum aestivum PE=4 SV=1;>tr|W5DCE1|W5DCE1_WHEAT Uncharacterized protein OS=Triticum aestivum PE=4 SV=1	>tr|W5D4F5|W5D4F5_WHEAT Uncharacterized protein OS=Triticum aestivum GN=TRAES_3BF007900030CFD_c1 PE=4 SV=1	2,3	1.0896e-07	124.09	61053000
HIWSSGIR	954.504	>tr|W5G990|W5G990_WHEAT Uncharacterized protein OS=Triticum aestivum PE=4 SV=1;>tr|W5GLL6|W5GLL6_WHEAT Uncharacterized protein OS=Triticum aestivum PE=4 SV=1	>tr|W5G990|W5G990_WHEAT Uncharacterized protein OS=Triticum aestivum PE=4 SV=1	2	0.03892	54.776	0
HKDQSFPSLSAIDK	1571.79	>tr|W5FL28|W5FL28_WHEAT Lipoxygenase OS=Triticum aestivum PE=3 SV=1;>tr|W5G4K3|W5G4K3_WHEAT Lipoxygenase OS=Triticum aestivum PE=3 SV=1	>tr|W5G4K3|W5G4K3_WHEAT Lipoxygenase OS=Triticum aestivum PE=3 SV=1	3	0.016572	45.864	12479000
HLAIDTLEYK	1201.63	>sp|Q95H61|RR4_WHEAT 30S ribosomal protein S4, chloroplastic OS=Triticum aestivum GN=rps4 PE=3 SV=1;>tr|S4Z3F5|S4Z3F5_WHEAT Ribosomal protein S4 OS=Triticum aestivum PE=3 SV=1	>sp|Q95H61|RR4_WHEAT 30S ribosomal protein S4, chloroplastic OS=Triticum aestivum GN=rps4 PE=3 SV=1	2	0.0067291	78.488	3792200
HLAPFLPSHPVIPTGGFPLPEK	2350.28	>tr|A0A077S2R7|A0A077S2R7_WHEAT Uncharacterized protein OS=Triticum aestivum GN=TRAES_3BF092100100CFD_c1 PE=3 SV=1;>tr|W5DCF1|W5DCF1_WHEAT Uncharacterized protein OS=Triticum aestivum PE=4 SV=1;>tr|W5CAD8|W5CAD8_WHEAT Uncharacterized protein OS=Triticum aestivum PE=4 SV=1	>tr|A0A077S2R7|A0A077S2R7_WHEAT Uncharacterized protein OS=Triticum aestivum GN=TRAES_3BF092100100CFD_c1 PE=3 SV=1	3,4	9.337e-33	146.89	225200000
HLASLAGK	795.46	>tr|W5DMP7|W5DMP7_WHEAT Uncharacterized protein OS=Triticum aestivum PE=4 SV=1	>tr|W5DMP7|W5DMP7_WHEAT Uncharacterized protein OS=Triticum aestivum PE=4 SV=1	2	0.0081901	136.75	25612000
HLGVVGLGGLGHMAVK	1543.87	>tr|W5F9T8|W5F9T8_WHEAT Uncharacterized protein OS=Triticum aestivum PE=3 SV=1;>tr|W5FSP4|W5FSP4_WHEAT Uncharacterized protein OS=Triticum aestivum PE=3 SV=1;>tr|W5FY29|W5FY29_WHEAT Uncharacterized protein OS=Triticum aestivum PE=3 SV=1	>tr|W5F9T8|W5F9T8_WHEAT Uncharacterized protein OS=Triticum aestivum PE=3 SV=1	3	2.5594e-08	124.12	8654500
HLGVVGLGGLGHVAVK	1511.89	>tr|W5F8L9|W5F8L9_WHEAT Uncharacterized protein OS=Triticum aestivum PE=4 SV=1;>tr|W5FYR9|W5FYR9_WHEAT Uncharacterized protein OS=Triticum aestivum PE=4 SV=1	>tr|W5F8L9|W5F8L9_WHEAT Uncharacterized protein OS=Triticum aestivum PE=4 SV=1	3	2.0803e-09	132.79	7482400
HLLLAIR	834.544	>tr|W4ZWK0|W4ZWK0_WHEAT Histone H2A OS=Triticum aestivum PE=3 SV=1;>tr|W4ZYU1|W4ZYU1_WHEAT Histone H2A OS=Triticum aestivum PE=3 SV=1;>tr|W5AUZ0|W5AUZ0_WHEAT Histone H2A OS=Triticum aestivum PE=3 SV=1;>tr|W5A8H1|W5A8H1_WHEAT Histone H2A OS=Triticum aestivum PE=3 SV=1;>tr|W5ABG7|W5ABG7_WHEAT Histone H2A OS=Triticum aestivum PE=3 SV=1;>tr|W5AMX3|W5AMX3_WHEAT Histone H2A OS=Triticum aestivum PE=3 SV…	>tr|W4ZWK0|W4ZWK0_WHEAT Histone H2A OS=Triticum aestivum PE=3 SV=1	2	9.5063e-05	177.91	1033100000
HLLLAVR	820.528	>tr|A0A096UKH0|A0A096UKH0_WHEAT Histone H2A OS=Triticum aestivum PE=3 SV=1;>tr|A0A096UUR2|A0A096UUR2_WHEAT Histone H2A OS=Triticum aestivum PE=3 SV=1;>sp|P02275|H2A1_WHEAT Histone H2A.1 OS=Triticum aestivum GN=H2A-9 PE=1 SV=2;>tr|W5GEA4|W5GEA4_WHEAT Histone H2A OS=Triticum aestivum PE=3 SV=1;>tr|W5H1W9|W5H1W9_WHEAT Histone H2A OS=Triticum aestivum PE=3 SV=1;>sp|Q43213|H2A5_WHEAT Protein H2A.5 OS=…	>tr|A0A096UKH0|A0A096UKH0_WHEAT Histone H2A OS=Triticum aestivum PE=3 SV=1	2	2.4425e-57	168.62	71346000
HLNAGIFGPGADGHSLPAEVSR	2201.1	>tr|W5GUI9|W5GUI9_WHEAT Phenylalanine ammonia-lyase OS=Triticum aestivum PE=3 SV=1;>tr|W5G7L2|W5G7L2_WHEAT Uncharacterized protein OS=Triticum aestivum PE=4 SV=1;>tr|W5GJC4|W5GJC4_WHEAT Uncharacterized protein OS=Triticum aestivum PE=4 SV=1	>tr|W5GUI9|W5GUI9_WHEAT Phenylalanine ammonia-lyase OS=Triticum aestivum PE=3 SV=1	3	0.0023691	62.684	6613000
HLNITLTR	966.561	>tr|W5CXB0|W5CXB0_WHEAT Uncharacterized protein OS=Triticum aestivum GN=TRAES_3BF023000010CFD_c1 PE=3 SV=1;>tr|W5DCU4|W5DCU4_WHEAT Uncharacterized protein OS=Triticum aestivum PE=3 SV=1;>tr|C3V133|C3V133_WHEAT Heat shock protein 70 (Fragment) OS=Triticum aestivum PE=2 SV=1;>tr|W5E825|W5E825_WHEAT Uncharacterized protein OS=Triticum aestivum PE=3 SV=1;>tr|W5C1U0|W5C1U0_WHEAT Uncharacterized protei…	>tr|W5CXB0|W5CXB0_WHEAT Uncharacterized protein OS=Triticum aestivum GN=TRAES_3BF023000010CFD_c1 PE=3 SV=1	2	0.0094714	131.41	29192000
HLPGFIEK	939.518	>tr|W5GFX3|W5GFX3_WHEAT Uncharacterized protein OS=Triticum aestivum PE=4 SV=1;>tr|W5H3F9|W5H3F9_WHEAT Uncharacterized protein OS=Triticum aestivum PE=4 SV=1	>tr|W5GFX3|W5GFX3_WHEAT Uncharacterized protein OS=Triticum aestivum PE=4 SV=1	2	0.032004	62.582	0
HLQAGAK	723.403	>tr|W5E659|W5E659_WHEAT Uncharacterized protein OS=Triticum aestivum PE=3 SV=1;>tr|W5EHP7|W5EHP7_WHEAT Uncharacterized protein OS=Triticum aestivum PE=3 SV=1;REV__>tr|W5F1T4|W5F1T4_WHEAT Uncharacterized protein OS=Triticum aestivum PE=4 SV=1;REV__>tr|W5FR26|W5FR26_WHEAT Uncharacterized protein OS=Triticum aestivum PE=4 SV=1;REV__>tr|W5F7G5|W5F7G5_WHEAT Uncharacterized protein OS=Triticum aestivum…	>tr|W5E659|W5E659_WHEAT Uncharacterized protein OS=Triticum aestivum PE=3 SV=1	2	0.017734	110.63	4720700
HLQFNDQADR	1242.57	>tr|W5GHT5|W5GHT5_WHEAT Isocitrate dehydrogenase [NAD] subunit, mitochondrial OS=Triticum aestivum PE=3 SV=1;>tr|W5GWE4|W5GWE4_WHEAT Isocitrate dehydrogenase [NAD] subunit, mitochondrial OS=Triticum aestivum PE=3 SV=1;>tr|W5GBA3|W5GBA3_WHEAT Uncharacterized protein OS=Triticum aestivum PE=3 SV=1	>tr|W5GHT5|W5GHT5_WHEAT Isocitrate dehydrogenase [NAD] subunit, mitochondrial OS=Triticum aestivum PE=3 SV=1	2	0.0036098	88.681	23658000
HLQLAIR	849.518	>tr|W5F1A1|W5F1A1_WHEAT Histone H2A OS=Triticum aestivum PE=3 SV=1;>tr|W5FFM2|W5FFM2_WHEAT Histone H2A OS=Triticum aestivum PE=3 SV=1;>tr|W5ELS0|W5ELS0_WHEAT Histone H2A OS=Triticum aestivum PE=3 SV=1;>tr|A0A0C4BKM5|A0A0C4BKM5_WHEAT Histone H2A OS=Triticum aestivum PE=3 SV=1;>tr|W5A1Q1|W5A1Q1_WHEAT Histone H2A OS=Triticum aestivum PE=3 SV=1;>tr|W4ZVY5|W4ZVY5_WHEAT Histone H2A OS=Triticum aestivum…	>tr|A0A0C4BKM5|A0A0C4BKM5_WHEAT Histone H2A OS=Triticum aestivum PE=3 SV=1	2	0.00020277	172.39	166450000
HLSLQNVR	965.541	>tr|W5ERE6|W5ERE6_WHEAT Uncharacterized protein OS=Triticum aestivum PE=3 SV=1;>tr|W5EEM1|W5EEM1_WHEAT Uncharacterized protein OS=Triticum aestivum PE=4 SV=1	>tr|W5ERE6|W5ERE6_WHEAT Uncharacterized protein OS=Triticum aestivum PE=3 SV=1	2	0.013311	104.37	15332000
HLVDQYLESTR	1359.68	>tr|A0A096UKG4|A0A096UKG4_WHEAT Uncharacterized protein OS=Triticum aestivum PE=4 SV=1;>tr|A0A096UJW8|A0A096UJW8_WHEAT Uncharacterized protein OS=Triticum aestivum PE=4 SV=1;>tr|W5FCR5|W5FCR5_WHEAT Uncharacterized protein OS=Triticum aestivum PE=4 SV=1	>tr|A0A096UKG4|A0A096UKG4_WHEAT Uncharacterized protein OS=Triticum aestivum PE=4 SV=1	2	0.0011159	98.156	8548100
HLVIVQFK	982.596	>tr|W5BJ30|W5BJ30_WHEAT Uncharacterized protein OS=Triticum aestivum PE=4 SV=1;>tr|W5B3S3|W5B3S3_WHEAT Uncharacterized protein OS=Triticum aestivum PE=4 SV=1;>tr|W5C9J4|W5C9J4_WHEAT Uncharacterized protein OS=Triticum aestivum PE=4 SV=1	>tr|W5BJ30|W5BJ30_WHEAT Uncharacterized protein OS=Triticum aestivum PE=4 SV=1	2	4.8971e-06	91.626	1834400
HMYHDMYLK	1236.54	>tr|W5B4J7|W5B4J7_WHEAT Uncharacterized protein OS=Triticum aestivum PE=4 SV=1;>tr|W5B5B5|W5B5B5_WHEAT Uncharacterized protein OS=Triticum aestivum PE=4 SV=1;>tr|W5C3Q8|W5C3Q8_WHEAT Ribosomal protein L19 OS=Triticum aestivum PE=3 SV=1;>tr|W5C4L0|W5C4L0_WHEAT Ribosomal protein L19 OS=Triticum aestivum PE=3 SV=1;>tr|Q7XY20|Q7XY20_WHEAT Ribosomal protein L19 OS=Triticum aestivum PE=1 SV=1;>tr|W5EJ02…	>tr|W5C3Q8|W5C3Q8_WHEAT Ribosomal protein L19 OS=Triticum aestivum PE=3 SV=1	3	0.019998	75.043	14312000
HNASLTHR	934.473	>tr|W5D9Z6|W5D9Z6_WHEAT Uncharacterized protein OS=Triticum aestivum PE=4 SV=1;>tr|W5D3D3|W5D3D3_WHEAT Uncharacterized protein OS=Triticum aestivum GN=TRAES_3BF108200020CFD_c1 PE=4 SV=1	>tr|W5D9Z6|W5D9Z6_WHEAT Uncharacterized protein OS=Triticum aestivum PE=4 SV=1	2,3	0.0094911	131.22	24980000
HNEAAAICDK	1127.5	>tr|A0A077RR28|A0A077RR28_WHEAT Uncharacterized protein OS=Triticum aestivum GN=TRAES_3BF051200130CFD_c1 PE=4 SV=1;>tr|W5D9P8|W5D9P8_WHEAT Uncharacterized protein OS=Triticum aestivum PE=4 SV=1;>tr|W5CFU1|W5CFU1_WHEAT Uncharacterized protein OS=Triticum aestivum PE=4 SV=1	>tr|A0A077RR28|A0A077RR28_WHEAT Uncharacterized protein OS=Triticum aestivum GN=TRAES_3BF051200130CFD_c1 PE=4 SV=1	2	0.0030107	96.067	5321800
HNNVIPNGHFK	1275.65	>tr|W5GGF8|W5GGF8_WHEAT 60S ribosomal protein L13 OS=Triticum aestivum PE=3 SV=1;>tr|W5H7S1|W5H7S1_WHEAT 60S ribosomal protein L13 OS=Triticum aestivum PE=3 SV=1;>tr|W5I4P6|W5I4P6_WHEAT 60S ribosomal protein L13 OS=Triticum aestivum PE=3 SV=1;>tr|W5FX83|W5FX83_WHEAT Uncharacterized protein OS=Triticum aestivum PE=4 SV=1	>tr|W5GGF8|W5GGF8_WHEAT 60S ribosomal protein L13 OS=Triticum aestivum PE=3 SV=1	2	0.01726	54.259	0
HNSTVIVK	896.508	>tr|W5HY47|W5HY47_WHEAT Uncharacterized protein OS=Triticum aestivum PE=3 SV=1;>tr|W5HBR2|W5HBR2_WHEAT Uncharacterized protein OS=Triticum aestivum PE=3 SV=1;>tr|W5HQS2|W5HQS2_WHEAT Uncharacterized protein OS=Triticum aestivum PE=3 SV=1	>tr|W5HY47|W5HY47_WHEAT Uncharacterized protein OS=Triticum aestivum PE=3 SV=1	2	0.0076483	138.4	114390000
HNTPGQLEFK	1169.58	>sp|Q95H56|RK33_WHEAT 50S ribosomal protein L33, chloroplastic OS=Triticum aestivum GN=rpl33 PE=3 SV=1;>tr|S4Z9C8|S4Z9C8_WHEAT Ribosomal protein L33 OS=Triticum aestivum GN=rpl33 PE=3 SV=1;>tr|W5EQS9|W5EQS9_WHEAT Uncharacterized protein OS=Triticum aestivum PE=3 SV=1;>tr|W5HWP8|W5HWP8_WHEAT Uncharacterized protein OS=Triticum aestivum PE=3 SV=1;>tr|W5AIS1|W5AIS1_WHEAT Uncharacterized protein OS=T…	>sp|Q95H56|RK33_WHEAT 50S ribosomal protein L33, chloroplastic OS=Triticum aestivum GN=rpl33 PE=3 SV=1	2	0.00019854	124.39	90060000
HNVACTAER	1056.48	>tr|W5H6A6|W5H6A6_WHEAT Uncharacterized protein OS=Triticum aestivum PE=4 SV=1;>tr|W5HR23|W5HR23_WHEAT Uncharacterized protein OS=Triticum aestivum PE=4 SV=1	>tr|W5H6A6|W5H6A6_WHEAT Uncharacterized protein OS=Triticum aestivum PE=4 SV=1	2	0.018091	77.379	4823300
HNVPIPVSK	989.566	>tr|W4ZT78|W4ZT78_WHEAT Uncharacterized protein OS=Triticum aestivum PE=3 SV=1;>tr|W5A2K8|W5A2K8_WHEAT Uncharacterized protein OS=Triticum aestivum PE=3 SV=1	>tr|W4ZT78|W4ZT78_WHEAT Uncharacterized protein OS=Triticum aestivum PE=3 SV=1	2	0.014862	81.335	31860000
HPAESTSTTNESVLK	1599.77	>tr|W5G100|W5G100_WHEAT Pyruvate kinase OS=Triticum aestivum PE=3 SV=1;>tr|W5EZ49|W5EZ49_WHEAT Pyruvate kinase OS=Triticum aestivum PE=3 SV=1;>tr|W5FC58|W5FC58_WHEAT Uncharacterized protein OS=Triticum aestivum PE=4 SV=1	>tr|W5G100|W5G100_WHEAT Pyruvate kinase OS=Triticum aestivum PE=3 SV=1	2	9.1333e-05	54.598	0
HPEQDAER	980.431	>tr|W5ATG3|W5ATG3_WHEAT Cytochrome b-c1 complex subunit Rieske, mitochondrial OS=Triticum aestivum PE=4 SV=1;>tr|W5BF57|W5BF57_WHEAT Cytochrome b-c1 complex subunit Rieske, mitochondrial OS=Triticum aestivum PE=4 SV=1	>tr|W5ATG3|W5ATG3_WHEAT Cytochrome b-c1 complex subunit Rieske, mitochondrial OS=Triticum aestivum PE=4 SV=1	2	0.002789	154.49	9204000
HPGATVGAVEK	1064.56	>tr|W5I115|W5I115_WHEAT Uncharacterized protein OS=Triticum aestivum PE=4 SV=1;>tr|W5HNI8|W5HNI8_WHEAT Uncharacterized protein OS=Triticum aestivum PE=4 SV=1	>tr|W5I115|W5I115_WHEAT Uncharacterized protein OS=Triticum aestivum PE=4 SV=1	2	0.0063747	63.944	8801200
HPQIDVPNLQVIK	1499.85	>tr|W5AUH7|W5AUH7_WHEAT Uncharacterized protein OS=Triticum aestivum PE=4 SV=1;>tr|W5BCR6|W5BCR6_WHEAT Uncharacterized protein OS=Triticum aestivum PE=4 SV=1;>tr|W5BSX7|W5BSX7_WHEAT Uncharacterized protein OS=Triticum aestivum PE=4 SV=1	>tr|W5AUH7|W5AUH7_WHEAT Uncharacterized protein OS=Triticum aestivum PE=4 SV=1	2	0.037483	51.211	5217600
HPQVDASNLEVIK	1448.76	>tr|W5CCF9|W5CCF9_WHEAT Uncharacterized protein OS=Triticum aestivum PE=4 SV=1	>tr|W5CCF9|W5CCF9_WHEAT Uncharacterized protein OS=Triticum aestivum PE=4 SV=1	2	2.5697e-06	117.7	29722000
HQAVALR	793.456	>tr|W5G2X3|W5G2X3_WHEAT Pectinesterase OS=Triticum aestivum PE=3 SV=1;>tr|W5BMF4|W5BMF4_WHEAT Pectinesterase OS=Triticum aestivum PE=3 SV=1;>tr|W5AUF9|W5AUF9_WHEAT Pectinesterase OS=Triticum aestivum PE=3 SV=1;>tr|W5B7C3|W5B7C3_WHEAT Pectinesterase OS=Triticum aestivum PE=3 SV=1;>tr|W4ZME2|W4ZME2_WHEAT Pectinesterase OS=Triticum aestivum PE=3 SV=1;>tr|A0A077RVZ8|A0A077RVZ8_WHEAT Pectinesterase OS…	>tr|W5FPB7|W5FPB7_WHEAT Pectinesterase OS=Triticum aestivum PE=3 SV=1	2	0.018269	105.2	30745000
HQGITQLK	923.519	>tr|W5B2F5|W5B2F5_WHEAT Ribosomal protein L15 OS=Triticum aestivum PE=3 SV=1;>tr|W5FEX7|W5FEX7_WHEAT Ribosomal protein L15 OS=Triticum aestivum PE=3 SV=1;>tr|W5EXG9|W5EXG9_WHEAT Ribosomal protein L15 OS=Triticum aestivum PE=3 SV=1;>tr|W5C3C4|W5C3C4_WHEAT Ribosomal protein L15 OS=Triticum aestivum PE=3 SV=1;>tr|Q7XYE3|Q7XYE3_WHEAT Ribosomal protein L15 (Fragment) OS=Triticum aestivum PE=2 SV=1	>tr|W5B2F5|W5B2F5_WHEAT Ribosomal protein L15 OS=Triticum aestivum PE=3 SV=1	2	0.010063	125.82	138080000
HQLITATVADGK	1252.68	>tr|W5APB1|W5APB1_WHEAT Uncharacterized protein OS=Triticum aestivum PE=4 SV=1;>tr|W5B9F3|W5B9F3_WHEAT Uncharacterized protein OS=Triticum aestivum PE=4 SV=1;>sp|Q00434|PSBP_WHEAT Oxygen-evolving enhancer protein 2, chloroplastic OS=Triticum aestivum GN=PSBP PE=2 SV=1;>tr|W5BVT6|W5BVT6_WHEAT Uncharacterized protein OS=Triticum aestivum PE=4 SV=1	>tr|W5APB1|W5APB1_WHEAT Uncharacterized protein OS=Triticum aestivum PE=4 SV=1	2,3	0	252.42	142250000
HSLGQSHPVK	1088.57	>tr|W5B5J4|W5B5J4_WHEAT Uncharacterized protein OS=Triticum aestivum PE=4 SV=1;>tr|W5BLY1|W5BLY1_WHEAT Uncharacterized protein OS=Triticum aestivum PE=4 SV=1;>tr|W5DYH0|W5DYH0_WHEAT Uncharacterized protein OS=Triticum aestivum PE=4 SV=1;>tr|W5EI90|W5EI90_WHEAT Uncharacterized protein OS=Triticum aestivum PE=4 SV=1;>tr|W5C744|W5C744_WHEAT Uncharacterized protein OS=Triticum aestivum PE=4 SV=1;>tr|…	>tr|W5B5J4|W5B5J4_WHEAT Uncharacterized protein OS=Triticum aestivum PE=4 SV=1	2,3	0.0018411	106.4	61674000
HSLGQSHPVR	1116.58	>tr|A0A0C4B2Z2|A0A0C4B2Z2_WHEAT Uncharacterized protein OS=Triticum aestivum PE=4 SV=1;>tr|W5BL75|W5BL75_WHEAT Uncharacterized protein OS=Triticum aestivum PE=4 SV=1;>tr|I6V2S3|I6V2S3_WHEAT Stress responsive protein 1 OS=Triticum aestivum PE=4 SV=1;>tr|Q4U0C9|Q4U0C9_WHEAT Stress responsive protein OS=Triticum aestivum PE=2 SV=1;>tr|A0A096UQ38|A0A096UQ38_WHEAT Uncharacterized protein OS=Triticum a…	>tr|A0A0C4B2Z2|A0A0C4B2Z2_WHEAT Uncharacterized protein OS=Triticum aestivum PE=4 SV=1	3	0.00021521	123.51	82261000
HSMVGAGSLVK	1084.57	>tr|W5BQ35|W5BQ35_WHEAT Uncharacterized protein OS=Triticum aestivum PE=4 SV=1;>tr|W5C9U7|W5C9U7_WHEAT Uncharacterized protein OS=Triticum aestivum PE=4 SV=1;>tr|W5B543|W5B543_WHEAT Uncharacterized protein OS=Triticum aestivum PE=4 SV=1	>tr|W5BQ35|W5BQ35_WHEAT Uncharacterized protein OS=Triticum aestivum PE=4 SV=1	2	8.4104e-05	117.09	58222000
HSNIPAHISPCFR	1534.75	>tr|W5BU59|W5BU59_WHEAT Uncharacterized protein OS=Triticum aestivum PE=3 SV=1;>tr|W5AWL2|W5AWL2_WHEAT Uncharacterized protein OS=Triticum aestivum PE=3 SV=1;>tr|W5BFB7|W5BFB7_WHEAT Uncharacterized protein OS=Triticum aestivum PE=3 SV=1;>tr|W5GUZ1|W5GUZ1_WHEAT Uncharacterized protein OS=Triticum aestivum PE=3 SV=1;>tr|W5GBI3|W5GBI3_WHEAT Uncharacterized protein OS=Triticum aestivum PE=4 SV=1;>tr|…	>tr|W5BU59|W5BU59_WHEAT Uncharacterized protein OS=Triticum aestivum PE=3 SV=1	3	9.3312e-14	153.81	182420000
HTGPGYLSMANAGR	1430.67	>tr|W5HMT4|W5HMT4_WHEAT Peptidyl-prolyl cis-trans isomerase OS=Triticum aestivum PE=3 SV=1;>tr|Q7X7E8|Q7X7E8_WHEAT Peptidyl-prolyl cis-trans isomerase (Fragment) OS=Triticum aestivum PE=2 SV=1;>tr|W5H9B7|W5H9B7_WHEAT Peptidyl-prolyl cis-trans isomerase OS=Triticum aestivum PE=3 SV=1;>tr|C0J025|C0J025_WHEAT Peptidyl-prolyl cis-trans isomerase OS=Triticum aestivum PE=3 SV=1;>tr|W5I497|W5I497_WHEAT …	>tr|W5HMT4|W5HMT4_WHEAT Peptidyl-prolyl cis-trans isomerase OS=Triticum aestivum PE=3 SV=1	2,3	1.5174e-17	98.582	0
HTGQNIDK	911.446	>tr|W5GX51|W5GX51_WHEAT Uncharacterized protein OS=Triticum aestivum PE=4 SV=1	>tr|W5GX51|W5GX51_WHEAT Uncharacterized protein OS=Triticum aestivum PE=4 SV=1	2	0.0030763	153.24	67773000
HTGQNIDKIEQCMER	1857.85	>tr|W5GX51|W5GX51_WHEAT Uncharacterized protein OS=Triticum aestivum PE=4 SV=1	>tr|W5GX51|W5GX51_WHEAT Uncharacterized protein OS=Triticum aestivum PE=4 SV=1	2,3	3.6649e-06	78.244	29911000
HTGVMVGMGQK	1143.55	>tr|W5ETI1|W5ETI1_WHEAT Uncharacterized protein OS=Triticum aestivum PE=3 SV=1;>tr|W5DT55|W5DT55_WHEAT Uncharacterized protein OS=Triticum aestivum PE=3 SV=1;>tr|W5EE00|W5EE00_WHEAT Uncharacterized protein OS=Triticum aestivum PE=3 SV=1;>tr|W5CSL3|W5CSL3_WHEAT Uncharacterized protein OS=Triticum aestivum GN=TRAES_3BF019000090CFD_c1 PE=3 SV=1;>tr|W4ZTI7|W4ZTI7_WHEAT Uncharacterized protein OS=Trit…	>tr|W5FAY5|W5FAY5_WHEAT Uncharacterized protein OS=Triticum aestivum PE=3 SV=1	2	1.6126e-12	176.95	392860000
HTLIIYDDLSK	1316.7	>sp|P12112|ATPA_WHEAT ATP synthase subunit alpha, chloroplastic OS=Triticum aestivum GN=atpA PE=3 SV=2;>tr|S4Z3F2|S4Z3F2_WHEAT ATP synthase subunit alpha, chloroplastic OS=Triticum aestivum GN=atpA PE=3 SV=1;>tr|A0A0C4BFJ0|A0A0C4BFJ0_WHEAT Uncharacterized protein OS=Triticum aestivum PE=4 SV=1;>tr|A0A0C4B3M6|A0A0C4B3M6_WHEAT Uncharacterized protein OS=Triticum aestivum PE=4 SV=1;>tr|A0A0C4B1C2|A0…	>sp|P12112|ATPA_WHEAT ATP synthase subunit alpha, chloroplastic OS=Triticum aestivum GN=atpA PE=3 SV=2	2	1.1518e-13	182.35	61570000
HTNPCGVASR	1097.5	>tr|W5A5B9|W5A5B9_WHEAT Uncharacterized protein OS=Triticum aestivum PE=3 SV=1;>tr|W4ZN54|W4ZN54_WHEAT Uncharacterized protein OS=Triticum aestivum PE=3 SV=1;>tr|A0A077S020|A0A077S020_WHEAT Uncharacterized protein OS=Triticum aestivum GN=TRAES_3BF151600050CFD_c1 PE=3 SV=1;>tr|W5CBE2|W5CBE2_WHEAT Uncharacterized protein OS=Triticum aestivum PE=4 SV=1;>tr|W5AHW5|W5AHW5_WHEAT Uncharacterized protein…	>tr|W5A5B9|W5A5B9_WHEAT Uncharacterized protein OS=Triticum aestivum PE=3 SV=1	2	0.0097469	72.096	59010000
HTPLLKPK	932.581	>tr|W5B2K2|W5B2K2_WHEAT Uncharacterized protein OS=Triticum aestivum PE=4 SV=1;>tr|W5C2Z7|W5C2Z7_WHEAT Uncharacterized protein OS=Triticum aestivum PE=4 SV=1	>tr|W5B2K2|W5B2K2_WHEAT Uncharacterized protein OS=Triticum aestivum PE=4 SV=1	3	0.013297	122.74	15970000
HVDPANVTLLDQSPHQLEK	2140.09	>tr|C4PW04|C4PW04_WHEAT MPBQ methyltransferase (Fragment) OS=Triticum aestivum GN=mpbq mt PE=2 SV=1	>tr|C4PW04|C4PW04_WHEAT MPBQ methyltransferase (Fragment) OS=Triticum aestivum GN=mpbq mt PE=2 SV=1	3	0.0048446	61.87	13203000
HVEKDPALER	1192.62	>tr|W5G312|W5G312_WHEAT Uncharacterized protein OS=Triticum aestivum PE=3 SV=1;>tr|W5FN48|W5FN48_WHEAT Uncharacterized protein OS=Triticum aestivum PE=4 SV=1;>tr|W5F4A8|W5F4A8_WHEAT Uncharacterized protein OS=Triticum aestivum PE=4 SV=1	>tr|W5G312|W5G312_WHEAT Uncharacterized protein OS=Triticum aestivum PE=3 SV=1	2	0.013151	70.977	6499200
HVGDLGNIQANK	1264.65	>tr|W5DYG7|W5DYG7_WHEAT Superoxide dismutase [Cu-Zn] OS=Triticum aestivum PE=3 SV=1;>tr|A0A0G2YAJ8|A0A0G2YAJ8_WHEAT Superoxide dismutase [Cu-Zn] OS=Triticum aestivum GN=SOD2 PE=2 SV=1;>tr|W5E8G5|W5E8G5_WHEAT Superoxide dismutase [Cu-Zn] OS=Triticum aestivum PE=3 SV=1;>tr|W5EF09|W5EF09_WHEAT Superoxide dismutase [Cu-Zn] OS=Triticum aestivum PE=3 SV=1	>tr|W5DYG7|W5DYG7_WHEAT Superoxide dismutase [Cu-Zn] OS=Triticum aestivum PE=3 SV=1	2	3.2986e-21	106.26	0
HVIGEDDQFIGK	1356.67	>tr|W5FIN0|W5FIN0_WHEAT Triosephosphate isomerase OS=Triticum aestivum PE=3 SV=1;>tr|W5FQR7|W5FQR7_WHEAT Triosephosphate isomerase OS=Triticum aestivum PE=3 SV=1	>tr|W5FIN0|W5FIN0_WHEAT Triosephosphate isomerase OS=Triticum aestivum PE=3 SV=1	2	1.8277e-08	92.925	0
HVISTVIK	895.549	>tr|W4ZPG4|W4ZPG4_WHEAT Uncharacterized protein OS=Triticum aestivum PE=4 SV=1;>tr|W5AGI0|W5AGI0_WHEAT Uncharacterized protein OS=Triticum aestivum PE=4 SV=1	>tr|W4ZPG4|W4ZPG4_WHEAT Uncharacterized protein OS=Triticum aestivum PE=4 SV=1	2	0.013408	103.83	39216000
HVLLAIR	820.528	>tr|A0A0C4BIL8|A0A0C4BIL8_WHEAT Histone H2A OS=Triticum aestivum PE=3 SV=1;>tr|W5A645|W5A645_WHEAT Histone H2A OS=Triticum aestivum PE=3 SV=1	>tr|A0A0C4BIL8|A0A0C4BIL8_WHEAT Histone H2A OS=Triticum aestivum PE=3 SV=1	2	0.018037	107.55	3378800000
HVQLTVPLEQLIDR	1659.93	>tr|W5FK59|W5FK59_WHEAT Uncharacterized protein OS=Triticum aestivum PE=4 SV=1;>tr|W5FZX3|W5FZX3_WHEAT Uncharacterized protein OS=Triticum aestivum PE=4 SV=1;>tr|W5EWT8|W5EWT8_WHEAT Uncharacterized protein OS=Triticum aestivum PE=4 SV=1	>tr|W5FK59|W5FK59_WHEAT Uncharacterized protein OS=Triticum aestivum PE=4 SV=1	3	0.00018668	59.607	0
HVQNITGAANVR	1278.68	>tr|W5G7S1|W5G7S1_WHEAT Uncharacterized protein (Fragment) OS=Triticum aestivum PE=4 SV=1	>tr|W5G7S1|W5G7S1_WHEAT Uncharacterized protein (Fragment) OS=Triticum aestivum PE=4 SV=1	2	0.00081069	90.614	17008000
HVVFGQVLEGMDIVR	1697.89	>tr|A7XDG5|A7XDG5_WHEAT Peptidyl-prolyl cis-trans isomerase OS=Triticum aestivum PE=3 SV=1;>tr|Q6XPZ6|Q6XPZ6_WHEAT Peptidyl-prolyl cis-trans isomerase OS=Triticum aestivum GN=CYP20-1 PE=2 SV=1;>tr|W4ZWP2|W4ZWP2_WHEAT Peptidyl-prolyl cis-trans isomerase OS=Triticum aestivum PE=3 SV=1;>tr|Q6XPZ4|Q6XPZ4_WHEAT Peptidyl-prolyl cis-trans isomerase OS=Triticum aestivum GN=CYP20-2 PE=2 SV=1;>tr|Q2Q088|Q2…	>tr|A7XDG5|A7XDG5_WHEAT Peptidyl-prolyl cis-trans isomerase OS=Triticum aestivum PE=3 SV=1	2,3	2.5048e-07	77.527	1851300
HVVLQSVR	936.551	>tr|A0A0G2QKG4|A0A0G2QKG4_WHEAT Vacuolar ATPase subunit D1 OS=Triticum aestivum PE=2 SV=1;>tr|W5AQM4|W5AQM4_WHEAT Uncharacterized protein OS=Triticum aestivum PE=4 SV=1;>tr|W5BAB5|W5BAB5_WHEAT Uncharacterized protein OS=Triticum aestivum PE=4 SV=1;>tr|W5C268|W5C268_WHEAT Uncharacterized protein OS=Triticum aestivum PE=4 SV=1	>tr|A0A0G2QKG4|A0A0G2QKG4_WHEAT Vacuolar ATPase subunit D1 OS=Triticum aestivum PE=2 SV=1	2	0.011283	115.49	23785000
HVVTIDGYK	1030.54	>tr|A0A096UKC2|A0A096UKC2_WHEAT Uncharacterized protein OS=Triticum aestivum PE=3 SV=1;>tr|W4ZLW2|W4ZLW2_WHEAT Uncharacterized protein OS=Triticum aestivum PE=3 SV=1;>tr|W5AJS8|W5AJS8_WHEAT Uncharacterized protein OS=Triticum aestivum PE=3 SV=1	>tr|A0A096UKC2|A0A096UKC2_WHEAT Uncharacterized protein OS=Triticum aestivum PE=3 SV=1	2	0.017504	78.098	7858500
HWFFNGK	934.445	>tr|W5BAN9|W5BAN9_WHEAT Uncharacterized protein OS=Triticum aestivum PE=3 SV=1;>tr|W5AUF1|W5AUF1_WHEAT Uncharacterized protein OS=Triticum aestivum PE=3 SV=1;>tr|W5BWE4|W5BWE4_WHEAT Uncharacterized protein OS=Triticum aestivum PE=3 SV=1;>tr|W4ZQN1|W4ZQN1_WHEAT Uncharacterized protein OS=Triticum aestivum PE=3 SV=1;>tr|W5AED6|W5AED6_WHEAT Uncharacterized protein OS=Triticum aestivum PE=4 SV=1;>tr|…	>tr|W5BAN9|W5BAN9_WHEAT Uncharacterized protein OS=Triticum aestivum PE=3 SV=1	2	3.6783e-73	124.32	0
HWVLDPIDGTK	1279.66	>tr|W5FSF8|W5FSF8_WHEAT Uncharacterized protein OS=Triticum aestivum PE=4 SV=1;>tr|W5F5H6|W5F5H6_WHEAT Uncharacterized protein OS=Triticum aestivum PE=4 SV=1;>tr|W5DR38|W5DR38_WHEAT Uncharacterized protein OS=Triticum aestivum PE=4 SV=1;>tr|W5HIJ1|W5HIJ1_WHEAT Uncharacterized protein OS=Triticum aestivum PE=4 SV=1;>tr|A0A096UWD7|A0A096UWD7_WHEAT Uncharacterized protein OS=Triticum aestivum PE=4 S…	>tr|W5FSF8|W5FSF8_WHEAT Uncharacterized protein OS=Triticum aestivum PE=4 SV=1	2	0.011614	56.225	0
HYAHVDCPGHADYVK	1767.78	>tr|W5GUK3|W5GUK3_WHEAT Elongation factor Tu OS=Triticum aestivum PE=3 SV=1;>tr|W5ETV2|W5ETV2_WHEAT Uncharacterized protein OS=Triticum aestivum PE=4 SV=1;>tr|W5ER34|W5ER34_WHEAT Uncharacterized protein OS=Triticum aestivum PE=4 SV=1;>tr|W5DQF4|W5DQF4_WHEAT Elongation factor Tu OS=Triticum aestivum PE=3 SV=1	>tr|W5GUK3|W5GUK3_WHEAT Elongation factor Tu OS=Triticum aestivum PE=3 SV=1	2,3,4	6.8909e-37	200.44	570420000
HYIEFWK	1021.5	>tr|W5I4T2|W5I4T2_WHEAT Uncharacterized protein OS=Triticum aestivum PE=4 SV=1	>tr|W5I4T2|W5I4T2_WHEAT Uncharacterized protein OS=Triticum aestivum PE=4 SV=1	2	0.027279	128.57	26614000
HYLPNKFK	1045.57	>tr|A0A096USN3|A0A096USN3_WHEAT Uncharacterized protein OS=Triticum aestivum PE=4 SV=1;>tr|W5FGW3|W5FGW3_WHEAT Uncharacterized protein OS=Triticum aestivum PE=4 SV=1;>tr|W5FVL1|W5FVL1_WHEAT Uncharacterized protein OS=Triticum aestivum PE=4 SV=1;>tr|W5FSH4|W5FSH4_WHEAT Uncharacterized protein OS=Triticum aestivum PE=4 SV=1;>tr|W5FUQ8|W5FUQ8_WHEAT Uncharacterized protein OS=Triticum aestivum PE=4 S…	>tr|A0A096USN3|A0A096USN3_WHEAT Uncharacterized protein OS=Triticum aestivum PE=4 SV=1	3	0.040406	81.297	17415000
HYLPVDVIK	1082.61	>tr|W5A7S5|W5A7S5_WHEAT Beta-hexosaminidase OS=Triticum aestivum PE=3 SV=1;>tr|W4ZUV9|W4ZUV9_WHEAT Beta-hexosaminidase OS=Triticum aestivum PE=3 SV=1;>tr|W5AMN3|W5AMN3_WHEAT Beta-hexosaminidase OS=Triticum aestivum PE=3 SV=1	>tr|W5A7S5|W5A7S5_WHEAT Beta-hexosaminidase OS=Triticum aestivum PE=3 SV=1	2	0.034896	55.461	0
HYLSLAPGGLGAYSDSR	1762.86	>tr|W5AUD8|W5AUD8_WHEAT Uncharacterized protein OS=Triticum aestivum PE=4 SV=1;>tr|W5BCV8|W5BCV8_WHEAT Uncharacterized protein OS=Triticum aestivum PE=4 SV=1;>tr|W5BVX4|W5BVX4_WHEAT Uncharacterized protein OS=Triticum aestivum PE=4 SV=1	>tr|W5AUD8|W5AUD8_WHEAT Uncharacterized protein OS=Triticum aestivum PE=4 SV=1	2,3	1.1973e-13	145.1	64828000
HYPVLFR	930.508	>tr|A0A077S2R7|A0A077S2R7_WHEAT Uncharacterized protein OS=Triticum aestivum GN=TRAES_3BF092100100CFD_c1 PE=3 SV=1;>tr|W5DCF1|W5DCF1_WHEAT Uncharacterized protein OS=Triticum aestivum PE=4 SV=1;>tr|W5CAD8|W5CAD8_WHEAT Uncharacterized protein OS=Triticum aestivum PE=4 SV=1	>tr|A0A077S2R7|A0A077S2R7_WHEAT Uncharacterized protein OS=Triticum aestivum GN=TRAES_3BF092100100CFD_c1 PE=3 SV=1	2	0.017172	118.03	642310000
HYTFLPHSAGR	1284.64	>tr|W5D067|W5D067_WHEAT Uncharacterized protein OS=Triticum aestivum GN=TRAES_3BF058200010CFD_c1 PE=3 SV=1;>tr|W5CKV1|W5CKV1_WHEAT Uncharacterized protein OS=Triticum aestivum PE=3 SV=1	>tr|W5D067|W5D067_WHEAT Uncharacterized protein OS=Triticum aestivum GN=TRAES_3BF058200010CFD_c1 PE=3 SV=1	2,3	1.283e-05	131.09	270090000
HYVGEHTYVPVTQK	1656.83	>tr|W4ZTJ8|W4ZTJ8_WHEAT Uncharacterized protein OS=Triticum aestivum PE=3 SV=1;>tr|A0A096UK97|A0A096UK97_WHEAT Uncharacterized protein OS=Triticum aestivum PE=3 SV=1;>tr|W5AGI7|W5AGI7_WHEAT Uncharacterized protein OS=Triticum aestivum PE=3 SV=1	>tr|W4ZTJ8|W4ZTJ8_WHEAT Uncharacterized protein OS=Triticum aestivum PE=3 SV=1	3	0.0024984	76.868	63846000
IAALCASEEDAGRR	1517.73	>tr|W5GXZ9|W5GXZ9_WHEAT Uncharacterized protein OS=Triticum aestivum PE=4 SV=1;>tr|W5G9T6|W5G9T6_WHEAT Uncharacterized protein OS=Triticum aestivum PE=4 SV=1	>tr|W5GXZ9|W5GXZ9_WHEAT Uncharacterized protein OS=Triticum aestivum PE=4 SV=1	3	0.0011201	86.772	804590000
IADGVNTTTGNATK	1361.68	>tr|W5D1Z1|W5D1Z1_WHEAT Uncharacterized protein OS=Triticum aestivum GN=TRAES_3BF167600010CFD_c1 PE=4 SV=1	>tr|W5D1Z1|W5D1Z1_WHEAT Uncharacterized protein OS=Triticum aestivum GN=TRAES_3BF167600010CFD_c1 PE=4 SV=1	2	6.0442e-11	136.33	21699000
IAEEASQVPVK	1169.63	>tr|A0A0D3MT28|A0A0D3MT28_WHEAT SGT1 OS=Triticum aestivum GN=SGT1 PE=2 SV=1;>tr|A0A0D3MT29|A0A0D3MT29_WHEAT SGT1 OS=Triticum aestivum GN=SGT1 PE=2 SV=1;>tr|A3RDP3|A3RDP3_WHEAT SGT1 OS=Triticum aestivum GN=SGT1-1 PE=2 SV=1;>tr|A3RDP4|A3RDP4_WHEAT SGT1-2 OS=Triticum aestivum GN=SGT1-2 PE=2 SV=1;>tr|B2WUP4|B2WUP4_WHEAT SGT1 OS=Triticum aestivum PE=2 SV=1;>tr|W5CHI3|W5CHI3_WHEAT Uncharacterized prote…	>tr|A0A0D3MT28|A0A0D3MT28_WHEAT SGT1 OS=Triticum aestivum GN=SGT1 PE=2 SV=1	2	0.0036805	78.653	0
IAGLEVLR	869.533	>tr|C7ENF7|C7ENF7_WHEAT 70 kDa heat shock protein OS=Triticum aestivum PE=2 SV=1;>tr|D3YE92|D3YE92_WHEAT 70 kDa heat shock protein OS=Triticum aestivum PE=2 SV=1;>tr|W5FM76|W5FM76_WHEAT Uncharacterized protein OS=Triticum aestivum PE=3 SV=1;>tr|W5G2X9|W5G2X9_WHEAT Uncharacterized protein OS=Triticum aestivum PE=3 SV=1	>tr|C7ENF7|C7ENF7_WHEAT 70 kDa heat shock protein OS=Triticum aestivum PE=2 SV=1	2	0.033115	59.8	0
IAIDLLEPIK	1123.69	>tr|A0A0F6MVY0|A0A0F6MVY0_WHEAT Peroxisomal ascorbate peroxidase protein OS=Triticum aestivum GN=p-apx PE=2 SV=1;>tr|A5JPR2|A5JPR2_WHEAT Peroxisomal ascorbate peroxidase OS=Triticum aestivum GN=APX PE=2 SV=1;>tr|W5HTE8|W5HTE8_WHEAT Uncharacterized protein OS=Triticum aestivum PE=3 SV=1;>tr|W5HG39|W5HG39_WHEAT Uncharacterized protein OS=Triticum aestivum PE=3 SV=1;>tr|W5IC34|W5IC34_WHEAT Uncharact…	>tr|A0A0F6MVY0|A0A0F6MVY0_WHEAT Peroxisomal ascorbate peroxidase protein OS=Triticum aestivum GN=p-apx PE=2 SV=1	2	0.0021748	81.865	0
IAKEDDADDIER	1388.64	>tr|W5B1K1|W5B1K1_WHEAT Uncharacterized protein OS=Triticum aestivum PE=4 SV=1;>tr|W5BKM7|W5BKM7_WHEAT Uncharacterized protein OS=Triticum aestivum PE=4 SV=1;>tr|W5C780|W5C780_WHEAT Uncharacterized protein OS=Triticum aestivum PE=4 SV=1	>tr|W5B1K1|W5B1K1_WHEAT Uncharacterized protein OS=Triticum aestivum PE=4 SV=1	2	0.0027874	81.431	3723300
IAPIQVVIVPIWK	1474.93	>tr|W5AT08|W5AT08_WHEAT Uncharacterized protein OS=Triticum aestivum PE=3 SV=1;>tr|W5BGH5|W5BGH5_WHEAT Uncharacterized protein OS=Triticum aestivum PE=3 SV=1	>tr|W5AT08|W5AT08_WHEAT Uncharacterized protein OS=Triticum aestivum PE=3 SV=1	2	0.00010263	79.82	0
IAQGAKPGEGGQLPGKK	1634.91	>tr|W5B1K1|W5B1K1_WHEAT Uncharacterized protein OS=Triticum aestivum PE=4 SV=1;>tr|W5BKM7|W5BKM7_WHEAT Uncharacterized protein OS=Triticum aestivum PE=4 SV=1;>tr|W5C780|W5C780_WHEAT Uncharacterized protein OS=Triticum aestivum PE=4 SV=1	>tr|W5B1K1|W5B1K1_WHEAT Uncharacterized protein OS=Triticum aestivum PE=4 SV=1	2,3	0.00065119	70.197	56154000
IAVGSHR	738.414	>tr|A0A077KS83|A0A077KS83_WHEAT Aquaporin OS=Triticum aestivum PE=2 SV=1;>tr|Q9ZR95|Q9ZR95_WHEAT Gamma-type tonoplast intrinsic protein OS=Triticum aestivum PE=2 SV=1;>tr|W5EKD0|W5EKD0_WHEAT Uncharacterized protein OS=Triticum aestivum PE=3 SV=1;>tr|W5DUQ1|W5DUQ1_WHEAT Uncharacterized protein OS=Triticum aestivum PE=3 SV=1	>tr|A0A077KS83|A0A077KS83_WHEAT Aquaporin OS=Triticum aestivum PE=2 SV=1	2	0.019407	150.02	85257000
IAVLTQGEK	957.549	>tr|W5AFK7|W5AFK7_WHEAT Ribosomal protein OS=Triticum aestivum PE=3 SV=1;>tr|W5A3U7|W5A3U7_WHEAT Ribosomal protein OS=Triticum aestivum PE=3 SV=1;>tr|W4ZS00|W4ZS00_WHEAT Ribosomal protein OS=Triticum aestivum PE=3 SV=1	>tr|W5AFK7|W5AFK7_WHEAT Ribosomal protein OS=Triticum aestivum PE=3 SV=1	2	0.0092917	93.178	14420000
IAVVLEPK	867.543	>tr|W5A1Q5|W5A1Q5_WHEAT Uncharacterized protein OS=Triticum aestivum PE=4 SV=1;>tr|W5AEG9|W5AEG9_WHEAT Uncharacterized protein OS=Triticum aestivum PE=4 SV=1	>tr|W5A1Q5|W5A1Q5_WHEAT Uncharacterized protein OS=Triticum aestivum PE=4 SV=1	2	0.020042	79.906	0
IAWEEPFGPVLPVIR	1721.95	>tr|A0A0C4BJ74|A0A0C4BJ74_WHEAT Uncharacterized protein OS=Triticum aestivum PE=3 SV=1;>tr|W5BLN6|W5BLN6_WHEAT Uncharacterized protein OS=Triticum aestivum PE=3 SV=1;>sp|Q8LK61|GAPN_WHEAT NADP-dependent glyceraldehyde-3-phosphate dehydrogenase OS=Triticum aestivum GN=GAPN PE=1 SV=2;>tr|W5B3P3|W5B3P3_WHEAT Uncharacterized protein OS=Triticum aestivum PE=3 SV=1	>tr|A0A0C4BJ74|A0A0C4BJ74_WHEAT Uncharacterized protein OS=Triticum aestivum PE=3 SV=1	2	1.2847e-10	87.18	0
ICHAHPTVSEALK	1461.74	>tr|W5A848|W5A848_WHEAT Dihydrolipoyl dehydrogenase OS=Triticum aestivum PE=4 SV=1;>tr|W5AMP6|W5AMP6_WHEAT Dihydrolipoyl dehydrogenase OS=Triticum aestivum PE=4 SV=1;>tr|W4ZX99|W4ZX99_WHEAT Dihydrolipoyl dehydrogenase OS=Triticum aestivum PE=4 SV=1;>tr|W5DTT4|W5DTT4_WHEAT Uncharacterized protein OS=Triticum aestivum PE=4 SV=1	>tr|W5A848|W5A848_WHEAT Dihydrolipoyl dehydrogenase OS=Triticum aestivum PE=4 SV=1	2	3.0457e-07	131.69	10868000
IDFGPNGGQNPPHTHPR	1839.88	>tr|W5C0N6|W5C0N6_WHEAT Uncharacterized protein OS=Triticum aestivum PE=4 SV=1;>tr|W5B9P2|W5B9P2_WHEAT Uncharacterized protein OS=Triticum aestivum PE=4 SV=1;>tr|W5BVD0|W5BVD0_WHEAT Uncharacterized protein OS=Triticum aestivum PE=4 SV=1;>tr|W5BEB7|W5BEB7_WHEAT Uncharacterized protein OS=Triticum aestivum PE=4 SV=1;>tr|W5ARI6|W5ARI6_WHEAT Uncharacterized protein OS=Triticum aestivum PE=4 SV=1;>tr|…	>tr|W5C0N6|W5C0N6_WHEAT Uncharacterized protein OS=Triticum aestivum PE=4 SV=1	2,3	0.00050965	75.018	57310000
IDGLVSGIGTGGTITGTGK	1702.91	>tr|W5FLB0|W5FLB0_WHEAT Cysteine synthase OS=Triticum aestivum PE=3 SV=1;>sp|P38076|CYSK_WHEAT Cysteine synthase OS=Triticum aestivum GN=CYS1 PE=2 SV=1;>tr|W5F6E9|W5F6E9_WHEAT Cysteine synthase OS=Triticum aestivum PE=3 SV=1	>tr|W5FLB0|W5FLB0_WHEAT Cysteine synthase OS=Triticum aestivum PE=3 SV=1	2	0.0091527	37.237	0
IDMTTTILGFK	1238.66	>tr|A0A096ULI5|A0A096ULI5_WHEAT Uncharacterized protein OS=Triticum aestivum PE=4 SV=1;>tr|W5BHL4|W5BHL4_WHEAT Uncharacterized protein OS=Triticum aestivum PE=4 SV=1	>tr|A0A096ULI5|A0A096ULI5_WHEAT Uncharacterized protein OS=Triticum aestivum PE=4 SV=1	2	0.038026	57.836	2926600
IDQIIGPVLDVTFPPGK	1808.01	>sp|P20858|ATPB_WHEAT ATP synthase subunit beta, chloroplastic OS=Triticum aestivum GN=atpB PE=3 SV=1;>tr|A0A075VXI8|A0A075VXI8_WHEAT ATP synthase subunit beta OS=Triticum aestivum GN=atpD PE=3 SV=1;>tr|A0A075W3Y0|A0A075W3Y0_WHEAT ATP synthase subunit beta, chloroplastic OS=Triticum aestivum GN=atpB PE=3 SV=1;>tr|W5AMD4|W5AMD4_WHEAT ATP synthase subunit beta OS=Triticum aestivum PE=3 SV=1;>tr|S4Z…	>sp|P20858|ATPB_WHEAT ATP synthase subunit beta, chloroplastic OS=Triticum aestivum GN=atpB PE=3 SV=1	2	0.0022198	41.871	0
IDQSGLTGESLPVTK	1543.81	>sp|P83970|PMA1_WHEAT Plasma membrane ATPase OS=Triticum aestivum GN=ha1 PE=2 SV=1;>tr|A0A096UM77|A0A096UM77_WHEAT Plasma membrane ATPase OS=Triticum aestivum PE=3 SV=1;>tr|Q5PSM6|Q5PSM6_WHEAT Plasma membrane ATPase OS=Triticum aestivum PE=3 SV=1	>sp|P83970|PMA1_WHEAT Plasma membrane ATPase OS=Triticum aestivum GN=ha1 PE=2 SV=1	2	0.00033346	85.619	15840000
IDYCCYPIR	1258.55	>sp|Q95H49|RR3_WHEAT 30S ribosomal protein S3, chloroplastic OS=Triticum aestivum GN=rps3 PE=3 SV=1;>tr|A0A075VZ84|A0A075VZ84_WHEAT Ribosomal protein S3 OS=Triticum aestivum GN=rps3 PE=3 SV=1;>tr|S4Z3B2|S4Z3B2_WHEAT 30S ribosomal protein S3, chloroplastic OS=Triticum aestivum GN=rps3 PE=3 SV=1;>tr|W5E9Q9|W5E9Q9_WHEAT Uncharacterized protein OS=Triticum aestivum PE=3 SV=1;>tr|W5H2C5|W5H2C5_WHEAT U…	>sp|Q95H49|RR3_WHEAT 30S ribosomal protein S3, chloroplastic OS=Triticum aestivum GN=rps3 PE=3 SV=1	2	0.0077223	97.635	18380000
IEDVTPVPTDSTR	1428.71	>tr|A0A0C4BKF6|A0A0C4BKF6_WHEAT Uncharacterized protein OS=Triticum aestivum PE=3 SV=1;>tr|A0A0C4BK54|A0A0C4BK54_WHEAT Uncharacterized protein OS=Triticum aestivum PE=3 SV=1;>tr|W5GQ36|W5GQ36_WHEAT Uncharacterized protein OS=Triticum aestivum PE=3 SV=1;>tr|A0A0C4BIW4|A0A0C4BIW4_WHEAT Uncharacterized protein OS=Triticum aestivum PE=3 SV=1;>tr|W5B7J0|W5B7J0_WHEAT Uncharacterized protein OS=Triticum…	>tr|A0A0C4BIW4|A0A0C4BIW4_WHEAT Uncharacterized protein OS=Triticum aestivum PE=3 SV=1	2	0.0033019	78.814	33911000
IEQCMER	964.411	>tr|W5GX51|W5GX51_WHEAT Uncharacterized protein OS=Triticum aestivum PE=4 SV=1;>tr|W5B6U4|W5B6U4_WHEAT ATP-dependent Clp protease proteolytic subunit OS=Triticum aestivum PE=3 SV=1;>tr|W5B9N9|W5B9N9_WHEAT Uncharacterized protein OS=Triticum aestivum PE=4 SV=1	>tr|W5GX51|W5GX51_WHEAT Uncharacterized protein OS=Triticum aestivum PE=4 SV=1	2	9.1598e-10	100.45	0
IESVPEFPLVVSDSAEGIEK	2144.09	>tr|W5FIP7|W5FIP7_WHEAT Uncharacterized protein OS=Triticum aestivum PE=4 SV=1;>tr|W4ZN85|W4ZN85_WHEAT Uncharacterized protein OS=Triticum aestivum PE=4 SV=1	>tr|W5FIP7|W5FIP7_WHEAT Uncharacterized protein OS=Triticum aestivum PE=4 SV=1	2	0.0030017	69.148	11709000
IFLENVIR	1002.59	>tr|A0A096USG9|A0A096USG9_WHEAT Histone H4 OS=Triticum aestivum PE=3 SV=1;>tr|W5FBB1|W5FBB1_WHEAT Histone H4 OS=Triticum aestivum PE=3 SV=1;>tr|W5FR63|W5FR63_WHEAT Histone H4 OS=Triticum aestivum PE=3 SV=1;>tr|W4ZQV5|W4ZQV5_WHEAT Histone H4 OS=Triticum aestivum PE=3 SV=1;>tr|W4ZVZ3|W4ZVZ3_WHEAT Histone H4 OS=Triticum aestivum PE=3 SV=1;>tr|W5GDX3|W5GDX3_WHEAT Histone H4 OS=Triticum aestivum PE=3 …	>tr|A0A096USG9|A0A096USG9_WHEAT Histone H4 OS=Triticum aestivum PE=3 SV=1	2	0.010247	124.08	707580000
IFNCVSDR	1009.47	>tr|W5GDS3|W5GDS3_WHEAT Uncharacterized protein OS=Triticum aestivum PE=4 SV=1;>tr|W5H4K2|W5H4K2_WHEAT Uncharacterized protein OS=Triticum aestivum PE=4 SV=1	>tr|W5GDS3|W5GDS3_WHEAT Uncharacterized protein OS=Triticum aestivum PE=4 SV=1	2	0.015704	98.392	4657000
IFNVLGEPVDNLGPVDSSATFPIHR	2693.38	>sp|P20858|ATPB_WHEAT ATP synthase subunit beta, chloroplastic OS=Triticum aestivum GN=atpB PE=3 SV=1;>tr|A0A075VXI8|A0A075VXI8_WHEAT ATP synthase subunit beta OS=Triticum aestivum GN=atpD PE=3 SV=1;>tr|A0A075W3Y0|A0A075W3Y0_WHEAT ATP synthase subunit beta, chloroplastic OS=Triticum aestivum GN=atpB PE=3 SV=1;>tr|W5AMD4|W5AMD4_WHEAT ATP synthase subunit beta OS=Triticum aestivum PE=3 SV=1;>tr|S4Z…	>sp|P20858|ATPB_WHEAT ATP synthase subunit beta, chloroplastic OS=Triticum aestivum GN=atpB PE=3 SV=1	3	3.5106e-23	144.77	915860000
IFPDKPVTLRPTETR	1768.98	>tr|S4Z3I3|S4Z3I3_WHEAT 50S ribosomal protein L16, chloroplastic OS=Triticum aestivum GN=rpl16 PE=3 SV=1;>sp|Q95H50|RK16_WHEAT 50S ribosomal protein L16, chloroplastic OS=Triticum aestivum GN=rpl16 PE=3 SV=1;>tr|A0A075TNX9|A0A075TNX9_WHEAT 50S ribosomal protein L16, chloroplastic OS=Triticum aestivum GN=rpl16 PE=3 SV=1;>tr|W5C114|W5C114_WHEAT Uncharacterized protein OS=Triticum aestivum PE=3 SV=1…	>tr|S4Z3I3|S4Z3I3_WHEAT 50S ribosomal protein L16, chloroplastic OS=Triticum aestivum GN=rpl16 PE=3 SV=1	3	0.010069	58.079	28194000
IFVIEGLHPMYDER	1717.85	>tr|W5G838|W5G838_WHEAT Phosphoribulokinase OS=Triticum aestivum PE=3 SV=1;>sp|P26302|KPPR_WHEAT Phosphoribulokinase, chloroplastic OS=Triticum aestivum PE=2 SV=1;>tr|W5GJ80|W5GJ80_WHEAT Phosphoribulokinase OS=Triticum aestivum PE=3 SV=1	>tr|W5G838|W5G838_WHEAT Phosphoribulokinase OS=Triticum aestivum PE=3 SV=1	2,3	0.0010754	87.498	85093000
IGAINVICSAPEVADR	1683.86	>tr|W5GY37|W5GY37_WHEAT Aspartate aminotransferase OS=Triticum aestivum PE=3 SV=1;>tr|W5GJ93|W5GJ93_WHEAT Aspartate aminotransferase OS=Triticum aestivum PE=3 SV=1;>tr|W5G5A6|W5G5A6_WHEAT Aspartate aminotransferase OS=Triticum aestivum PE=3 SV=1	>tr|W5GY37|W5GY37_WHEAT Aspartate aminotransferase OS=Triticum aestivum PE=3 SV=1	2	0.00067563	76.151	10440000
IGDTAGTIDNIIQCK	1617.8	>tr|W5DFE7|W5DFE7_WHEAT Uncharacterized protein OS=Triticum aestivum GN=TRAES_3BF059300030CFD_c1 PE=4 SV=1;>tr|W5H621|W5H621_WHEAT Uncharacterized protein OS=Triticum aestivum PE=4 SV=1;>tr|W5HZR7|W5HZR7_WHEAT Uncharacterized protein OS=Triticum aestivum PE=4 SV=1	>tr|W5DFE7|W5DFE7_WHEAT Uncharacterized protein OS=Triticum aestivum GN=TRAES_3BF059300030CFD_c1 PE=4 SV=1	2	0.019131	38.028	0
IGGIGTVPVGR	1024.6	>tr|W5B4B5|W5B4B5_WHEAT Elongation factor 1-alpha OS=Triticum aestivum PE=3 SV=1;>tr|W5C669|W5C669_WHEAT Elongation factor 1-alpha OS=Triticum aestivum PE=3 SV=1;>tr|W5BKA4|W5BKA4_WHEAT Elongation factor 1-alpha OS=Triticum aestivum PE=3 SV=1;>tr|W5B0W8|W5B0W8_WHEAT Uncharacterized protein OS=Triticum aestivum PE=4 SV=1;>tr|W5BNL2|W5BNL2_WHEAT Uncharacterized protein OS=Triticum aestivum PE=4 SV=…	>sp|Q03033|EF1A_WHEAT Elongation factor 1-alpha OS=Triticum aestivum GN=TEF1 PE=2 SV=1	2	0.00036679	112.13	67993000
IGGLTLNELGR	1141.65	>tr|W5B1K1|W5B1K1_WHEAT Uncharacterized protein OS=Triticum aestivum PE=4 SV=1;>tr|W5BKM7|W5BKM7_WHEAT Uncharacterized protein OS=Triticum aestivum PE=4 SV=1;>tr|W5C780|W5C780_WHEAT Uncharacterized protein OS=Triticum aestivum PE=4 SV=1	>tr|W5B1K1|W5B1K1_WHEAT Uncharacterized protein OS=Triticum aestivum PE=4 SV=1	2	0.0039345	64.55	24186000
IGISMISDAEEK	1291.63	>tr|A0A077RQ49|A0A077RQ49_WHEAT Uncharacterized protein OS=Triticum aestivum GN=TRAES_3BF068000010CFD_c1 PE=4 SV=1;>tr|A0A077RW30|A0A077RW30_WHEAT Cysteine synthase OS=Triticum aestivum GN=TRAES_3BF067800160CFD_c1 PE=3 SV=1;>tr|W5CM54|W5CM54_WHEAT Cysteine synthase OS=Triticum aestivum PE=3 SV=1;>tr|W5DK22|W5DK22_WHEAT Uncharacterized protein OS=Triticum aestivum PE=4 SV=1	>tr|A0A077RQ49|A0A077RQ49_WHEAT Uncharacterized protein OS=Triticum aestivum GN=TRAES_3BF068000010CFD_c1 PE=4 SV=1	2	0.029309	43.991	0
IGLFGGAGVGK	974.555	>sp|P20858|ATPB_WHEAT ATP synthase subunit beta, chloroplastic OS=Triticum aestivum GN=atpB PE=3 SV=1;>tr|A0A075VXI8|A0A075VXI8_WHEAT ATP synthase subunit beta OS=Triticum aestivum GN=atpD PE=3 SV=1;>tr|A0A075W3Y0|A0A075W3Y0_WHEAT ATP synthase subunit beta, chloroplastic OS=Triticum aestivum GN=atpB PE=3 SV=1;>tr|W5AMD4|W5AMD4_WHEAT ATP synthase subunit beta OS=Triticum aestivum PE=3 SV=1;>tr|W5B…	>sp|P20858|ATPB_WHEAT ATP synthase subunit beta, chloroplastic OS=Triticum aestivum GN=atpB PE=3 SV=1	1,2	0.0022368	83	94119000
IGLLNIGR	854.534	>tr|W5DMA8|W5DMA8_WHEAT Uncharacterized protein OS=Triticum aestivum PE=4 SV=1;>tr|W5I6W5|W5I6W5_WHEAT Uncharacterized protein OS=Triticum aestivum PE=4 SV=1	>tr|W5DMA8|W5DMA8_WHEAT Uncharacterized protein OS=Triticum aestivum PE=4 SV=1	2	0.01026	123.96	13087000
IGNLAFQSYRPDKK	1635.87	>sp|P05151|CYF_WHEAT Cytochrome f OS=Triticum aestivum GN=petA PE=3 SV=3;>tr|S4Z3G1|S4Z3G1_WHEAT Cytochrome f OS=Triticum aestivum GN=petA PE=3 SV=1;>tr|W5F107|W5F107_WHEAT Uncharacterized protein OS=Triticum aestivum PE=3 SV=1;>tr|W5GNJ7|W5GNJ7_WHEAT Uncharacterized protein OS=Triticum aestivum PE=3 SV=1;>tr|W5EBA5|W5EBA5_WHEAT Uncharacterized protein OS=Triticum aestivum PE=4 SV=1;>tr|W5E353|W5…	>sp|P05151|CYF_WHEAT Cytochrome f OS=Triticum aestivum GN=petA PE=3 SV=3	2,3	5.0476e-07	121.45	43054000
IGPGAEPSELAVK	1266.68	>tr|W5HZ47|W5HZ47_WHEAT Fructose-bisphosphate aldolase OS=Triticum aestivum PE=3 SV=1	>tr|W5HZ47|W5HZ47_WHEAT Fructose-bisphosphate aldolase OS=Triticum aestivum PE=3 SV=1	2	0.0016891	86.699	41304000
IGPLGLSPK	880.538	>tr|W5ASF3|W5ASF3_WHEAT Uncharacterized protein OS=Triticum aestivum PE=3 SV=1;>tr|W5GVP7|W5GVP7_WHEAT Uncharacterized protein OS=Triticum aestivum PE=3 SV=1	>tr|W5ASF3|W5ASF3_WHEAT Uncharacterized protein OS=Triticum aestivum PE=3 SV=1	2	0.024068	70.056	13529000
IGQMTQIER	1074.55	>tr|Q8RWR5|Q8RWR5_WHEAT Beta-D-glucan exohydrolase OS=Triticum aestivum PE=2 SV=1;>tr|W5FDS3|W5FDS3_WHEAT Uncharacterized protein OS=Triticum aestivum PE=4 SV=1;>tr|W5FJX1|W5FJX1_WHEAT Uncharacterized protein OS=Triticum aestivum PE=4 SV=1;>tr|W5FFA6|W5FFA6_WHEAT Uncharacterized protein OS=Triticum aestivum PE=4 SV=1;>tr|W5FGR8|W5FGR8_WHEAT Uncharacterized protein OS=Triticum aestivum PE=4 SV=1;>…	>tr|Q8RWR5|Q8RWR5_WHEAT Beta-D-glucan exohydrolase OS=Triticum aestivum PE=2 SV=1	2	0.0020447	120.31	22492000
IGSAGVVR	757.445	>tr|W5D067|W5D067_WHEAT Uncharacterized protein OS=Triticum aestivum GN=TRAES_3BF058200010CFD_c1 PE=3 SV=1;>tr|W5CKV1|W5CKV1_WHEAT Uncharacterized protein OS=Triticum aestivum PE=3 SV=1;>tr|W5DJD7|W5DJD7_WHEAT Uncharacterized protein OS=Triticum aestivum PE=4 SV=1;>tr|W5EQM9|W5EQM9_WHEAT Uncharacterized protein OS=Triticum aestivum PE=4 SV=1	>tr|W5D067|W5D067_WHEAT Uncharacterized protein OS=Triticum aestivum GN=TRAES_3BF058200010CFD_c1 PE=3 SV=1	2	0.025859	84.568	14590000
IGVIESLLEK	1099.65	>sp|P12782|PGKH_WHEAT Phosphoglycerate kinase, chloroplastic OS=Triticum aestivum PE=2 SV=1;>tr|W5ACW3|W5ACW3_WHEAT Phosphoglycerate kinase OS=Triticum aestivum PE=3 SV=1;>tr|W4ZQG3|W4ZQG3_WHEAT Phosphoglycerate kinase OS=Triticum aestivum PE=3 SV=1;>tr|A0A068C9Y0|A0A068C9Y0_WHEAT Phosphoglycerate kinase (Fragment) OS=Triticum aestivum subsp. tibeticum GN=Pgk-1 PE=3 SV=1;>tr|H9ZWY2|H9ZWY2_WHEAT P…	>sp|P12782|PGKH_WHEAT Phosphoglycerate kinase, chloroplastic OS=Triticum aestivum PE=2 SV=1	2	0.0034987	90.05	10547000
IHHSVVGLR	1016.59	>tr|C0KWE8|C0KWE8_WHEAT Glucose-1-phosphate adenylyltransferase OS=Triticum aestivum PE=2 SV=1;>tr|W5I4Y2|W5I4Y2_WHEAT Glucose-1-phosphate adenylyltransferase OS=Triticum aestivum PE=3 SV=1;>tr|B2LUU5|B2LUU5_WHEAT Glucose-1-phosphate adenylyltransferase OS=Triticum aestivum PE=2 SV=1;>sp|P30523|GLGS_WHEAT Glucose-1-phosphate adenylyltransferase small subunit, chloroplastic/amyloplastic OS=Triticu…	>tr|C0KWE8|C0KWE8_WHEAT Glucose-1-phosphate adenylyltransferase OS=Triticum aestivum PE=2 SV=1	3	0.010199	90.601	8085500
IHISIVVIGHVDSGK	1572.9	>tr|W5B4B5|W5B4B5_WHEAT Elongation factor 1-alpha OS=Triticum aestivum PE=3 SV=1;>tr|W5C669|W5C669_WHEAT Elongation factor 1-alpha OS=Triticum aestivum PE=3 SV=1;>tr|W5BKA4|W5BKA4_WHEAT Elongation factor 1-alpha OS=Triticum aestivum PE=3 SV=1;>tr|W5B1A1|W5B1A1_WHEAT Uncharacterized protein OS=Triticum aestivum PE=4 SV=1	>tr|W5B4B5|W5B4B5_WHEAT Elongation factor 1-alpha OS=Triticum aestivum PE=3 SV=1	3	8.0317e-06	57.328	0
IHYETTGPEIWK	1472.73	>tr|W5FLB0|W5FLB0_WHEAT Cysteine synthase OS=Triticum aestivum PE=3 SV=1;>sp|P38076|CYSK_WHEAT Cysteine synthase OS=Triticum aestivum GN=CYS1 PE=2 SV=1;>tr|W5G2H8|W5G2H8_WHEAT Cysteine synthase OS=Triticum aestivum PE=3 SV=1;>tr|W5F6E9|W5F6E9_WHEAT Cysteine synthase OS=Triticum aestivum PE=3 SV=1	>tr|W5FLB0|W5FLB0_WHEAT Cysteine synthase OS=Triticum aestivum PE=3 SV=1	2	2.2011e-17	127.17	16402000
IIAGTCHSAK	1056.54	>tr|W5BU59|W5BU59_WHEAT Uncharacterized protein OS=Triticum aestivum PE=3 SV=1;>tr|W5AWL2|W5AWL2_WHEAT Uncharacterized protein OS=Triticum aestivum PE=3 SV=1;>tr|W5BFB7|W5BFB7_WHEAT Uncharacterized protein OS=Triticum aestivum PE=3 SV=1;>tr|W5GUZ1|W5GUZ1_WHEAT Uncharacterized protein OS=Triticum aestivum PE=3 SV=1;>tr|W5GBI3|W5GBI3_WHEAT Uncharacterized protein OS=Triticum aestivum PE=4 SV=1	>tr|W5BU59|W5BU59_WHEAT Uncharacterized protein OS=Triticum aestivum PE=3 SV=1	2	0.002543	101.38	34402000
IIALPLEELPNK	1348.8	>tr|W5G8A5|W5G8A5_WHEAT Uncharacterized protein OS=Triticum aestivum PE=4 SV=1;>tr|W5GYA8|W5GYA8_WHEAT Uncharacterized protein OS=Triticum aestivum PE=4 SV=1	>tr|W5G8A5|W5G8A5_WHEAT Uncharacterized protein OS=Triticum aestivum PE=4 SV=1	2	0.0010665	85.288	15349000
IIDWENTSPK	1201.6	>tr|W5G5W2|W5G5W2_WHEAT Aconitate hydratase OS=Triticum aestivum PE=3 SV=1;>tr|W5GJ91|W5GJ91_WHEAT Aconitate hydratase OS=Triticum aestivum PE=3 SV=1;>tr|W5GZW2|W5GZW2_WHEAT Aconitate hydratase OS=Triticum aestivum PE=3 SV=1	>tr|W5G5W2|W5G5W2_WHEAT Aconitate hydratase OS=Triticum aestivum PE=3 SV=1	2	0.010868	69.721	6410500
IIEHAVR	836.487	>tr|W5CHH7|W5CHH7_WHEAT Uncharacterized protein OS=Triticum aestivum PE=3 SV=1;>tr|A0A096UQ06|A0A096UQ06_WHEAT Uncharacterized protein OS=Triticum aestivum PE=3 SV=1	>tr|W5CHH7|W5CHH7_WHEAT Uncharacterized protein OS=Triticum aestivum PE=3 SV=1	2	0.036201	86.866	16683000
IIGFDNMR	964.48	>tr|Q9FRZ4|Q9FRZ4_WHEAT Ribulose bisphosphate carboxylase small chain OS=Triticum aestivum GN=rbcS PE=3 SV=1;>tr|Q9FRZ5|Q9FRZ5_WHEAT Ribulose bisphosphate carboxylase small chain OS=Triticum aestivum GN=rbcS PE=3 SV=1;>tr|W5F0E6|W5F0E6_WHEAT Ribulose bisphosphate carboxylase small chain OS=Triticum aestivum PE=3 SV=1;>tr|W5EZU1|W5EZU1_WHEAT Ribulose bisphosphate carboxylase small chain OS=Triticu…	>tr|Q9FRZ4|Q9FRZ4_WHEAT Ribulose bisphosphate carboxylase small chain OS=Triticum aestivum GN=rbcS PE=3 SV=1	2	0.0083872	136.16	1161000000
IIGVSVDSSGKPALR	1497.85	>tr|A0A077S2R7|A0A077S2R7_WHEAT Uncharacterized protein OS=Triticum aestivum GN=TRAES_3BF092100100CFD_c1 PE=3 SV=1	>tr|A0A077S2R7|A0A077S2R7_WHEAT Uncharacterized protein OS=Triticum aestivum GN=TRAES_3BF092100100CFD_c1 PE=3 SV=1	2,3	1.5005e-07	120.53	42242000
IINVIGEPIDHK	1346.76	>tr|W5DDM7|W5DDM7_WHEAT ATP synthase subunit beta OS=Triticum aestivum GN=TRAES_3BF058700080CFD_c1 PE=3 SV=1;>tr|Q41534|Q41534_WHEAT ATP synthase subunit beta OS=Triticum aestivum GN=atp2 PE=2 SV=1;>tr|W5AIW7|W5AIW7_WHEAT ATP synthase subunit beta OS=Triticum aestivum PE=3 SV=1;>tr|W4ZP77|W4ZP77_WHEAT ATP synthase subunit beta OS=Triticum aestivum PE=3 SV=1	>tr|Q41534|Q41534_WHEAT ATP synthase subunit beta OS=Triticum aestivum GN=atp2 PE=2 SV=1	2,3	0.00021369	106.49	109100000
IIPTFPR	842.501	>tr|W5FG89|W5FG89_WHEAT Uncharacterized protein OS=Triticum aestivum PE=3 SV=1;>tr|W5FYV3|W5FYV3_WHEAT Uncharacterized protein OS=Triticum aestivum PE=3 SV=1;>tr|W5F1G3|W5F1G3_WHEAT Uncharacterized protein OS=Triticum aestivum PE=3 SV=1	>tr|W5FG89|W5FG89_WHEAT Uncharacterized protein OS=Triticum aestivum PE=3 SV=1	2	3.3974e-09	97.071	0
IIYGGSVTGASCK	1311.65	>tr|A0A077RSI3|A0A077RSI3_WHEAT Triosephosphate isomerase OS=Triticum aestivum GN=TRAES_3BF079100070CFD_c1 PE=3 SV=1;>tr|Q9FS79|Q9FS79_WHEAT Triosephosphate isomerase OS=Triticum aestivum GN=tpis PE=2 SV=1;>tr|W5DIU6|W5DIU6_WHEAT Triosephosphate isomerase OS=Triticum aestivum PE=3 SV=1;>tr|W5CMD2|W5CMD2_WHEAT Triosephosphate isomerase OS=Triticum aestivum PE=3 SV=1	>tr|W5CMD2|W5CMD2_WHEAT Triosephosphate isomerase OS=Triticum aestivum PE=3 SV=1	2	0.00021016	108.17	53352000
IKSPTEAEK	1001.54	>tr|W5BQ58|W5BQ58_WHEAT Uncharacterized protein OS=Triticum aestivum PE=4 SV=1;>tr|W5C4P1|W5C4P1_WHEAT Uncharacterized protein OS=Triticum aestivum PE=4 SV=1;>tr|W5B1X6|W5B1X6_WHEAT Uncharacterized protein OS=Triticum aestivum PE=4 SV=1;>tr|A4UQP4|A4UQP4_WHEAT Putative oxygen-evolving complex OS=Triticum aestivum GN=TAOEC01 PE=2 SV=1	>tr|W5BQ58|W5BQ58_WHEAT Uncharacterized protein OS=Triticum aestivum PE=4 SV=1	2,3	0.0035621	115.82	170990000
ILDALMDGKPAR	1298.7	>tr|W5FEV7|W5FEV7_WHEAT Obg-like ATPase 1 OS=Triticum aestivum PE=3 SV=1;>tr|W5FU56|W5FU56_WHEAT Obg-like ATPase 1 OS=Triticum aestivum PE=3 SV=1;>tr|W5EXR8|W5EXR8_WHEAT Uncharacterized protein OS=Triticum aestivum PE=4 SV=1	>tr|W5FEV7|W5FEV7_WHEAT Obg-like ATPase 1 OS=Triticum aestivum PE=3 SV=1	3	0.0043752	61.435	0
ILEEMDAVEK	1175.57	>tr|W5EHT8|W5EHT8_WHEAT Uncharacterized protein OS=Triticum aestivum PE=3 SV=1	>tr|W5EHT8|W5EHT8_WHEAT Uncharacterized protein OS=Triticum aestivum PE=3 SV=1	2	0.0022857	103.22	30269000
ILEVHSR	852.482	>tr|W5HZZ4|W5HZZ4_WHEAT Uncharacterized protein OS=Triticum aestivum PE=3 SV=1	>tr|W5HZZ4|W5HZZ4_WHEAT Uncharacterized protein OS=Triticum aestivum PE=3 SV=1	2	0.020068	120.49	29321000
ILFDKYHPGYFGK	1583.81	>tr|W5BNZ6|W5BNZ6_WHEAT Uncharacterized protein OS=Triticum aestivum PE=3 SV=1;>tr|W5ET87|W5ET87_WHEAT Uncharacterized protein OS=Triticum aestivum PE=3 SV=1;>tr|W5ETW2|W5ETW2_WHEAT Uncharacterized protein OS=Triticum aestivum PE=3 SV=1;>tr|W5ENK7|W5ENK7_WHEAT Uncharacterized protein OS=Triticum aestivum PE=4 SV=1	>tr|W5BNZ6|W5BNZ6_WHEAT Uncharacterized protein OS=Triticum aestivum PE=3 SV=1	3	3.4581e-10	89.805	0
ILGDGDLSVK	1015.55	>tr|W5DXJ3|W5DXJ3_WHEAT Uncharacterized protein OS=Triticum aestivum PE=3 SV=1;>tr|W5EIS6|W5EIS6_WHEAT Uncharacterized protein OS=Triticum aestivum PE=3 SV=1	>tr|W5DXJ3|W5DXJ3_WHEAT Uncharacterized protein OS=Triticum aestivum PE=3 SV=1	2	0.036003	59.542	13239000
ILGIWGGK	842.501	>tr|C6YBD7|C6YBD7_WHEAT Chloroplast ribulose-1,5-bisphosphate carboxylase activase (Fragment) OS=Triticum aestivum PE=2 SV=1	>tr|C6YBD7|C6YBD7_WHEAT Chloroplast ribulose-1,5-bisphosphate carboxylase activase (Fragment) OS=Triticum aestivum PE=2 SV=1	1,2	0.0095107	146.21	122080000
ILIGSIMEEYNK	1408.73	>tr|W5G750|W5G750_WHEAT Uncharacterized protein OS=Triticum aestivum PE=4 SV=1;>tr|W5GMH5|W5GMH5_WHEAT Uncharacterized protein OS=Triticum aestivum PE=4 SV=1;>tr|W5GYX3|W5GYX3_WHEAT Uncharacterized protein OS=Triticum aestivum PE=4 SV=1	>tr|W5G750|W5G750_WHEAT Uncharacterized protein OS=Triticum aestivum PE=4 SV=1	2	0.0037978	56.951	0
ILLESAIR	913.56	>tr|W5G5W2|W5G5W2_WHEAT Aconitate hydratase OS=Triticum aestivum PE=3 SV=1;>tr|W5GJ91|W5GJ91_WHEAT Aconitate hydratase OS=Triticum aestivum PE=3 SV=1;>tr|W5GZW2|W5GZW2_WHEAT Aconitate hydratase OS=Triticum aestivum PE=3 SV=1	>tr|W5G5W2|W5G5W2_WHEAT Aconitate hydratase OS=Triticum aestivum PE=3 SV=1	2	0.034446	79.713	10767000
ILSFLPFR	991.585	>sp|Q95H55|RR18_WHEAT 30S ribosomal protein S18, chloroplastic OS=Triticum aestivum GN=rps18 PE=3 SV=1;>tr|S4Z0B5|S4Z0B5_WHEAT Ribosomal protein S18 OS=Triticum aestivum PE=3 SV=1;>tr|W5B0Z2|W5B0Z2_WHEAT Uncharacterized protein OS=Triticum aestivum PE=3 SV=1;>tr|W5DHB6|W5DHB6_WHEAT Uncharacterized protein OS=Triticum aestivum PE=3 SV=1;>tr|W5DJT3|W5DJT3_WHEAT Uncharacterized protein OS=Triticum a…	>sp|Q95H55|RR18_WHEAT 30S ribosomal protein S18, chloroplastic OS=Triticum aestivum GN=rps18 PE=3 SV=1	2	0.010167	124.83	15003000
ILSSLEQK	916.523	>tr|W5EDU5|W5EDU5_WHEAT Uncharacterized protein OS=Triticum aestivum PE=4 SV=1	>tr|W5EDU5|W5EDU5_WHEAT Uncharacterized protein OS=Triticum aestivum PE=4 SV=1	2	0.017651	95.741	46560000
ILSVQLK	799.517	>tr|W5FH92|W5FH92_WHEAT Uncharacterized protein OS=Triticum aestivum PE=3 SV=1;>tr|A0A096USH5|A0A096USH5_WHEAT Uncharacterized protein OS=Triticum aestivum PE=4 SV=1;>tr|Q9XHL9|Q9XHL9_WHEAT Histone H1 WH1B.1 OS=Triticum aestivum PE=2 SV=1	>tr|W5FH92|W5FH92_WHEAT Uncharacterized protein OS=Triticum aestivum PE=3 SV=1	2	1.0234e-23	111.73	0
ILTHNSK	811.455	>tr|W5DR27|W5DR27_WHEAT UDP-glucose 6-dehydrogenase OS=Triticum aestivum PE=3 SV=1;>tr|A0A096UR31|A0A096UR31_WHEAT UDP-glucose 6-dehydrogenase OS=Triticum aestivum PE=3 SV=1;>tr|W5EQ69|W5EQ69_WHEAT UDP-glucose 6-dehydrogenase OS=Triticum aestivum PE=3 SV=1;>tr|W5FDW8|W5FDW8_WHEAT UDP-glucose 6-dehydrogenase OS=Triticum aestivum PE=3 SV=1;>tr|W5FQ55|W5FQ55_WHEAT UDP-glucose 6-dehydrogenase OS=Trit…	>tr|W5DR27|W5DR27_WHEAT UDP-glucose 6-dehydrogenase OS=Triticum aestivum PE=3 SV=1	2	0.00013759	89.55	0
IMAPIFADLAK	1188.66	>tr|Q7FT21|Q7FT21_WHEAT Thioredoxin H OS=Triticum aestivum PE=2 SV=1;>sp|O64394|TRXH_WHEAT Thioredoxin H-type OS=Triticum aestivum PE=2 SV=3;>tr|Q9LDX4|Q9LDX4_WHEAT Thioredoxin H OS=Triticum aestivum PE=2 SV=1	>tr|Q7FT21|Q7FT21_WHEAT Thioredoxin H OS=Triticum aestivum PE=2 SV=1	2	0.0069257	66.262	0
INGCGNSWMDK	1280.53	>tr|W5I047|W5I047_WHEAT Uncharacterized protein OS=Triticum aestivum PE=3 SV=1	>tr|W5I047|W5I047_WHEAT Uncharacterized protein OS=Triticum aestivum PE=3 SV=1	2	0.0075993	65.563	0
INPVLLPK	892.575	>tr|W5DZG1|W5DZG1_WHEAT Histone H2A OS=Triticum aestivum PE=3 SV=1;>tr|W5E5L1|W5E5L1_WHEAT Histone H2A OS=Triticum aestivum PE=3 SV=1;>tr|W5EHG8|W5EHG8_WHEAT Histone H2A OS=Triticum aestivum PE=3 SV=1;>tr|W5EH09|W5EH09_WHEAT Histone H2A OS=Triticum aestivum PE=3 SV=1;>tr|W5GH73|W5GH73_WHEAT Uncharacterized protein OS=Triticum aestivum PE=4 SV=1;>tr|W5GE54|W5GE54_WHEAT Histone H2A OS=Triticum aest…	>tr|W5DZG1|W5DZG1_WHEAT Histone H2A OS=Triticum aestivum PE=3 SV=1	2	0.02205	89.752	110790000
IPLFSAAGLPHNEIAAQICR	2177.14	>tr|B2BAL3|B2BAL3_WHEAT Vacuolar ATPase subunit B1 OS=Triticum aestivum PE=2 SV=1;>tr|W5DET9|W5DET9_WHEAT Uncharacterized protein OS=Triticum aestivum PE=3 SV=1;>tr|W5H1G1|W5H1G1_WHEAT Uncharacterized protein OS=Triticum aestivum PE=3 SV=1;>tr|W5HAH2|W5HAH2_WHEAT Uncharacterized protein OS=Triticum aestivum PE=3 SV=1;>tr|W5HK74|W5HK74_WHEAT Uncharacterized protein OS=Triticum aestivum PE=3 SV=1;>…	>tr|B2BAL3|B2BAL3_WHEAT Vacuolar ATPase subunit B1 OS=Triticum aestivum PE=2 SV=1	3	5.1346e-14	120.11	7284000
IPLILGIWGGK	1165.72	>tr|W5E9C7|W5E9C7_WHEAT Uncharacterized protein OS=Triticum aestivum PE=4 SV=1;>tr|A0A078BQY4|A0A078BQY4_WHEAT RUBISCO activase alpha (Fragment) OS=Triticum aestivum GN=rca2_alpha PE=4 SV=1;>tr|A0A0A0YVQ2|A0A0A0YVQ2_WHEAT Ribulose bisphosphate carboxylase/oxygenase activase A (Fragment) OS=Triticum aestivum PE=2 SV=1;>tr|A0A078BR12|A0A078BR12_WHEAT RUBISCO activase beta (Fragment) OS=Triticum aes…	>tr|W5DSM4|W5DSM4_WHEAT Uncharacterized protein OS=Triticum aestivum PE=4 SV=1	2	0.000394	111.65	760220000
IPLILGIWGGKGQGK	1535.92	>tr|W5E9C7|W5E9C7_WHEAT Uncharacterized protein OS=Triticum aestivum PE=4 SV=1;>tr|A0A078BQY4|A0A078BQY4_WHEAT RUBISCO activase alpha (Fragment) OS=Triticum aestivum GN=rca2_alpha PE=4 SV=1;>tr|A0A0A0YVQ2|A0A0A0YVQ2_WHEAT Ribulose bisphosphate carboxylase/oxygenase activase A (Fragment) OS=Triticum aestivum PE=2 SV=1;>tr|A0A078BR12|A0A078BR12_WHEAT RUBISCO activase beta (Fragment) OS=Triticum aes…	>tr|W5DSM4|W5DSM4_WHEAT Uncharacterized protein OS=Triticum aestivum PE=4 SV=1	3	0.00032463	89.959	4430700
IPPTYSK	804.438	>tr|W5BG62|W5BG62_WHEAT Ribulose bisphosphate carboxylase large chain OS=Triticum aestivum GN=rbcL PE=3 SV=1;>sp|P11383|RBL_WHEAT Ribulose bisphosphate carboxylase large chain OS=Triticum aestivum GN=rbcL PE=1 SV=2;>tr|B2CHJ6|B2CHJ6_WHEAT Ribulose 1,5-bisphosphate carboxylase/oxygenase large subunit OS=Triticum aestivum GN=rbcL PE=2 SV=1;>tr|W5E9G6|W5E9G6_WHEAT Uncharacterized protein OS=Triticum…	>tr|W5BG62|W5BG62_WHEAT Ribulose bisphosphate carboxylase large chain OS=Triticum aestivum GN=rbcL PE=3 SV=1	1,2	0.00028065	108.92	579310000
IPVYLDGGVR	1087.6	>tr|W5FIQ5|W5FIQ5_WHEAT Uncharacterized protein OS=Triticum aestivum PE=4 SV=1;>tr|W5G0E8|W5G0E8_WHEAT Uncharacterized protein OS=Triticum aestivum PE=4 SV=1	>tr|W5FIQ5|W5FIQ5_WHEAT Uncharacterized protein OS=Triticum aestivum PE=4 SV=1	2	0.039274	57.348	61033000
IQGIGAGFVPR	1113.63	>tr|A0A077RQ49|A0A077RQ49_WHEAT Uncharacterized protein OS=Triticum aestivum GN=TRAES_3BF068000010CFD_c1 PE=4 SV=1;>tr|A0A077RW30|A0A077RW30_WHEAT Cysteine synthase OS=Triticum aestivum GN=TRAES_3BF067800160CFD_c1 PE=3 SV=1;>tr|W5CM54|W5CM54_WHEAT Cysteine synthase OS=Triticum aestivum PE=3 SV=1;>tr|W5DK22|W5DK22_WHEAT Uncharacterized protein OS=Triticum aestivum PE=4 SV=1	>tr|A0A077RQ49|A0A077RQ49_WHEAT Uncharacterized protein OS=Triticum aestivum GN=TRAES_3BF068000010CFD_c1 PE=4 SV=1	2	9.6889e-08	93.096	4062200
IQNGGTEVVEAK	1243.64	>tr|W5FEH1|W5FEH1_WHEAT Malate dehydrogenase OS=Triticum aestivum PE=3 SV=1;>tr|W5FQ35|W5FQ35_WHEAT Malate dehydrogenase OS=Triticum aestivum PE=3 SV=1;>tr|W5EVZ9|W5EVZ9_WHEAT Malate dehydrogenase OS=Triticum aestivum PE=3 SV=1;>tr|W5FPD7|W5FPD7_WHEAT Malate dehydrogenase OS=Triticum aestivum PE=3 SV=1;>tr|W5G208|W5G208_WHEAT Malate dehydrogenase OS=Triticum aestivum PE=3 SV=1;>tr|W5F5I1|W5F5I1_W…	>tr|W5FEH1|W5FEH1_WHEAT Malate dehydrogenase OS=Triticum aestivum PE=3 SV=1	2	0.00692	68.44	24125000
IRDLYEQIIAER	1517.82	>tr|W5G838|W5G838_WHEAT Phosphoribulokinase OS=Triticum aestivum PE=3 SV=1;>sp|P26302|KPPR_WHEAT Phosphoribulokinase, chloroplastic OS=Triticum aestivum PE=2 SV=1;>tr|W5GJ80|W5GJ80_WHEAT Phosphoribulokinase OS=Triticum aestivum PE=3 SV=1	>tr|W5G838|W5G838_WHEAT Phosphoribulokinase OS=Triticum aestivum PE=3 SV=1	2,3	0.0015625	71.548	13079000
IRPVLTVNK	1038.65	>tr|W5G125|W5G125_WHEAT Uncharacterized protein OS=Triticum aestivum PE=4 SV=1;>tr|W5H7J1|W5H7J1_WHEAT Uncharacterized protein OS=Triticum aestivum PE=4 SV=1;>tr|W5I281|W5I281_WHEAT Uncharacterized protein OS=Triticum aestivum PE=4 SV=1;>tr|W5DB86|W5DB86_WHEAT Uncharacterized protein OS=Triticum aestivum PE=4 SV=1;>tr|W5G048|W5G048_WHEAT Uncharacterized protein OS=Triticum aestivum PE=4 SV=1;>tr|…	>tr|W5G125|W5G125_WHEAT Uncharacterized protein OS=Triticum aestivum PE=4 SV=1	2	0.028488	72.275	35658000
ISEETLPEQLK	1285.68	>tr|W5AYA4|W5AYA4_WHEAT Uncharacterized protein OS=Triticum aestivum PE=4 SV=1;>tr|W5B673|W5B673_WHEAT Uncharacterized protein OS=Triticum aestivum PE=4 SV=1;>tr|W5BYT9|W5BYT9_WHEAT Uncharacterized protein OS=Triticum aestivum PE=4 SV=1	>tr|W5AYA4|W5AYA4_WHEAT Uncharacterized protein OS=Triticum aestivum PE=4 SV=1	2	0.0015957	85.813	23457000
ISFNETFAER	1212.58	>tr|W5I3H6|W5I3H6_WHEAT Uncharacterized protein OS=Triticum aestivum PE=4 SV=1	>tr|W5I3H6|W5I3H6_WHEAT Uncharacterized protein OS=Triticum aestivum PE=4 SV=1	2	0.018632	62.466	4069500
ISGLIYEETR	1179.61	>tr|A0A096USG9|A0A096USG9_WHEAT Histone H4 OS=Triticum aestivum PE=3 SV=1;>tr|W5FBB1|W5FBB1_WHEAT Histone H4 OS=Triticum aestivum PE=3 SV=1;>tr|W5FR63|W5FR63_WHEAT Histone H4 OS=Triticum aestivum PE=3 SV=1;>tr|W4ZQV5|W4ZQV5_WHEAT Histone H4 OS=Triticum aestivum PE=3 SV=1;>tr|W4ZVZ3|W4ZVZ3_WHEAT Histone H4 OS=Triticum aestivum PE=3 SV=1;>tr|W5GDX3|W5GDX3_WHEAT Histone H4 OS=Triticum aestivum PE=3 …	>tr|A0A096USG9|A0A096USG9_WHEAT Histone H4 OS=Triticum aestivum PE=3 SV=1	2	1.0255e-08	166.55	874620000
ISINDLVIK	1013.61	>tr|W5HJG0|W5HJG0_WHEAT Acetyltransferase component of pyruvate dehydrogenase complex OS=Triticum aestivum PE=3 SV=1;>tr|W5IBV2|W5IBV2_WHEAT Acetyltransferase component of pyruvate dehydrogenase complex OS=Triticum aestivum PE=3 SV=1;>tr|W5DSM5|W5DSM5_WHEAT Acetyltransferase component of pyruvate dehydrogenase complex OS=Triticum aestivum PE=3 SV=1;>tr|W5H528|W5H528_WHEAT Acetyltransferase compon…	>tr|W5HJG0|W5HJG0_WHEAT Acetyltransferase component of pyruvate dehydrogenase complex OS=Triticum aestivum PE=3 SV=1	2	0.037682	54.608	0
ISIYDPQVTEDQIQR	1803.9	>tr|W5DP16|W5DP16_WHEAT UDP-glucose 6-dehydrogenase OS=Triticum aestivum PE=3 SV=1;>tr|W5EE66|W5EE66_WHEAT UDP-glucose 6-dehydrogenase OS=Triticum aestivum PE=3 SV=1;>tr|W5ETW5|W5ETW5_WHEAT UDP-glucose 6-dehydrogenase OS=Triticum aestivum PE=3 SV=1	>tr|W5DP16|W5DP16_WHEAT UDP-glucose 6-dehydrogenase OS=Triticum aestivum PE=3 SV=1	2	0.0037882	47.774	0
ISQEVVGDLLGEEFK	1661.85	>tr|W5C8N6|W5C8N6_WHEAT 40S ribosomal protein S6 OS=Triticum aestivum PE=3 SV=1;>tr|W5C7E1|W5C7E1_WHEAT 40S ribosomal protein S6 OS=Triticum aestivum PE=3 SV=1	>tr|W5C8N6|W5C8N6_WHEAT 40S ribosomal protein S6 OS=Triticum aestivum PE=3 SV=1	2	0.0011737	74.786	27343000
ISQVCSELNVDGLR	1588.79	>tr|W5HXU9|W5HXU9_WHEAT Mg-protoporphyrin IX chelatase OS=Triticum aestivum PE=3 SV=1;>tr|W5H973|W5H973_WHEAT Uncharacterized protein OS=Triticum aestivum PE=4 SV=1	>tr|W5HXU9|W5HXU9_WHEAT Mg-protoporphyrin IX chelatase OS=Triticum aestivum PE=3 SV=1	2	8.3085e-05	64.394	0
ITAILDPDGWK	1227.65	>tr|A0A096US98|A0A096US98_WHEAT Uncharacterized protein OS=Triticum aestivum PE=4 SV=1;>tr|Q9XGF2|Q9XGF2_WHEAT Putative glyoxalase I (Fragment) OS=Triticum aestivum GN=lgul PE=2 SV=3;>tr|W5F2C3|W5F2C3_WHEAT Uncharacterized protein OS=Triticum aestivum PE=4 SV=1;>tr|W5FQD0|W5FQD0_WHEAT Uncharacterized protein OS=Triticum aestivum PE=4 SV=1	>tr|A0A096US98|A0A096US98_WHEAT Uncharacterized protein OS=Triticum aestivum PE=4 SV=1	2	0.0011957	96.103	25097000
ITCADANAIAEEAR	1503.7	>tr|A0A077S2R7|A0A077S2R7_WHEAT Uncharacterized protein OS=Triticum aestivum GN=TRAES_3BF092100100CFD_c1 PE=3 SV=1;>tr|W5CEF9|W5CEF9_WHEAT Uncharacterized protein OS=Triticum aestivum PE=4 SV=1	>tr|A0A077S2R7|A0A077S2R7_WHEAT Uncharacterized protein OS=Triticum aestivum GN=TRAES_3BF092100100CFD_c1 PE=3 SV=1	2	0.014314	60.209	52436000
ITDSIISHGCFLDK	1604.79	>tr|A5GZ74|A5GZ74_WHEAT Glucose-1-phosphate adenylyltransferase OS=Triticum aestivum PE=2 SV=1;>tr|W5F9H2|W5F9H2_WHEAT Uncharacterized protein OS=Triticum aestivum PE=4 SV=1;>tr|W5FYS6|W5FYS6_WHEAT Uncharacterized protein OS=Triticum aestivum PE=4 SV=1;>tr|W5F0F9|W5F0F9_WHEAT Uncharacterized protein OS=Triticum aestivum PE=4 SV=1;>sp|P12298|GLGL1_WHEAT Glucose-1-phosphate adenylyltransferase larg…	>tr|A5GZ74|A5GZ74_WHEAT Glucose-1-phosphate adenylyltransferase OS=Triticum aestivum PE=2 SV=1	2	0.0013647	51.546	0
ITGTEVGKKMTAGMSSMSFKMR	2377.16	>tr|W5AZN5|W5AZN5_WHEAT Uncharacterized protein OS=Triticum aestivum PE=4 SV=1;>tr|W5BI16|W5BI16_WHEAT Uncharacterized protein OS=Triticum aestivum PE=4 SV=1;>tr|W5C8W2|W5C8W2_WHEAT Uncharacterized protein OS=Triticum aestivum PE=4 SV=1	>tr|W5AZN5|W5AZN5_WHEAT Uncharacterized protein OS=Triticum aestivum PE=4 SV=1	3	0.041168	7.2155	0
ITMVDLPLGATEDR	1529.78	>tr|W5HXU9|W5HXU9_WHEAT Mg-protoporphyrin IX chelatase OS=Triticum aestivum PE=3 SV=1;>tr|W5HNL2|W5HNL2_WHEAT Uncharacterized protein OS=Triticum aestivum PE=4 SV=1	>tr|W5HXU9|W5HXU9_WHEAT Mg-protoporphyrin IX chelatase OS=Triticum aestivum PE=3 SV=1	2	0.0027283	75.462	7419800
ITRPHGNSGVVR	1291.71	>tr|A0A0C4BKI1|A0A0C4BKI1_WHEAT Uncharacterized protein OS=Triticum aestivum PE=4 SV=1;>tr|W5HIE4|W5HIE4_WHEAT Uncharacterized protein OS=Triticum aestivum PE=4 SV=1;>tr|W5B5H0|W5B5H0_WHEAT Uncharacterized protein OS=Triticum aestivum PE=4 SV=1	>tr|A0A0C4BKI1|A0A0C4BKI1_WHEAT Uncharacterized protein OS=Triticum aestivum PE=4 SV=1	3	6.8355e-05	114.87	20738000
ITSFLDPDGWK	1277.63	>tr|W5H7T0|W5H7T0_WHEAT Uncharacterized protein OS=Triticum aestivum PE=4 SV=1;>tr|W5I0J8|W5I0J8_WHEAT Uncharacterized protein OS=Triticum aestivum PE=4 SV=1;>tr|W5G5P5|W5G5P5_WHEAT Uncharacterized protein OS=Triticum aestivum PE=4 SV=1;>tr|W5GZB8|W5GZB8_WHEAT Uncharacterized protein OS=Triticum aestivum PE=4 SV=1	>tr|W5H7T0|W5H7T0_WHEAT Uncharacterized protein OS=Triticum aestivum PE=4 SV=1	2	0.0045529	77.64	9825900
ITSTGASFLEAPVSGSK	1650.85	>tr|W5D122|W5D122_WHEAT Uncharacterized protein OS=Triticum aestivum GN=TRAES_3BF042100010CFD_c1 PE=4 SV=1;>tr|W5CB37|W5CB37_WHEAT Uncharacterized protein OS=Triticum aestivum PE=4 SV=1;>tr|W5DEH1|W5DEH1_WHEAT Uncharacterized protein OS=Triticum aestivum PE=4 SV=1	>tr|W5D122|W5D122_WHEAT Uncharacterized protein OS=Triticum aestivum GN=TRAES_3BF042100010CFD_c1 PE=4 SV=1	2	1.1811e-10	64.507	0
ITVGLFGDAAPAGAAR	1485.79	>tr|A0A077RR71|A0A077RR71_WHEAT Uncharacterized protein OS=Triticum aestivum GN=TRAES_3BF060500130CFD_c1 PE=3 SV=1;>tr|A0A0H2UIB8|A0A0H2UIB8_WHEAT Uncharacterized protein OS=Triticum aestivum PE=3 SV=1	>tr|A0A077RR71|A0A077RR71_WHEAT Uncharacterized protein OS=Triticum aestivum GN=TRAES_3BF060500130CFD_c1 PE=3 SV=1	2	0.0029197	44.807	0
IVAVGTDAK	872.497	>tr|A0A077S2R7|A0A077S2R7_WHEAT Uncharacterized protein OS=Triticum aestivum GN=TRAES_3BF092100100CFD_c1 PE=3 SV=1;>tr|W5DCF1|W5DCF1_WHEAT Uncharacterized protein OS=Triticum aestivum PE=4 SV=1;>tr|W5CAD8|W5CAD8_WHEAT Uncharacterized protein OS=Triticum aestivum PE=4 SV=1	>tr|A0A077S2R7|A0A077S2R7_WHEAT Uncharacterized protein OS=Triticum aestivum GN=TRAES_3BF092100100CFD_c1 PE=3 SV=1	2	0.0014227	85.744	0
IVDILVEQGIVPGIK	1591.95	>tr|W5G4A2|W5G4A2_WHEAT Fructose-bisphosphate aldolase OS=Triticum aestivum PE=3 SV=1;>tr|W5EDL3|W5EDL3_WHEAT Fructose-bisphosphate aldolase OS=Triticum aestivum PE=3 SV=1;>tr|W5DTC2|W5DTC2_WHEAT Fructose-bisphosphate aldolase OS=Triticum aestivum PE=3 SV=1;>tr|W5ETU1|W5ETU1_WHEAT Fructose-bisphosphate aldolase OS=Triticum aestivum PE=3 SV=1;>tr|A0A0F7INH2|A0A0F7INH2_WHEAT Fructose-bisphosphate a…	>tr|W5G4A2|W5G4A2_WHEAT Fructose-bisphosphate aldolase OS=Triticum aestivum PE=3 SV=1	2	8.1958e-08	124.45	59748000
IVDILVEQGVVPGIK	1577.94	>tr|W5FL09|W5FL09_WHEAT Fructose-bisphosphate aldolase OS=Triticum aestivum PE=3 SV=1	>tr|W5FL09|W5FL09_WHEAT Fructose-bisphosphate aldolase OS=Triticum aestivum PE=3 SV=1	2	0.0044993	48.112	3876300
IVDNETISVDGK	1288.65	>tr|W5E659|W5E659_WHEAT Uncharacterized protein OS=Triticum aestivum PE=3 SV=1;>tr|W5EHP7|W5EHP7_WHEAT Uncharacterized protein OS=Triticum aestivum PE=3 SV=1;>tr|W5ET89|W5ET89_WHEAT Uncharacterized protein OS=Triticum aestivum PE=4 SV=1;>tr|W5F164|W5F164_WHEAT Uncharacterized protein OS=Triticum aestivum PE=4 SV=1	>tr|W5E659|W5E659_WHEAT Uncharacterized protein OS=Triticum aestivum PE=3 SV=1	2	3.2825e-09	146.36	96379000
IVDWLAGSFK	1134.61	>tr|W4ZY98|W4ZY98_WHEAT Uncharacterized protein OS=Triticum aestivum PE=3 SV=1;>tr|W5AMH9|W5AMH9_WHEAT Uncharacterized protein OS=Triticum aestivum PE=3 SV=1;>tr|W5A3R2|W5A3R2_WHEAT Uncharacterized protein OS=Triticum aestivum PE=3 SV=1;>tr|W5AA68|W5AA68_WHEAT Uncharacterized protein OS=Triticum aestivum PE=3 SV=1	>tr|W4ZY98|W4ZY98_WHEAT Uncharacterized protein OS=Triticum aestivum PE=3 SV=1	2	0.0021036	104.52	10458000
IVGELDAHAVHAIK	1471.81	>tr|I0JTT9|I0JTT9_WHEAT Glutamate decarboxylase OS=Triticum aestivum GN=gad1 PE=3 SV=1	>tr|I0JTT9|I0JTT9_WHEAT Glutamate decarboxylase OS=Triticum aestivum GN=gad1 PE=3 SV=1	3	0.0012736	84.365	7570300
IVGNEHYETAQR	1415.68	>sp|P20858|ATPB_WHEAT ATP synthase subunit beta, chloroplastic OS=Triticum aestivum GN=atpB PE=3 SV=1;>tr|A0A075VXI8|A0A075VXI8_WHEAT ATP synthase subunit beta OS=Triticum aestivum GN=atpD PE=3 SV=1;>tr|A0A075W3Y0|A0A075W3Y0_WHEAT ATP synthase subunit beta, chloroplastic OS=Triticum aestivum GN=atpB PE=3 SV=1;>tr|W5AMD4|W5AMD4_WHEAT ATP synthase subunit beta OS=Triticum aestivum PE=3 SV=1;>tr|S4Z…	>sp|P20858|ATPB_WHEAT ATP synthase subunit beta, chloroplastic OS=Triticum aestivum GN=atpB PE=3 SV=1	2,3	1.9804e-17	170	527200000
IVIGLYGDDVPQTVENFR	2034.04	>tr|A7XDG5|A7XDG5_WHEAT Peptidyl-prolyl cis-trans isomerase OS=Triticum aestivum PE=3 SV=1;>tr|Q6XPZ6|Q6XPZ6_WHEAT Peptidyl-prolyl cis-trans isomerase OS=Triticum aestivum GN=CYP20-1 PE=2 SV=1;>tr|W4ZWP2|W4ZWP2_WHEAT Peptidyl-prolyl cis-trans isomerase OS=Triticum aestivum PE=3 SV=1;>tr|Q6XPZ4|Q6XPZ4_WHEAT Peptidyl-prolyl cis-trans isomerase OS=Triticum aestivum GN=CYP20-2 PE=2 SV=1;>tr|Q2Q088|Q2…	>tr|A7XDG5|A7XDG5_WHEAT Peptidyl-prolyl cis-trans isomerase OS=Triticum aestivum PE=3 SV=1	2	8.3431e-06	93.754	6087800
IVLDGYNAPVTSGNFVDLVER	2277.16	>tr|W5HLU5|W5HLU5_WHEAT Uncharacterized protein OS=Triticum aestivum PE=4 SV=1	>tr|W5HLU5|W5HLU5_WHEAT Uncharacterized protein OS=Triticum aestivum PE=4 SV=1	2	0.0029956	65.25	11846000
IVNDGVTVAR	1042.58	>tr|W5HDP4|W5HDP4_WHEAT Uncharacterized protein OS=Triticum aestivum PE=3 SV=1;>tr|W5I877|W5I877_WHEAT Uncharacterized protein OS=Triticum aestivum PE=3 SV=1;>tr|W5DSU6|W5DSU6_WHEAT Uncharacterized protein OS=Triticum aestivum PE=3 SV=1	>tr|W5HDP4|W5HDP4_WHEAT Uncharacterized protein OS=Triticum aestivum PE=3 SV=1	2	0.0084021	74.944	49104000
IVQGVLVQAHK	1190.71	>tr|W5AB05|W5AB05_WHEAT Peroxidase OS=Triticum aestivum PE=3 SV=1;>tr|W5AL94|W5AL94_WHEAT Peroxidase OS=Triticum aestivum PE=3 SV=1	>tr|W5AB05|W5AB05_WHEAT Peroxidase OS=Triticum aestivum PE=3 SV=1	2,3	0.0076979	70.363	23367000
IVTEDFLPLPSK	1357.75	>tr|W5FGH0|W5FGH0_WHEAT Uncharacterized protein OS=Triticum aestivum PE=4 SV=1;>tr|W5FYZ5|W5FYZ5_WHEAT Uncharacterized protein OS=Triticum aestivum PE=4 SV=1;>tr|W5F2K9|W5F2K9_WHEAT Uncharacterized protein OS=Triticum aestivum PE=4 SV=1	>tr|W5FGH0|W5FGH0_WHEAT Uncharacterized protein OS=Triticum aestivum PE=4 SV=1	2	0.0002008	107.17	16533000
IVVDRDPVK	1039.6	>sp|P58311|PSAA_WHEAT Photosystem I P700 chlorophyll a apoprotein A1 OS=Triticum aestivum GN=psaA PE=3 SV=1;>tr|S4Z9B3|S4Z9B3_WHEAT Photosystem I P700 chlorophyll a apoprotein A1 OS=Triticum aestivum GN=psaA PE=3 SV=1;>tr|A0A077RRD5|A0A077RRD5_WHEAT Uncharacterized protein OS=Triticum aestivum GN=TRAES_3BF007300030CFD_c1 PE=4 SV=1	>sp|P58311|PSAA_WHEAT Photosystem I P700 chlorophyll a apoprotein A1 OS=Triticum aestivum GN=psaA PE=3 SV=1	2,3	0.00079896	131.52	214120000
IWEDEGFNYIK	1412.66	>tr|W5D322|W5D322_WHEAT Uncharacterized protein OS=Triticum aestivum GN=TRAES_3BF013300030CFD_c1 PE=4 SV=1;>tr|W5CDG5|W5CDG5_WHEAT Uncharacterized protein OS=Triticum aestivum PE=4 SV=1;>tr|W5D898|W5D898_WHEAT Uncharacterized protein OS=Triticum aestivum PE=4 SV=1	>tr|W5D322|W5D322_WHEAT Uncharacterized protein OS=Triticum aestivum GN=TRAES_3BF013300030CFD_c1 PE=4 SV=1	2	0.0041155	78.653	10368000
IYDTCIGCTQCVR	1644.71	>sp|P69415|PSAC_WHEAT Photosystem I iron-sulfur center OS=Triticum aestivum GN=psaC PE=3 SV=2;>tr|A0A077RYA3|A0A077RYA3_WHEAT Uncharacterized protein OS=Triticum aestivum GN=TRAES_3BF007300380CFD_c1 PE=3 SV=1;>tr|A1YV22|A1YV22_WHEAT Photosystem I iron-sulfur center OS=Triticum aestivum GN=psaC PE=3 SV=1;>tr|W5HWV0|W5HWV0_WHEAT Uncharacterized protein OS=Triticum aestivum PE=3 SV=1;>tr|W5AIZ9|W5AI…	>sp|P69415|PSAC_WHEAT Photosystem I iron-sulfur center OS=Triticum aestivum GN=psaC PE=3 SV=2	2	3.1728e-10	147.87	620360000
IYLPNGLLDR	1172.66	>tr|A0A096URP1|A0A096URP1_WHEAT Uncharacterized protein OS=Triticum aestivum PE=4 SV=1;>tr|W5DQY3|W5DQY3_WHEAT Uncharacterized protein OS=Triticum aestivum PE=4 SV=1	>tr|A0A096URP1|A0A096URP1_WHEAT Uncharacterized protein OS=Triticum aestivum PE=4 SV=1	2	0.00028064	120.09	498200000
IYSVNEGNAK	1093.54	>tr|D8L9K9|D8L9K9_WHEAT Fructose-1,6-bisphosphatase, cytosolic,putative,expressed OS=Triticum aestivum GN=TAA_ctg0464b.00040.1 PE=3 SV=1;>tr|W5CBY6|W5CBY6_WHEAT Uncharacterized protein OS=Triticum aestivum PE=3 SV=1;>tr|A0A0C4B2T0|A0A0C4B2T0_WHEAT Uncharacterized protein OS=Triticum aestivum PE=3 SV=1;>tr|W5DBX9|W5DBX9_WHEAT Uncharacterized protein OS=Triticum aestivum PE=3 SV=1	>tr|D8L9K9|D8L9K9_WHEAT Fructose-1,6-bisphosphatase, cytosolic,putative,expressed OS=Triticum aestivum GN=TAA_ctg0464b.00040.1 PE=3 SV=1	2	0.0024478	102.06	27962000
KAEDVIGPEVEK	1312.69	>sp|P12782|PGKH_WHEAT Phosphoglycerate kinase, chloroplastic OS=Triticum aestivum PE=2 SV=1;>tr|W5ACW3|W5ACW3_WHEAT Phosphoglycerate kinase OS=Triticum aestivum PE=3 SV=1;>tr|W4ZQG3|W4ZQG3_WHEAT Phosphoglycerate kinase OS=Triticum aestivum PE=3 SV=1;>tr|A0A068C9Y0|A0A068C9Y0_WHEAT Phosphoglycerate kinase (Fragment) OS=Triticum aestivum subsp. tibeticum GN=Pgk-1 PE=3 SV=1;>tr|H9ZWY2|H9ZWY2_WHEAT P…	>sp|P12782|PGKH_WHEAT Phosphoglycerate kinase, chloroplastic OS=Triticum aestivum PE=2 SV=1	2	8.5462e-42	146.47	132590000
KAGAEVIGISGDDAASHK	1724.87	>sp|Q5S1S6|PRXQ_WHEAT Peroxiredoxin Q, chloroplastic OS=Triticum aestivum GN=PRX1 PE=1 SV=1;>tr|W5I9U4|W5I9U4_WHEAT Uncharacterized protein OS=Triticum aestivum PE=4 SV=1	>sp|Q5S1S6|PRXQ_WHEAT Peroxiredoxin Q, chloroplastic OS=Triticum aestivum GN=PRX1 PE=1 SV=1	2,3	1.5752e-05	87.49	36495000
KALDYEELNENVK	1563.78	>tr|W5AUD8|W5AUD8_WHEAT Uncharacterized protein OS=Triticum aestivum PE=4 SV=1;>tr|W5BCV8|W5BCV8_WHEAT Uncharacterized protein OS=Triticum aestivum PE=4 SV=1;>tr|W5BVX4|W5BVX4_WHEAT Uncharacterized protein OS=Triticum aestivum PE=4 SV=1	>tr|W5AUD8|W5AUD8_WHEAT Uncharacterized protein OS=Triticum aestivum PE=4 SV=1	2	2.5976e-23	194.23	23318000
KAPAAAAPK	823.492	>tr|W5FH92|W5FH92_WHEAT Uncharacterized protein OS=Triticum aestivum PE=3 SV=1;>tr|A0A096USH5|A0A096USH5_WHEAT Uncharacterized protein OS=Triticum aestivum PE=4 SV=1	>tr|W5FH92|W5FH92_WHEAT Uncharacterized protein OS=Triticum aestivum PE=3 SV=1	2	0.009134	93.598	161200000
KAPAAAATPK	924.539	>tr|W5F969|W5F969_WHEAT Uncharacterized protein OS=Triticum aestivum PE=3 SV=1;>tr|O65795|O65795_WHEAT Histone H1 OS=Triticum aestivum PE=3 SV=1	>tr|O65795|O65795_WHEAT Histone H1 OS=Triticum aestivum PE=3 SV=1	2	0.0058935	80.245	83386000
KAPAAATPK	853.502	>tr|W5FG65|W5FG65_WHEAT Uncharacterized protein OS=Triticum aestivum PE=3 SV=1;>sp|P27806|H1_WHEAT Histone H1 OS=Triticum aestivum PE=2 SV=2;>tr|Q9SWU2|Q9SWU2_WHEAT Histone H1 WH1A.2 OS=Triticum aestivum PE=2 SV=1;>tr|Q9SWU3|Q9SWU3_WHEAT Histone H1 WH1A.1 OS=Triticum aestivum PE=2 SV=1;>tr|Q9XHL8|Q9XHL8_WHEAT Histone H1 WH1A.4 OS=Triticum aestivum PE=2 SV=1;>tr|Q9SWU1|Q9SWU1_WHEAT Histone H1 WH1A…	>tr|W5FG65|W5FG65_WHEAT Uncharacterized protein OS=Triticum aestivum PE=3 SV=1	2	0.019596	75.509	17150000
KAVENSPFLEK	1260.67	>tr|F4Y595|F4Y595_WHEAT Heat shock protein 90 OS=Triticum aestivum GN=Hsp90.3-A1 PE=2 SV=1;>tr|Q0Q0I7|Q0Q0I7_WHEAT Heat shock protein 90 OS=Triticum aestivum GN=HSP90-2 PE=1 SV=1;>tr|Q00NU9|Q00NU9_WHEAT Heat shock protein 90 (Fragment) OS=Triticum aestivum PE=2 SV=1;>tr|Q2L3T8|Q2L3T8_WHEAT Heat shock protein 90 (Fragment) OS=Triticum aestivum GN=hsp90-1B PE=3 SV=1;>tr|W5EUJ7|W5EUJ7_WHEAT Uncharac…	>tr|F4Y595|F4Y595_WHEAT Heat shock protein 90 OS=Triticum aestivum GN=Hsp90.3-A1 PE=2 SV=1	2	0.0063958	73.36	18804000
KAYPDAFVR	1065.56	>tr|W5FNK6|W5FNK6_WHEAT Ribulose bisphosphate carboxylase small chain OS=Triticum aestivum PE=3 SV=1	>tr|W5FNK6|W5FNK6_WHEAT Ribulose bisphosphate carboxylase small chain OS=Triticum aestivum PE=3 SV=1	2	0.015946	79.986	66674000
KCMEPVEK	1019.48	>tr|Q9SAU8|Q9SAU8_WHEAT HSP70 OS=Triticum aestivum GN=TaHSP70d PE=2 SV=1;>tr|W4ZP60|W4ZP60_WHEAT Uncharacterized protein OS=Triticum aestivum PE=3 SV=1;>tr|W5ADZ6|W5ADZ6_WHEAT Uncharacterized protein OS=Triticum aestivum PE=3 SV=1;>tr|W5F5Q2|W5F5Q2_WHEAT Uncharacterized protein OS=Triticum aestivum PE=4 SV=1;>tr|W5EFQ6|W5EFQ6_WHEAT Uncharacterized protein OS=Triticum aestivum PE=4 SV=1;>tr|W5EPA4…	>tr|W5BDM2|W5BDM2_WHEAT Uncharacterized protein OS=Triticum aestivum PE=3 SV=1	2	0.0077858	137.95	13320000
KDAHFLK	857.476	>sp|P05151|CYF_WHEAT Cytochrome f OS=Triticum aestivum GN=petA PE=3 SV=3;>tr|S4Z3G1|S4Z3G1_WHEAT Cytochrome f OS=Triticum aestivum GN=petA PE=3 SV=1;>tr|W5F107|W5F107_WHEAT Uncharacterized protein OS=Triticum aestivum PE=3 SV=1;>tr|W5GNJ7|W5GNJ7_WHEAT Uncharacterized protein OS=Triticum aestivum PE=3 SV=1;>tr|W5EBA5|W5EBA5_WHEAT Uncharacterized protein OS=Triticum aestivum PE=4 SV=1;>tr|W5E353|W5…	>sp|P05151|CYF_WHEAT Cytochrome f OS=Triticum aestivum GN=petA PE=3 SV=3	2	0.035765	87.181	50348000
KDDEVQVVR	1086.57	>tr|W5D739|W5D739_WHEAT Uncharacterized protein OS=Triticum aestivum GN=TRAES_3BF073700020CFD_c1 PE=3 SV=1;>tr|W5CLE3|W5CLE3_WHEAT Uncharacterized protein OS=Triticum aestivum PE=4 SV=1;>tr|W5DI21|W5DI21_WHEAT Uncharacterized protein OS=Triticum aestivum PE=4 SV=1	>tr|W5D739|W5D739_WHEAT Uncharacterized protein OS=Triticum aestivum GN=TRAES_3BF073700020CFD_c1 PE=3 SV=1	2	0.03258	57.267	0
KDQAQIVCANCNGLGK	1774.85	>tr|W4ZUU5|W4ZUU5_WHEAT Uncharacterized protein OS=Triticum aestivum PE=4 SV=1;>tr|W5A9B0|W5A9B0_WHEAT Uncharacterized protein OS=Triticum aestivum PE=4 SV=1;>tr|W5AN00|W5AN00_WHEAT Uncharacterized protein OS=Triticum aestivum PE=4 SV=1	>tr|W4ZUU5|W4ZUU5_WHEAT Uncharacterized protein OS=Triticum aestivum PE=4 SV=1	3	0.00082284	73.833	30968000
KDTCPECDGAGFVR	1610.68	>tr|W4ZUU5|W4ZUU5_WHEAT Uncharacterized protein OS=Triticum aestivum PE=4 SV=1;>tr|W5A9B0|W5A9B0_WHEAT Uncharacterized protein OS=Triticum aestivum PE=4 SV=1;>tr|W5AN00|W5AN00_WHEAT Uncharacterized protein OS=Triticum aestivum PE=4 SV=1	>tr|W4ZUU5|W4ZUU5_WHEAT Uncharacterized protein OS=Triticum aestivum PE=4 SV=1	2	0.00012415	108.58	17908000
KEADFTTDDMILGK	1582.75	>tr|A0A096USW1|A0A096USW1_WHEAT Uncharacterized protein OS=Triticum aestivum PE=4 SV=1;>tr|W5G3G2|W5G3G2_WHEAT Uncharacterized protein OS=Triticum aestivum PE=4 SV=1	>tr|A0A096USW1|A0A096USW1_WHEAT Uncharacterized protein OS=Triticum aestivum PE=4 SV=1	3	0.028909	40.941	6060900
KEEAEPSAAPAEAAAPVEAAAPAAEVVEEK	2931.43	>tr|A0A077RZB4|A0A077RZB4_WHEAT Uncharacterized protein OS=Triticum aestivum GN=TRAES_3BF114000090CFD_c1 PE=4 SV=1	>tr|A0A077RZB4|A0A077RZB4_WHEAT Uncharacterized protein OS=Triticum aestivum GN=TRAES_3BF114000090CFD_c1 PE=4 SV=1	3	5.0964e-22	117.33	31291000
KELATDIESLKK	1373.78	>tr|W5HSG3|W5HSG3_WHEAT Uncharacterized protein OS=Triticum aestivum PE=4 SV=1;>tr|W5I786|W5I786_WHEAT Uncharacterized protein OS=Triticum aestivum PE=4 SV=1;>tr|W5HI59|W5HI59_WHEAT Uncharacterized protein OS=Triticum aestivum PE=4 SV=1	>tr|W5HSG3|W5HSG3_WHEAT Uncharacterized protein OS=Triticum aestivum PE=4 SV=1	3	0.038725	53.051	40554000
KEQCLALGNR	1187.61	>tr|W5FAX3|W5FAX3_WHEAT Uncharacterized protein OS=Triticum aestivum PE=4 SV=1;>tr|A0A096UT28|A0A096UT28_WHEAT Uncharacterized protein OS=Triticum aestivum PE=4 SV=1	>tr|W5FAX3|W5FAX3_WHEAT Uncharacterized protein OS=Triticum aestivum PE=4 SV=1	2,3	1.3525e-05	140.78	171590000
KETTTELEAK	1148.59	>tr|W5EJ97|W5EJ97_WHEAT Uncharacterized protein OS=Triticum aestivum PE=3 SV=1;>tr|W5DXY3|W5DXY3_WHEAT Uncharacterized protein OS=Triticum aestivum PE=3 SV=1	>tr|W5EJ97|W5EJ97_WHEAT Uncharacterized protein OS=Triticum aestivum PE=3 SV=1	2	0.034641	60	9049200
KEVRPVFGGLFK	1375.8	>tr|A0A077RU36|A0A077RU36_WHEAT Uncharacterized protein OS=Triticum aestivum GN=TRAES_3BF169900010CFD_c1 PE=4 SV=1	>tr|A0A077RU36|A0A077RU36_WHEAT Uncharacterized protein OS=Triticum aestivum GN=TRAES_3BF169900010CFD_c1 PE=4 SV=1	3	0.029709	57.175	18468000
KEWGVPSDLFGTLPGR	1757.91	>sp|Q5S1S6|PRXQ_WHEAT Peroxiredoxin Q, chloroplastic OS=Triticum aestivum GN=PRX1 PE=1 SV=1;>tr|W5I9U4|W5I9U4_WHEAT Uncharacterized protein OS=Triticum aestivum PE=4 SV=1;>tr|W5HUP5|W5HUP5_WHEAT Uncharacterized protein OS=Triticum aestivum PE=4 SV=1	>sp|Q5S1S6|PRXQ_WHEAT Peroxiredoxin Q, chloroplastic OS=Triticum aestivum GN=PRX1 PE=1 SV=1	2,3	0.0036596	64.565	36120000
KFETLSYLPPLSTEALLK	2049.14	>tr|Q9FEE4|Q9FEE4_WHEAT Ribulose bisphosphate carboxylase small chain OS=Triticum aestivum GN=rbcS PE=3 SV=1;>tr|W5C9U3|W5C9U3_WHEAT Ribulose bisphosphate carboxylase small chain OS=Triticum aestivum PE=3 SV=1;>tr|W5B184|W5B184_WHEAT Ribulose bisphosphate carboxylase small chain OS=Triticum aestivum PE=3 SV=1;>tr|W5BI49|W5BI49_WHEAT Ribulose bisphosphate carboxylase small chain OS=Triticum aestiv…	>tr|W5BMW6|W5BMW6_WHEAT Ribulose bisphosphate carboxylase small chain OS=Triticum aestivum PE=3 SV=1	3	0.0015017	42.633	0
KFGCAKLKLR	1219.72	>tr|W5GCE2|W5GCE2_WHEAT Uncharacterized protein OS=Triticum aestivum PE=4 SV=1	>tr|W5GCE2|W5GCE2_WHEAT Uncharacterized protein OS=Triticum aestivum PE=4 SV=1	3	0.04025	34.532	0
KFMSQLHALTTGIK	1573.87	>tr|W5FL28|W5FL28_WHEAT Lipoxygenase OS=Triticum aestivum PE=3 SV=1;>tr|W5G4K3|W5G4K3_WHEAT Lipoxygenase OS=Triticum aestivum PE=3 SV=1	>tr|W5G4K3|W5G4K3_WHEAT Lipoxygenase OS=Triticum aestivum PE=3 SV=1	3	0.001323	52.5	0
KFVAQGAYDTR	1254.64	>tr|B2BAL3|B2BAL3_WHEAT Vacuolar ATPase subunit B1 OS=Triticum aestivum PE=2 SV=1;>tr|W5DET9|W5DET9_WHEAT Uncharacterized protein OS=Triticum aestivum PE=3 SV=1;>tr|W5H1G1|W5H1G1_WHEAT Uncharacterized protein OS=Triticum aestivum PE=3 SV=1;>tr|W5HAH2|W5HAH2_WHEAT Uncharacterized protein OS=Triticum aestivum PE=3 SV=1;>tr|W5HK74|W5HK74_WHEAT Uncharacterized protein OS=Triticum aestivum PE=3 SV=1;>…	>tr|B2BAL3|B2BAL3_WHEAT Vacuolar ATPase subunit B1 OS=Triticum aestivum PE=2 SV=1	2	0.012934	66.498	10266000
KGASSVEGVEVK	1188.63	>tr|W5A7F0|W5A7F0_WHEAT Uncharacterized protein OS=Triticum aestivum PE=3 SV=1;>tr|W4ZPF0|W4ZPF0_WHEAT Uncharacterized protein OS=Triticum aestivum PE=3 SV=1;>tr|W5AIM5|W5AIM5_WHEAT Uncharacterized protein OS=Triticum aestivum PE=4 SV=1	>tr|W5A7F0|W5A7F0_WHEAT Uncharacterized protein OS=Triticum aestivum PE=3 SV=1	2	0.0036422	57.434	0
KGEELLK	815.475	>tr|W5ARU5|W5ARU5_WHEAT Uncharacterized protein OS=Triticum aestivum PE=4 SV=1;>tr|W5C1V2|W5C1V2_WHEAT Uncharacterized protein OS=Triticum aestivum PE=4 SV=1;>tr|W5B9R1|W5B9R1_WHEAT Uncharacterized protein OS=Triticum aestivum PE=4 SV=1	>tr|W5ARU5|W5ARU5_WHEAT Uncharacterized protein OS=Triticum aestivum PE=4 SV=1	2	0.019613	100.02	19397000
KGGHIVIK	850.539	>tr|Q3S4H9|Q3S4H9_WHEAT Eukaryotic translation initiation factor 5A OS=Triticum aestivum PE=2 SV=1;>tr|Q3S4I0|Q3S4I0_WHEAT Eukaryotic translation initiation factor 5A OS=Triticum aestivum PE=3 SV=1;>tr|Q3S4I1|Q3S4I1_WHEAT Eukaryotic translation initiation factor 5A OS=Triticum aestivum PE=3 SV=1;>tr|A0A096UL92|A0A096UL92_WHEAT Uncharacterized protein OS=Triticum aestivum PE=4 SV=1;>tr|W5EQC0|W5EQ…	>tr|Q3S4H9|Q3S4H9_WHEAT Eukaryotic translation initiation factor 5A OS=Triticum aestivum PE=2 SV=1	2	0.013136	105.25	52008000
KGLDGSLENAIK	1243.68	>tr|W5B1K1|W5B1K1_WHEAT Uncharacterized protein OS=Triticum aestivum PE=4 SV=1;>tr|W5BKM7|W5BKM7_WHEAT Uncharacterized protein OS=Triticum aestivum PE=4 SV=1;>tr|W5C780|W5C780_WHEAT Uncharacterized protein OS=Triticum aestivum PE=4 SV=1	>tr|W5B1K1|W5B1K1_WHEAT Uncharacterized protein OS=Triticum aestivum PE=4 SV=1	2	2.7837e-30	110.92	0
KGNAYFQR	982.498	>tr|D3K4D8|D3K4D8_WHEAT ATP synthase subunit OS=Triticum aestivum PE=2 SV=1	>tr|D3K4D8|D3K4D8_WHEAT ATP synthase subunit OS=Triticum aestivum PE=2 SV=1	2	0.035548	63.48	0
KGPQLPPTPGPR	1243.7	>tr|W4ZSM1|W4ZSM1_WHEAT Uncharacterized protein OS=Triticum aestivum PE=4 SV=1	>tr|W4ZSM1|W4ZSM1_WHEAT Uncharacterized protein OS=Triticum aestivum PE=4 SV=1	2,3	7.8253e-14	99.752	341530000
KGQMPSQIGVLLR	1425.81	>tr|W5HYH2|W5HYH2_WHEAT Uncharacterized protein OS=Triticum aestivum PE=3 SV=1;>tr|Q5XUU9|Q5XUU9_WHEAT Cytoplasmatic ribosomal protein S13 OS=Triticum aestivum PE=2 SV=1;>tr|W5I035|W5I035_WHEAT Uncharacterized protein OS=Triticum aestivum PE=3 SV=1;>tr|W5HMI9|W5HMI9_WHEAT Uncharacterized protein OS=Triticum aestivum PE=4 SV=1	>tr|W5HYH2|W5HYH2_WHEAT Uncharacterized protein OS=Triticum aestivum PE=3 SV=1	3	0.023973	57.802	8156500
KGSAVQRPR	997.578	>tr|Q5I7K2|Q5I7K2_WHEAT Ribosomal protein S7 OS=Triticum aestivum PE=1 SV=1	>tr|Q5I7K2|Q5I7K2_WHEAT Ribosomal protein S7 OS=Triticum aestivum PE=1 SV=1	2,3	0.0042322	107.57	43457000
KGTIGASFVPILCGSAFK	1851.99	>tr|W5AUA8|W5AUA8_WHEAT Uncharacterized protein OS=Triticum aestivum PE=3 SV=1;>tr|W5BYI3|W5BYI3_WHEAT Uncharacterized protein OS=Triticum aestivum PE=3 SV=1;>tr|W5B8G5|W5B8G5_WHEAT Uncharacterized protein OS=Triticum aestivum PE=3 SV=1	>tr|W5AUA8|W5AUA8_WHEAT Uncharacterized protein OS=Triticum aestivum PE=3 SV=1	3	0.0035493	62.765	8765800
KGVAEAAEAVSGNTEK	1559.78	>tr|Q06540|Q06540_WHEAT Cold acclimation protein WCS19 OS=Triticum aestivum GN=Wcs19a PE=2 SV=2;>tr|Q852R4|Q852R4_WHEAT Chloroplast-targeted COR protein OS=Triticum aestivum GN=Wcor15 PE=4 SV=1;>tr|W5C237|W5C237_WHEAT Cold-responsive protein WCOR15-2D OS=Triticum aestivum GN=Wcs19b PE=4 SV=1	>tr|Q06540|Q06540_WHEAT Cold acclimation protein WCS19 OS=Triticum aestivum GN=Wcs19a PE=2 SV=2	2	2.4174e-08	124.63	16596000
KGVETYK	823.444	>tr|W5A7K6|W5A7K6_WHEAT Histone H2B OS=Triticum aestivum PE=3 SV=1;>tr|W5A637|W5A637_WHEAT Histone H2B OS=Triticum aestivum PE=3 SV=1;>tr|A0A0C4BIL4|A0A0C4BIL4_WHEAT Histone H2B OS=Triticum aestivum PE=3 SV=1;>tr|W4ZQ83|W4ZQ83_WHEAT Histone H2B OS=Triticum aestivum PE=3 SV=1;>sp|P05621|H2B2_WHEAT Histone H2B.2 OS=Triticum aestivum PE=1 SV=2;>tr|A0A096UK77|A0A096UK77_WHEAT Histone H2B OS=Triticum …	>tr|W5A7K6|W5A7K6_WHEAT Histone H2B OS=Triticum aestivum PE=3 SV=1	2	0.018324	104.44	116190000
KGVTTIIGGGDSVAAVEK	1700.93	>sp|P12782|PGKH_WHEAT Phosphoglycerate kinase, chloroplastic OS=Triticum aestivum PE=2 SV=1;>tr|W5ACW3|W5ACW3_WHEAT Phosphoglycerate kinase OS=Triticum aestivum PE=3 SV=1;>tr|W4ZQG3|W4ZQG3_WHEAT Phosphoglycerate kinase OS=Triticum aestivum PE=3 SV=1;>tr|A0A068C9Y0|A0A068C9Y0_WHEAT Phosphoglycerate kinase (Fragment) OS=Triticum aestivum subsp. tibeticum GN=Pgk-1 PE=3 SV=1;>tr|H9ZWY2|H9ZWY2_WHEAT P…	>sp|P12782|PGKH_WHEAT Phosphoglycerate kinase, chloroplastic OS=Triticum aestivum PE=2 SV=1	3	1.2948e-23	105.77	7353800
KGVVTLEEGR	1086.6	>tr|W5HDP4|W5HDP4_WHEAT Uncharacterized protein OS=Triticum aestivum PE=3 SV=1;>tr|W5I877|W5I877_WHEAT Uncharacterized protein OS=Triticum aestivum PE=3 SV=1;>tr|W5DSU6|W5DSU6_WHEAT Uncharacterized protein OS=Triticum aestivum PE=3 SV=1	>tr|W5HDP4|W5HDP4_WHEAT Uncharacterized protein OS=Triticum aestivum PE=3 SV=1	2	0.020445	64.918	12606000
KILLTQIK	955.643	>tr|W5FG65|W5FG65_WHEAT Uncharacterized protein OS=Triticum aestivum PE=3 SV=1;>sp|P27806|H1_WHEAT Histone H1 OS=Triticum aestivum PE=2 SV=2;>tr|Q9SWU2|Q9SWU2_WHEAT Histone H1 WH1A.2 OS=Triticum aestivum PE=2 SV=1;>tr|Q9SWU3|Q9SWU3_WHEAT Histone H1 WH1A.1 OS=Triticum aestivum PE=2 SV=1;>tr|Q9XHL8|Q9XHL8_WHEAT Histone H1 WH1A.4 OS=Triticum aestivum PE=2 SV=1;>tr|Q9SWU1|Q9SWU1_WHEAT Histone H1 WH1A…	>tr|W5FG65|W5FG65_WHEAT Uncharacterized protein OS=Triticum aestivum PE=3 SV=1	2	0.015804	98.233	169340000
KIPLYQHIANLAGNK	1678.95	>tr|W5FPI0|W5FPI0_WHEAT Uncharacterized protein OS=Triticum aestivum PE=3 SV=1;>tr|M4Q9V0|M4Q9V0_WHEAT Enolase OS=Triticum aestivum PE=2 SV=1;>tr|M4QAZ4|M4QAZ4_WHEAT Enolase OS=Triticum aestivum PE=2 SV=1;>tr|W5FPN2|W5FPN2_WHEAT Uncharacterized protein OS=Triticum aestivum PE=3 SV=1;>tr|W5F3P8|W5F3P8_WHEAT Uncharacterized protein OS=Triticum aestivum PE=3 SV=1;>tr|W5F4U3|W5F4U3_WHEAT Enolase OS=T…	>tr|W5FPI0|W5FPI0_WHEAT Uncharacterized protein OS=Triticum aestivum PE=3 SV=1	3	0.0016366	69.345	7187500
KKGWTGLVEK	1144.66	>tr|W4ZPY0|W4ZPY0_WHEAT Uncharacterized protein OS=Triticum aestivum PE=4 SV=1;>tr|W5A446|W5A446_WHEAT Uncharacterized protein OS=Triticum aestivum PE=4 SV=1	>tr|W4ZPY0|W4ZPY0_WHEAT Uncharacterized protein OS=Triticum aestivum PE=4 SV=1	2	0.0078951	73.435	6813500
KKPAPKPKPAPVATSSVGIDDELAK	2543.43	>tr|A0A096URP1|A0A096URP1_WHEAT Uncharacterized protein OS=Triticum aestivum PE=4 SV=1;>tr|W5DQY3|W5DQY3_WHEAT Uncharacterized protein OS=Triticum aestivum PE=4 SV=1	>tr|A0A096URP1|A0A096URP1_WHEAT Uncharacterized protein OS=Triticum aestivum PE=4 SV=1	4	2.4611e-10	97.509	28513000
KKVQTECASMPFDDQCTVLEK	2513.16	>tr|A0A077RST2|A0A077RST2_WHEAT Carbonic anhydrase OS=Triticum aestivum GN=TRAES_3BF026200060CFD_c1 PE=3 SV=1;>tr|W5CCM5|W5CCM5_WHEAT Carbonic anhydrase OS=Triticum aestivum PE=3 SV=1	>tr|A0A077RST2|A0A077RST2_WHEAT Carbonic anhydrase OS=Triticum aestivum GN=TRAES_3BF026200060CFD_c1 PE=3 SV=1	3	0.0053159	53.359	10761000
KLAELSK	787.48	>sp|P12782|PGKH_WHEAT Phosphoglycerate kinase, chloroplastic OS=Triticum aestivum PE=2 SV=1;>tr|W5ACW3|W5ACW3_WHEAT Phosphoglycerate kinase OS=Triticum aestivum PE=3 SV=1;>tr|W4ZQG3|W4ZQG3_WHEAT Phosphoglycerate kinase OS=Triticum aestivum PE=3 SV=1;>tr|A0A068C9Y0|A0A068C9Y0_WHEAT Phosphoglycerate kinase (Fragment) OS=Triticum aestivum subsp. tibeticum GN=Pgk-1 PE=3 SV=1;>tr|H9ZWY2|H9ZWY2_WHEAT P…	>sp|P12782|PGKH_WHEAT Phosphoglycerate kinase, chloroplastic OS=Triticum aestivum PE=2 SV=1	2	0.018071	107.01	57955000
KLAVNLIPFPR	1266.78	>tr|W5D8E8|W5D8E8_WHEAT Uncharacterized protein OS=Triticum aestivum PE=3 SV=1;>tr|W5H5D3|W5H5D3_WHEAT Uncharacterized protein OS=Triticum aestivum PE=3 SV=1;>tr|W5DVQ0|W5DVQ0_WHEAT Uncharacterized protein OS=Triticum aestivum PE=3 SV=1;>sp|Q9ZRB1|TBB2_WHEAT Tubulin beta-2 chain OS=Triticum aestivum GN=TUBB2 PE=2 SV=1;>tr|W5CDN8|W5CDN8_WHEAT Uncharacterized protein OS=Triticum aestivum PE=3 SV=1;…	>tr|W5D8E8|W5D8E8_WHEAT Uncharacterized protein OS=Triticum aestivum PE=3 SV=1	2,3	0.008324	68.893	4430200
KLEDIVPSSHNCDVPHVDR	2216.06	>tr|Q3S4H9|Q3S4H9_WHEAT Eukaryotic translation initiation factor 5A OS=Triticum aestivum PE=2 SV=1;>tr|Q3S4I0|Q3S4I0_WHEAT Eukaryotic translation initiation factor 5A OS=Triticum aestivum PE=3 SV=1;>tr|Q3S4I1|Q3S4I1_WHEAT Eukaryotic translation initiation factor 5A OS=Triticum aestivum PE=3 SV=1;>tr|W5B0R8|W5B0R8_WHEAT Eukaryotic translation initiation factor 5A OS=Triticum aestivum PE=3 SV=1;>tr…	>tr|Q3S4H9|Q3S4H9_WHEAT Eukaryotic translation initiation factor 5A OS=Triticum aestivum PE=2 SV=1	4	1.1026e-11	126.22	20203000
KLGEFVPTR	1045.59	>sp|P60577|RR19_WHEAT 30S ribosomal protein S19, chloroplastic OS=Triticum aestivum GN=rps19-A PE=3 SV=2;>tr|A0A075VYF7|A0A075VYF7_WHEAT 30S ribosomal protein S19, chloroplastic OS=Triticum aestivum GN=rps19 PE=3 SV=1;>tr|S4Z9E7|S4Z9E7_WHEAT 30S ribosomal protein S19, chloroplastic OS=Triticum aestivum GN=rps19 PE=3 SV=1;>tr|W5ADH2|W5ADH2_WHEAT Uncharacterized protein OS=Triticum aestivum PE=3 SV…	>sp|P60577|RR19_WHEAT 30S ribosomal protein S19, chloroplastic OS=Triticum aestivum GN=rps19-A PE=3 SV=2	2	0.015852	80.102	27021000
KLIGQLNIR	1053.67	>tr|W5ARF6|W5ARF6_WHEAT Uncharacterized protein OS=Triticum aestivum PE=3 SV=1;>sp|P69661|RR15_WHEAT 30S ribosomal protein S15, chloroplastic OS=Triticum aestivum GN=rps15-A PE=3 SV=1;>tr|S4Z3C4|S4Z3C4_WHEAT 30S ribosomal protein S15, chloroplastic OS=Triticum aestivum GN=rps15 PE=3 SV=1;>tr|W5A685|W5A685_WHEAT 30S ribosomal protein S15 OS=Triticum aestivum PE=3 SV=1;>tr|W5ADT6|W5ADT6_WHEAT 30S r…	>tr|W5ARF6|W5ARF6_WHEAT Uncharacterized protein OS=Triticum aestivum PE=3 SV=1	2	0.019976	75.043	10156000
KLNSSLK	788.476	>tr|W5FDV7|W5FDV7_WHEAT Uncharacterized protein OS=Triticum aestivum PE=4 SV=1;>tr|W5FSC8|W5FSC8_WHEAT Uncharacterized protein OS=Triticum aestivum PE=4 SV=1;>tr|W5HXX2|W5HXX2_WHEAT Uncharacterized protein OS=Triticum aestivum PE=4 SV=1;>tr|W5I238|W5I238_WHEAT Uncharacterized protein OS=Triticum aestivum PE=4 SV=1	>tr|W5FDV7|W5FDV7_WHEAT Uncharacterized protein OS=Triticum aestivum PE=4 SV=1	2	0.018244	105.25	337050000
KLNSSLKK	916.571	>tr|W5FDV7|W5FDV7_WHEAT Uncharacterized protein OS=Triticum aestivum PE=4 SV=1;>tr|W5FSC8|W5FSC8_WHEAT Uncharacterized protein OS=Triticum aestivum PE=4 SV=1	>tr|W5FDV7|W5FDV7_WHEAT Uncharacterized protein OS=Triticum aestivum PE=4 SV=1	2	0.0083048	130.31	137580000
KLTCSYPGIK	1165.62	>tr|W5G838|W5G838_WHEAT Phosphoribulokinase OS=Triticum aestivum PE=3 SV=1;>sp|P26302|KPPR_WHEAT Phosphoribulokinase, chloroplastic OS=Triticum aestivum PE=2 SV=1;>tr|W5GJ80|W5GJ80_WHEAT Phosphoribulokinase OS=Triticum aestivum PE=3 SV=1;>tr|W5EQB0|W5EQB0_WHEAT Uncharacterized protein OS=Triticum aestivum PE=4 SV=1	>tr|W5G838|W5G838_WHEAT Phosphoribulokinase OS=Triticum aestivum PE=3 SV=1	2	1.3117e-05	141.08	91993000
KPAEEEPAAEK	1197.59	>tr|A0A096USW9|A0A096USW9_WHEAT Histone H2B OS=Triticum aestivum PE=3 SV=1;>tr|W5FNI8|W5FNI8_WHEAT Uncharacterized protein OS=Triticum aestivum PE=4 SV=1;>tr|A0A077RQ51|A0A077RQ51_WHEAT Histone H2B OS=Triticum aestivum GN=TRAES_3BF067800300CFD_c1 PE=3 SV=1;>tr|W5DZU8|W5DZU8_WHEAT Histone H2B OS=Triticum aestivum PE=3 SV=1;>sp|P27807|H2B1_WHEAT Histone H2B.1 OS=Triticum aestivum PE=1 SV=3	>tr|A0A096USW9|A0A096USW9_WHEAT Histone H2B OS=Triticum aestivum PE=3 SV=1	2	2.8498e-09	133.32	111570000
KPAEEEPATEK	1227.6	>tr|W5A444|W5A444_WHEAT Histone H2B OS=Triticum aestivum PE=3 SV=1	>tr|W5A444|W5A444_WHEAT Histone H2B OS=Triticum aestivum PE=3 SV=1	2	1.9715e-09	136.7	24116000
KPAEEEPTTEK	1257.61	>tr|W4ZTZ4|W4ZTZ4_WHEAT Histone H2B OS=Triticum aestivum PE=3 SV=1;>tr|W5A532|W5A532_WHEAT Histone H2B OS=Triticum aestivum PE=3 SV=1;>tr|W4ZPK4|W4ZPK4_WHEAT Uncharacterized protein OS=Triticum aestivum PE=4 SV=1;>tr|W5FE66|W5FE66_WHEAT Uncharacterized protein OS=Triticum aestivum PE=4 SV=1	>tr|W4ZTZ4|W4ZTZ4_WHEAT Histone H2B OS=Triticum aestivum PE=3 SV=1	2	0.013613	66.262	2424800
KPAEEEPVTEK	1255.63	>tr|W5G400|W5G400_WHEAT Histone H2B OS=Triticum aestivum PE=3 SV=1	>tr|W5G400|W5G400_WHEAT Histone H2B OS=Triticum aestivum PE=3 SV=1	2	1.1292e-07	93.011	0
KPDFDAFIDPQK	1419.7	>tr|W5G838|W5G838_WHEAT Phosphoribulokinase OS=Triticum aestivum PE=3 SV=1;>sp|P26302|KPPR_WHEAT Phosphoribulokinase, chloroplastic OS=Triticum aestivum PE=2 SV=1;>tr|W5GJ80|W5GJ80_WHEAT Phosphoribulokinase OS=Triticum aestivum PE=3 SV=1;>tr|W5EQV3|W5EQV3_WHEAT Phosphoribulokinase OS=Triticum aestivum PE=3 SV=1	>tr|W5G838|W5G838_WHEAT Phosphoribulokinase OS=Triticum aestivum PE=3 SV=1	2	2.1279e-17	169.04	31132000
KPDFFEPLK	1119.6	>tr|A0A077RST2|A0A077RST2_WHEAT Carbonic anhydrase OS=Triticum aestivum GN=TRAES_3BF026200060CFD_c1 PE=3 SV=1	>tr|A0A077RST2|A0A077RST2_WHEAT Carbonic anhydrase OS=Triticum aestivum GN=TRAES_3BF026200060CFD_c1 PE=3 SV=1	2	2.7893e-06	164.33	78656000
KPDLNDPVLR	1165.65	>tr|S4Z9E0|S4Z9E0_WHEAT Cytochrome b6-f complex subunit 4 OS=Triticum aestivum GN=petD PE=3 SV=1;>sp|P12119|PETD_WHEAT Cytochrome b6-f complex subunit 4 OS=Triticum aestivum GN=petD PE=3 SV=3;>tr|A0A075TNA6|A0A075TNA6_WHEAT Cytochrome b6-f complex subunit 4 OS=Triticum aestivum GN=petD PE=3 SV=1	>tr|S4Z9E0|S4Z9E0_WHEAT Cytochrome b6-f complex subunit 4 OS=Triticum aestivum GN=petD PE=3 SV=1	2	0.0030038	96.113	31900000
KPEDFAK	833.428	>tr|A0A096URP1|A0A096URP1_WHEAT Uncharacterized protein OS=Triticum aestivum PE=4 SV=1;>tr|W5DQY3|W5DQY3_WHEAT Uncharacterized protein OS=Triticum aestivum PE=4 SV=1;>tr|W5FPI7|W5FPI7_WHEAT Uncharacterized protein OS=Triticum aestivum PE=4 SV=1	>tr|A0A096URP1|A0A096URP1_WHEAT Uncharacterized protein OS=Triticum aestivum PE=4 SV=1	2	0.028454	137.9	130890000
KPFAGSSHAK	1028.54	>tr|W5CGC6|W5CGC6_WHEAT Uncharacterized protein OS=Triticum aestivum PE=3 SV=1;>tr|A0A077RWB9|A0A077RWB9_WHEAT Uncharacterized protein OS=Triticum aestivum GN=TRAES_3BF041800030CFD_c1 PE=3 SV=1;>tr|W5FV77|W5FV77_WHEAT Uncharacterized protein OS=Triticum aestivum PE=3 SV=1;>tr|G8E2S8|G8E2S8_WHEAT 40S ribosomal protein S23 OS=Triticum aestivum PE=3 SV=1;>tr|W5EP43|W5EP43_WHEAT Uncharacterized prote…	>tr|W5CGC6|W5CGC6_WHEAT Uncharacterized protein OS=Triticum aestivum PE=3 SV=1	3	0.0036842	87.713	43972000
KPTITSR	801.471	>tr|W5A7K6|W5A7K6_WHEAT Histone H2B OS=Triticum aestivum PE=3 SV=1;>tr|W5A637|W5A637_WHEAT Histone H2B OS=Triticum aestivum PE=3 SV=1;>tr|A0A0C4BIL4|A0A0C4BIL4_WHEAT Histone H2B OS=Triticum aestivum PE=3 SV=1;>tr|W4ZQ83|W4ZQ83_WHEAT Histone H2B OS=Triticum aestivum PE=3 SV=1;>sp|P05621|H2B2_WHEAT Histone H2B.2 OS=Triticum aestivum PE=1 SV=2;>tr|A0A096UK77|A0A096UK77_WHEAT Histone H2B OS=Triticum …	>tr|W5A7K6|W5A7K6_WHEAT Histone H2B OS=Triticum aestivum PE=3 SV=1	2	0.033297	89.142	223330000
KPVEEEPAAEK	1225.62	>tr|W5EA78|W5EA78_WHEAT Histone H2B OS=Triticum aestivum PE=3 SV=1;>tr|W5F9T2|W5F9T2_WHEAT Histone H2B OS=Triticum aestivum PE=3 SV=1	>tr|W5EA78|W5EA78_WHEAT Histone H2B OS=Triticum aestivum PE=3 SV=1	2	0.0073105	71.241	29650000
KQDEGVVTNK	1116.58	>tr|W5GCE2|W5GCE2_WHEAT Uncharacterized protein OS=Triticum aestivum PE=4 SV=1;>tr|W5H3C5|W5H3C5_WHEAT Uncharacterized protein OS=Triticum aestivum PE=4 SV=1;>tr|Q8RVZ8|Q8RVZ8_WHEAT Ferredoxin-NADP(H) oxidoreductase OS=Triticum aestivum GN=fnr PE=2 SV=1	>tr|W5GCE2|W5GCE2_WHEAT Uncharacterized protein OS=Triticum aestivum PE=4 SV=1	2	8.981e-06	144.17	89029000
KQDITITGASTLPK	1471.82	>tr|W4ZY98|W4ZY98_WHEAT Uncharacterized protein OS=Triticum aestivum PE=3 SV=1;>tr|W5AMH9|W5AMH9_WHEAT Uncharacterized protein OS=Triticum aestivum PE=3 SV=1;>tr|Q9SEW1|Q9SEW1_WHEAT Heat shock protein 70 OS=Triticum aestivum GN=HSP70 PE=2 SV=1;>tr|W5FF67|W5FF67_WHEAT Uncharacterized protein OS=Triticum aestivum PE=3 SV=1;>tr|W5G1X5|W5G1X5_WHEAT Uncharacterized protein OS=Triticum aestivum PE=3 SV…	>tr|W4ZY98|W4ZY98_WHEAT Uncharacterized protein OS=Triticum aestivum PE=3 SV=1	2	1.5789e-08	133.23	25380000
KQEEGVVTNK	1130.59	>tr|Q8RVZ9|Q8RVZ9_WHEAT Ferredoxin--NADP reductase OS=Triticum aestivum GN=fnr PE=2 SV=1;>tr|W5I6Q3|W5I6Q3_WHEAT Uncharacterized protein OS=Triticum aestivum PE=4 SV=1	>tr|Q8RVZ9|Q8RVZ9_WHEAT Ferredoxin--NADP reductase OS=Triticum aestivum GN=fnr PE=2 SV=1	2	0.0012436	110.66	92849000
KQLAVPDGTPVTAESK	1639.88	>tr|W5F3T3|W5F3T3_WHEAT Acyl carrier protein OS=Triticum aestivum PE=3 SV=1;>tr|W5FM23|W5FM23_WHEAT Acyl carrier protein OS=Triticum aestivum PE=3 SV=1	>tr|W5F3T3|W5F3T3_WHEAT Acyl carrier protein OS=Triticum aestivum PE=3 SV=1	2	0.0010497	70.281	7671700
KQLEGVGAK	928.534	>tr|A0A077S298|A0A077S298_WHEAT Uncharacterized protein OS=Triticum aestivum GN=TRAES_3BF028000060CFD_c1 PE=3 SV=1	>tr|A0A077S298|A0A077S298_WHEAT Uncharacterized protein OS=Triticum aestivum GN=TRAES_3BF028000060CFD_c1 PE=3 SV=1	2	0.01908	76.143	27550000
KRPVPIPGSGMQLTNISHAR	2158.18	>tr|W5GDS3|W5GDS3_WHEAT Uncharacterized protein OS=Triticum aestivum PE=4 SV=1;>tr|W5H4K2|W5H4K2_WHEAT Uncharacterized protein OS=Triticum aestivum PE=4 SV=1	>tr|W5GDS3|W5GDS3_WHEAT Uncharacterized protein OS=Triticum aestivum PE=4 SV=1	3	4.0664e-06	99.059	10190000
KSAPTTGGVK	944.529	>tr|W5BXB1|W5BXB1_WHEAT Histone H3 OS=Triticum aestivum PE=3 SV=1;>tr|W5ES75|W5ES75_WHEAT Histone H3 OS=Triticum aestivum PE=3 SV=1;>tr|W5AUU5|W5AUU5_WHEAT Histone H3 OS=Triticum aestivum PE=3 SV=1;>tr|W5DU50|W5DU50_WHEAT Uncharacterized protein OS=Triticum aestivum PE=4 SV=1;>tr|W5IB57|W5IB57_WHEAT Uncharacterized protein OS=Triticum aestivum PE=4 SV=1;>tr|W5I8C3|W5I8C3_WHEAT Uncharacterized pro…	>tr|W5BXB1|W5BXB1_WHEAT Histone H3 OS=Triticum aestivum PE=3 SV=1	2	0.011668	67.999	10180000
KSVETYK	853.455	>tr|A0A096USW9|A0A096USW9_WHEAT Histone H2B OS=Triticum aestivum PE=3 SV=1;>tr|W5FNI8|W5FNI8_WHEAT Uncharacterized protein OS=Triticum aestivum PE=4 SV=1;>tr|A0A077RQ51|A0A077RQ51_WHEAT Histone H2B OS=Triticum aestivum GN=TRAES_3BF067800300CFD_c1 PE=3 SV=1;>tr|W5GTS6|W5GTS6_WHEAT Histone H2B OS=Triticum aestivum PE=3 SV=1;>tr|W5G4D7|W5G4D7_WHEAT Histone H2B OS=Triticum aestivum PE=3 SV=1;>tr|W4ZS…	>tr|A0A096USW9|A0A096USW9_WHEAT Histone H2B OS=Triticum aestivum PE=3 SV=1	2	0.018591	101.72	11643000
KSWIPAVK	927.554	>tr|W5BBT6|W5BBT6_WHEAT Uncharacterized protein OS=Triticum aestivum PE=4 SV=1;>tr|W5AY52|W5AY52_WHEAT Uncharacterized protein OS=Triticum aestivum PE=4 SV=1	>tr|W5BBT6|W5BBT6_WHEAT Uncharacterized protein OS=Triticum aestivum PE=4 SV=1	2	0.016393	97.431	26926000
KTAPATGGVK	928.534	>tr|W5FSJ9|W5FSJ9_WHEAT Uncharacterized protein OS=Triticum aestivum PE=4 SV=1	>tr|W5FSJ9|W5FSJ9_WHEAT Uncharacterized protein OS=Triticum aestivum PE=4 SV=1	2,3	1.2024e-06	150.33	1179000000
KTLAEEVNQAFR	1404.74	>tr|W5BXM5|W5BXM5_WHEAT Uncharacterized protein OS=Triticum aestivum PE=4 SV=1;>tr|W5BAB9|W5BAB9_WHEAT Glyceraldehyde-3-phosphate dehydrogenase OS=Triticum aestivum PE=3 SV=1;>tr|W5ATV6|W5ATV6_WHEAT Glyceraldehyde-3-phosphate dehydrogenase OS=Triticum aestivum PE=3 SV=1	>tr|W5BAB9|W5BAB9_WHEAT Glyceraldehyde-3-phosphate dehydrogenase OS=Triticum aestivum PE=3 SV=1	2,3	3.845e-30	128.85	46026000
KTVTAMDVVY	1125.57	>tr|A0A096USG9|A0A096USG9_WHEAT Histone H4 OS=Triticum aestivum PE=3 SV=1;>tr|W5FBB1|W5FBB1_WHEAT Histone H4 OS=Triticum aestivum PE=3 SV=1;>tr|W5FR63|W5FR63_WHEAT Histone H4 OS=Triticum aestivum PE=3 SV=1;>tr|W4ZQV5|W4ZQV5_WHEAT Histone H4 OS=Triticum aestivum PE=3 SV=1;>tr|W4ZVZ3|W4ZVZ3_WHEAT Histone H4 OS=Triticum aestivum PE=3 SV=1;>tr|W5GDX3|W5GDX3_WHEAT Histone H4 OS=Triticum aestivum PE=3 …	>tr|A0A096USG9|A0A096USG9_WHEAT Histone H4 OS=Triticum aestivum PE=3 SV=1	2	0.0097377	75.294	0
KVAAPKPK	837.544	>tr|W5D4R0|W5D4R0_WHEAT Uncharacterized protein OS=Triticum aestivum GN=TRAES_3BF044200210CFD_c1 PE=4 SV=1	>tr|W5D4R0|W5D4R0_WHEAT Uncharacterized protein OS=Triticum aestivum GN=TRAES_3BF044200210CFD_c1 PE=4 SV=1	2	0.010622	110.12	42584000
KVEAIQK	814.491	>tr|W5B4C8|W5B4C8_WHEAT Uncharacterized protein OS=Triticum aestivum PE=3 SV=1;>tr|W5BJ60|W5BJ60_WHEAT Uncharacterized protein OS=Triticum aestivum PE=3 SV=1;>tr|W5C6C5|W5C6C5_WHEAT Uncharacterized protein OS=Triticum aestivum PE=4 SV=1	>tr|W5B4C8|W5B4C8_WHEAT Uncharacterized protein OS=Triticum aestivum PE=3 SV=1	2	0.017163	116.25	25035000
KVGIENIGR	984.572	>sp|P12112|ATPA_WHEAT ATP synthase subunit alpha, chloroplastic OS=Triticum aestivum GN=atpA PE=3 SV=2;>tr|S4Z3F2|S4Z3F2_WHEAT ATP synthase subunit alpha, chloroplastic OS=Triticum aestivum GN=atpA PE=3 SV=1	>sp|P12112|ATPA_WHEAT ATP synthase subunit alpha, chloroplastic OS=Triticum aestivum GN=atpA PE=3 SV=2	3	0.0028121	115.7	47581000
KVIISAPSK	941.591	>tr|W5GM69|W5GM69_WHEAT Glyceraldehyde-3-phosphate dehydrogenase OS=Triticum aestivum GN=GAPC6 PE=2 SV=1;>tr|W5GYX5|W5GYX5_WHEAT Glyceraldehyde-3-phosphate dehydrogenase OS=Triticum aestivum GN=GAPC8 PE=2 SV=1;>tr|W5HLQ8|W5HLQ8_WHEAT Uncharacterized protein OS=Triticum aestivum PE=3 SV=1;>tr|A0A096UTL2|A0A096UTL2_WHEAT Glyceraldehyde-3-phosphate dehydrogenase OS=Triticum aestivum GN=GAPC3 PE=2 SV…	>tr|A5YVV3|A5YVV3_WHEAT Glyceraldehyde-3-phosphate dehydrogenase OS=Triticum aestivum GN=GAPC PE=2 SV=1	2	0.0046526	108.47	20769000
KVIITAPAK	939.612	>tr|W5E659|W5E659_WHEAT Uncharacterized protein OS=Triticum aestivum PE=3 SV=1;>tr|W5EHP7|W5EHP7_WHEAT Uncharacterized protein OS=Triticum aestivum PE=3 SV=1;>tr|W5ET89|W5ET89_WHEAT Uncharacterized protein OS=Triticum aestivum PE=4 SV=1	>tr|W5E659|W5E659_WHEAT Uncharacterized protein OS=Triticum aestivum PE=3 SV=1	2	0.00923	93.325	65648000
KVLITAPGK	925.596	>tr|W5BAB9|W5BAB9_WHEAT Glyceraldehyde-3-phosphate dehydrogenase OS=Triticum aestivum PE=3 SV=1;>tr|W5EPL4|W5EPL4_WHEAT Uncharacterized protein OS=Triticum aestivum PE=3 SV=1;>tr|W5BQP6|W5BQP6_WHEAT Uncharacterized protein OS=Triticum aestivum PE=3 SV=1;>tr|W5ATV6|W5ATV6_WHEAT Glyceraldehyde-3-phosphate dehydrogenase OS=Triticum aestivum PE=3 SV=1	>tr|W5BAB9|W5BAB9_WHEAT Glyceraldehyde-3-phosphate dehydrogenase OS=Triticum aestivum PE=3 SV=1	2	0.0087491	94.692	82509000
KVLSPPTQK	996.597	>tr|W5ERC2|W5ERC2_WHEAT Uncharacterized protein OS=Triticum aestivum PE=4 SV=1;>tr|W5DPW0|W5DPW0_WHEAT Uncharacterized protein OS=Triticum aestivum PE=4 SV=1;>tr|W5EED6|W5EED6_WHEAT Uncharacterized protein OS=Triticum aestivum PE=4 SV=1	>tr|W5ERC2|W5ERC2_WHEAT Uncharacterized protein OS=Triticum aestivum PE=4 SV=1	2	0.0095789	85.533	9890100
KVNTLIRPDGK	1239.73	>tr|W5AR89|W5AR89_WHEAT Uncharacterized protein OS=Triticum aestivum PE=3 SV=1	>tr|W5AR89|W5AR89_WHEAT Uncharacterized protein OS=Triticum aestivum PE=3 SV=1	2	0.017175	64.121	5609100
KVPFITDDLEIECEGK	1891.92	>tr|W5BPY8|W5BPY8_WHEAT Uncharacterized protein OS=Triticum aestivum PE=4 SV=1;>tr|W5C572|W5C572_WHEAT Uncharacterized protein OS=Triticum aestivum PE=4 SV=1;>tr|W5B4W5|W5B4W5_WHEAT Uncharacterized protein OS=Triticum aestivum PE=4 SV=1	>tr|W5BPY8|W5BPY8_WHEAT Uncharacterized protein OS=Triticum aestivum PE=4 SV=1	2,3	0.0075155	59.261	17648000
KVQTAQPYGPGGGVEFK	1761.9	>tr|W5GUL6|W5GUL6_WHEAT Uncharacterized protein OS=Triticum aestivum PE=4 SV=1	>tr|W5GUL6|W5GUL6_WHEAT Uncharacterized protein OS=Triticum aestivum PE=4 SV=1	2	0.0061139	56.959	4462800
KVQTAQPYGPGGGVVFK	1731.93	>tr|W5GM17|W5GM17_WHEAT Uncharacterized protein OS=Triticum aestivum PE=4 SV=1;>tr|W5G6S0|W5G6S0_WHEAT Uncharacterized protein OS=Triticum aestivum PE=4 SV=1	>tr|W5GM17|W5GM17_WHEAT Uncharacterized protein OS=Triticum aestivum PE=4 SV=1	3	0.0036796	62.055	15486000
KVQTECASMPFDDQCTVLEK	2385.07	>tr|A0A077RST2|A0A077RST2_WHEAT Carbonic anhydrase OS=Triticum aestivum GN=TRAES_3BF026200060CFD_c1 PE=3 SV=1;>tr|W5CCM5|W5CCM5_WHEAT Carbonic anhydrase OS=Triticum aestivum PE=3 SV=1	>tr|A0A077RST2|A0A077RST2_WHEAT Carbonic anhydrase OS=Triticum aestivum GN=TRAES_3BF026200060CFD_c1 PE=3 SV=1	3	3.0082e-05	89.859	11852000
KVVISAPSK	927.575	>tr|W5HB91|W5HB91_WHEAT Glyceraldehyde-3-phosphate dehydrogenase OS=Triticum aestivum PE=3 SV=1;>tr|C7C4X1|C7C4X1_WHEAT Glyceraldehyde-3-phosphate dehydrogenase OS=Triticum aestivum GN=ga3pd PE=2 SV=1;>tr|W5EQM0|W5EQM0_WHEAT Glyceraldehyde-3-phosphate dehydrogenase OS=Triticum aestivum PE=3 SV=1;>tr|W5ES37|W5ES37_WHEAT Uncharacterized protein OS=Triticum aestivum PE=3 SV=1	>tr|W5HB91|W5HB91_WHEAT Glyceraldehyde-3-phosphate dehydrogenase OS=Triticum aestivum PE=3 SV=1	2	0.03466	65.056	25232000
KWVTSTGIENIGK	1431.77	>tr|W5E9C7|W5E9C7_WHEAT Uncharacterized protein OS=Triticum aestivum PE=4 SV=1;>tr|A0A078BQY4|A0A078BQY4_WHEAT RUBISCO activase alpha (Fragment) OS=Triticum aestivum GN=rca2_alpha PE=4 SV=1;>tr|A0A0A0YVQ2|A0A0A0YVQ2_WHEAT Ribulose bisphosphate carboxylase/oxygenase activase A (Fragment) OS=Triticum aestivum PE=2 SV=1;>tr|A0A078BR12|A0A078BR12_WHEAT RUBISCO activase beta (Fragment) OS=Triticum aes…	>tr|W5DSM4|W5DSM4_WHEAT Uncharacterized protein OS=Triticum aestivum PE=4 SV=1	2,3	3.7096e-19	181.26	140400000
KWVTSTGIENIGKK	1559.87	>tr|W5DSM4|W5DSM4_WHEAT Uncharacterized protein OS=Triticum aestivum PE=4 SV=1;>tr|W5EQK1|W5EQK1_WHEAT Uncharacterized protein OS=Triticum aestivum PE=4 SV=1;>tr|Q6XW16|Q6XW16_WHEAT Ribulose-1,5-bisphosphate carboxylase activase (Fragment) OS=Triticum aestivum PE=4 SV=1	>tr|W5DSM4|W5DSM4_WHEAT Uncharacterized protein OS=Triticum aestivum PE=4 SV=1	2,3	6.4301e-17	162.37	207060000
KWVTSTGIENIGKR	1587.87	>tr|W5E9C7|W5E9C7_WHEAT Uncharacterized protein OS=Triticum aestivum PE=4 SV=1;>tr|A0A078BQY4|A0A078BQY4_WHEAT RUBISCO activase alpha (Fragment) OS=Triticum aestivum GN=rca2_alpha PE=4 SV=1;>tr|A0A0A0YVQ2|A0A0A0YVQ2_WHEAT Ribulose bisphosphate carboxylase/oxygenase activase A (Fragment) OS=Triticum aestivum PE=2 SV=1;>tr|A0A078BR12|A0A078BR12_WHEAT RUBISCO activase beta (Fragment) OS=Triticum aes…	>tr|W5E9C7|W5E9C7_WHEAT Uncharacterized protein OS=Triticum aestivum PE=4 SV=1	2,3	4.7519e-12	148.72	57399000
KYAEVKPALTNMVEAAK	1862	>tr|A0A096USZ7|A0A096USZ7_WHEAT Uncharacterized protein OS=Triticum aestivum PE=3 SV=1;>tr|W5G1K3|W5G1K3_WHEAT Uncharacterized protein OS=Triticum aestivum PE=3 SV=1	>tr|A0A096USZ7|A0A096USZ7_WHEAT Uncharacterized protein OS=Triticum aestivum PE=3 SV=1	3	0.00085905	67.685	4401600
KYAPVCITMPTAK	1478.76	>tr|W5GE67|W5GE67_WHEAT Uncharacterized protein OS=Triticum aestivum PE=4 SV=1	>tr|W5GE67|W5GE67_WHEAT Uncharacterized protein OS=Triticum aestivum PE=4 SV=1	2,3	0.00031163	103.76	87121000
KYDEIDAAPEER	1434.66	>tr|W5GUK3|W5GUK3_WHEAT Elongation factor Tu OS=Triticum aestivum PE=3 SV=1;>tr|W5ETV2|W5ETV2_WHEAT Uncharacterized protein OS=Triticum aestivum PE=4 SV=1;>tr|W5ER34|W5ER34_WHEAT Uncharacterized protein OS=Triticum aestivum PE=4 SV=1	>tr|W5GUK3|W5GUK3_WHEAT Elongation factor Tu OS=Triticum aestivum PE=3 SV=1	2,3	0.00026427	103.83	161740000
KYPGGAFDPLGFSK	1482.75	>tr|C1K5B8|C1K5B8_WHEAT Chlorophyll a-b binding protein OS=Triticum aestivum GN=CBP4 PE=2 SV=1;>tr|C1K5B4|C1K5B4_WHEAT Chlorophyll a-b binding protein OS=Triticum aestivum GN=CBP1 PE=2 SV=1;>tr|W5HIU1|W5HIU1_WHEAT Uncharacterized protein OS=Triticum aestivum PE=4 SV=1;>tr|W5HDU4|W5HDU4_WHEAT Uncharacterized protein OS=Triticum aestivum PE=4 SV=1	>tr|C1K5B8|C1K5B8_WHEAT Chlorophyll a-b binding protein OS=Triticum aestivum GN=CBP4 PE=2 SV=1	2,3	0.00035845	63.894	50683000
KYPGGAFDPLGFSKDPAK	1893.96	>tr|C1K5B8|C1K5B8_WHEAT Chlorophyll a-b binding protein OS=Triticum aestivum GN=CBP4 PE=2 SV=1;>tr|C1K5B4|C1K5B4_WHEAT Chlorophyll a-b binding protein OS=Triticum aestivum GN=CBP1 PE=2 SV=1;>tr|W5HIU1|W5HIU1_WHEAT Uncharacterized protein OS=Triticum aestivum PE=4 SV=1;>tr|W5HDU4|W5HDU4_WHEAT Uncharacterized protein OS=Triticum aestivum PE=4 SV=1	>tr|C1K5B8|C1K5B8_WHEAT Chlorophyll a-b binding protein OS=Triticum aestivum GN=CBP4 PE=2 SV=1	3	3.9524e-08	100.97	63423000
KYSEIVFPILSPDPATK	1904.03	>sp|P05151|CYF_WHEAT Cytochrome f OS=Triticum aestivum GN=petA PE=3 SV=3;>tr|S4Z3G1|S4Z3G1_WHEAT Cytochrome f OS=Triticum aestivum GN=petA PE=3 SV=1;>tr|W5F107|W5F107_WHEAT Uncharacterized protein OS=Triticum aestivum PE=3 SV=1;>tr|W5GNJ7|W5GNJ7_WHEAT Uncharacterized protein OS=Triticum aestivum PE=3 SV=1;>tr|W5EBA5|W5EBA5_WHEAT Uncharacterized protein OS=Triticum aestivum PE=4 SV=1;>tr|W5E353|W5…	>sp|P05151|CYF_WHEAT Cytochrome f OS=Triticum aestivum GN=petA PE=3 SV=3	3	0.027956	34.498	0
KYSEIVFPILSPDPATKK	2032.12	>sp|P05151|CYF_WHEAT Cytochrome f OS=Triticum aestivum GN=petA PE=3 SV=3;>tr|S4Z3G1|S4Z3G1_WHEAT Cytochrome f OS=Triticum aestivum GN=petA PE=3 SV=1;>tr|W5F107|W5F107_WHEAT Uncharacterized protein OS=Triticum aestivum PE=3 SV=1;>tr|W5GNJ7|W5GNJ7_WHEAT Uncharacterized protein OS=Triticum aestivum PE=3 SV=1;>tr|W5EBA5|W5EBA5_WHEAT Uncharacterized protein OS=Triticum aestivum PE=4 SV=1;>tr|W5E353|W5…	>sp|P05151|CYF_WHEAT Cytochrome f OS=Triticum aestivum GN=petA PE=3 SV=3	3	0.0010508	71.376	24757000
LAADTPLLTGQR	1254.69	>tr|W5I3K2|W5I3K2_WHEAT Uncharacterized protein OS=Triticum aestivum PE=3 SV=1;>tr|Q1W681|Q1W681_WHEAT Vacuolar proton-ATPase subunit A OS=Triticum aestivum PE=2 SV=1;>tr|W5H9C6|W5H9C6_WHEAT Uncharacterized protein OS=Triticum aestivum PE=3 SV=1;>tr|W5HLE3|W5HLE3_WHEAT Uncharacterized protein OS=Triticum aestivum PE=3 SV=1	>tr|W5I3K2|W5I3K2_WHEAT Uncharacterized protein OS=Triticum aestivum PE=3 SV=1	2	7.7495e-05	113.61	18903000
LADLVGVTLGPK	1181.7	>tr|W5HDP4|W5HDP4_WHEAT Uncharacterized protein OS=Triticum aestivum PE=3 SV=1;>tr|W5I877|W5I877_WHEAT Uncharacterized protein OS=Triticum aestivum PE=3 SV=1;>tr|W5DSU6|W5DSU6_WHEAT Uncharacterized protein OS=Triticum aestivum PE=3 SV=1;>tr|W5GD60|W5GD60_WHEAT Uncharacterized protein OS=Triticum aestivum PE=3 SV=1;>tr|W5H2V3|W5H2V3_WHEAT Uncharacterized protein OS=Triticum aestivum PE=3 SV=1;>tr|…	>tr|W5HDP4|W5HDP4_WHEAT Uncharacterized protein OS=Triticum aestivum PE=3 SV=1	2	0.00026614	103.75	24251000
LAEIPFKPAR	1140.67	>tr|W5G5W2|W5G5W2_WHEAT Aconitate hydratase OS=Triticum aestivum PE=3 SV=1;>tr|W5GJ91|W5GJ91_WHEAT Aconitate hydratase OS=Triticum aestivum PE=3 SV=1;>tr|W5GZW2|W5GZW2_WHEAT Aconitate hydratase OS=Triticum aestivum PE=3 SV=1;>tr|W5CJU8|W5CJU8_WHEAT Uncharacterized protein OS=Triticum aestivum PE=4 SV=1;>tr|W5DFH3|W5DFH3_WHEAT Aconitate hydratase OS=Triticum aestivum PE=3 SV=1	>tr|W5G5W2|W5G5W2_WHEAT Aconitate hydratase OS=Triticum aestivum PE=3 SV=1	2	0.0093963	77.192	7079200
LAEMPADSGYPAYLASR	1810.86	>tr|W5I3K2|W5I3K2_WHEAT Uncharacterized protein OS=Triticum aestivum PE=3 SV=1;>tr|Q1W681|Q1W681_WHEAT Vacuolar proton-ATPase subunit A OS=Triticum aestivum PE=2 SV=1;>tr|W5H9C6|W5H9C6_WHEAT Uncharacterized protein OS=Triticum aestivum PE=3 SV=1;>tr|W5HLE3|W5HLE3_WHEAT Uncharacterized protein OS=Triticum aestivum PE=3 SV=1	>tr|W5I3K2|W5I3K2_WHEAT Uncharacterized protein OS=Triticum aestivum PE=3 SV=1	2	0.0071503	54.805	10581000
LAEQAER	815.414	>tr|L0GED8|L0GED8_WHEAT 14-3-3 protein OS=Triticum aestivum GN=14R2 PE=2 SV=1;>tr|Q08G36|Q08G36_WHEAT 14-3-3 protein OS=Triticum aestivum PE=2 SV=1;>tr|A0A096UL77|A0A096UL77_WHEAT Uncharacterized protein OS=Triticum aestivum PE=3 SV=1;>tr|G5DFC5|G5DFC5_WHEAT 14-3-3 protein OS=Triticum aestivum PE=2 SV=1;>tr|Q5XUU8|Q5XUU8_WHEAT 14-3-3 protein OS=Triticum aestivum PE=2 SV=1;>tr|Q7XY16|Q7XY16_WHEAT …	>tr|L0GED8|L0GED8_WHEAT 14-3-3 protein OS=Triticum aestivum GN=14R2 PE=2 SV=1	2	0.020891	148.07	67635000
LANLLIEK	912.564	>tr|W5HZZ4|W5HZZ4_WHEAT Uncharacterized protein OS=Triticum aestivum PE=3 SV=1;>tr|W5H6U6|W5H6U6_WHEAT Uncharacterized protein OS=Triticum aestivum PE=4 SV=1	>tr|W5HZZ4|W5HZZ4_WHEAT Uncharacterized protein OS=Triticum aestivum PE=3 SV=1	2	5.4157e-16	104.17	0
LANSVDVASLR	1143.62	>tr|W5ATG3|W5ATG3_WHEAT Cytochrome b-c1 complex subunit Rieske, mitochondrial OS=Triticum aestivum PE=4 SV=1;>tr|W5BF57|W5BF57_WHEAT Cytochrome b-c1 complex subunit Rieske, mitochondrial OS=Triticum aestivum PE=4 SV=1	>tr|W5ATG3|W5ATG3_WHEAT Cytochrome b-c1 complex subunit Rieske, mitochondrial OS=Triticum aestivum PE=4 SV=1	2	0.0076435	70.488	6217400
LASGEVFGQDQPIALK	1671.88	>tr|W5I659|W5I659_WHEAT Uncharacterized protein OS=Triticum aestivum PE=3 SV=1;>tr|W5EJL1|W5EJL1_WHEAT Malate dehydrogenase OS=Triticum aestivum PE=3 SV=1;>tr|W5HK18|W5HK18_WHEAT Malate dehydrogenase OS=Triticum aestivum PE=3 SV=1	>tr|W5I659|W5I659_WHEAT Uncharacterized protein OS=Triticum aestivum PE=3 SV=1	2	0.01303	51.695	13827000
LASIGLENTEANR	1386.71	>tr|W5EDL3|W5EDL3_WHEAT Fructose-bisphosphate aldolase OS=Triticum aestivum PE=3 SV=1;>tr|W5DTC2|W5DTC2_WHEAT Fructose-bisphosphate aldolase OS=Triticum aestivum PE=3 SV=1;>tr|W5ETU1|W5ETU1_WHEAT Fructose-bisphosphate aldolase OS=Triticum aestivum PE=3 SV=1;>tr|A0A0F7INH2|A0A0F7INH2_WHEAT Fructose-bisphosphate aldolase OS=Triticum aestivum GN=FBA PE=3 SV=1;>tr|C0KTA6|C0KTA6_WHEAT Fructose-bisphos…	>tr|W5EDL3|W5EDL3_WHEAT Fructose-bisphosphate aldolase OS=Triticum aestivum PE=3 SV=1	2	1.5465e-18	176.51	102440000
LASINVENVESNR	1443.73	>tr|W5HZ47|W5HZ47_WHEAT Fructose-bisphosphate aldolase OS=Triticum aestivum PE=3 SV=1	>tr|W5HZ47|W5HZ47_WHEAT Fructose-bisphosphate aldolase OS=Triticum aestivum PE=3 SV=1	2	0.00043085	100.22	46442000
LASPVVSDASR	1100.58	>tr|W5G8A5|W5G8A5_WHEAT Uncharacterized protein OS=Triticum aestivum PE=4 SV=1;>tr|W5GYA8|W5GYA8_WHEAT Uncharacterized protein OS=Triticum aestivum PE=4 SV=1	>tr|W5G8A5|W5G8A5_WHEAT Uncharacterized protein OS=Triticum aestivum PE=4 SV=1	2	0.0048298	68.44	0
LAVHSGAAGIIVSNHGAR	1728.94	>tr|W5FIQ5|W5FIQ5_WHEAT Uncharacterized protein OS=Triticum aestivum PE=4 SV=1;>tr|W5G0E8|W5G0E8_WHEAT Uncharacterized protein OS=Triticum aestivum PE=4 SV=1	>tr|W5FIQ5|W5FIQ5_WHEAT Uncharacterized protein OS=Triticum aestivum PE=4 SV=1	2,3,4	1.1213e-29	107.5	46591000
LAVNTIGSLVR	1141.68	>tr|Q45FE7|Q45FE7_WHEAT Geranylgeranyl hydrogenase OS=Triticum aestivum PE=2 SV=2;>tr|W5GU74|W5GU74_WHEAT Uncharacterized protein OS=Triticum aestivum PE=4 SV=1	>tr|Q45FE7|Q45FE7_WHEAT Geranylgeranyl hydrogenase OS=Triticum aestivum PE=2 SV=2	2	0.0028434	66.56	11586000
LCQLLEEYTK	1295.64	>tr|W5HPC1|W5HPC1_WHEAT 60S acidic ribosomal protein P0 OS=Triticum aestivum PE=3 SV=1	>tr|W5HPC1|W5HPC1_WHEAT 60S acidic ribosomal protein P0 OS=Triticum aestivum PE=3 SV=1	2	0.00066145	114.83	10279000
LDCPAIGK	872.443	>tr|W4ZY98|W4ZY98_WHEAT Uncharacterized protein OS=Triticum aestivum PE=3 SV=1;>tr|W5A3R2|W5A3R2_WHEAT Uncharacterized protein OS=Triticum aestivum PE=3 SV=1;>tr|W5AKU1|W5AKU1_WHEAT Uncharacterized protein OS=Triticum aestivum PE=3 SV=1;>tr|W5FB92|W5FB92_WHEAT Uncharacterized protein OS=Triticum aestivum PE=3 SV=1;>tr|C7ENF7|C7ENF7_WHEAT 70 kDa heat shock protein OS=Triticum aestivum PE=2 SV=1;>t…	>tr|W4ZY98|W4ZY98_WHEAT Uncharacterized protein OS=Triticum aestivum PE=3 SV=1	2	0.017528	95.909	15690000
LDDVGYDDVGGVR	1378.64	>tr|W5EMB1|W5EMB1_WHEAT Uncharacterized protein OS=Triticum aestivum PE=3 SV=1;>tr|W5E367|W5E367_WHEAT Uncharacterized protein OS=Triticum aestivum PE=3 SV=1;>tr|W5EF53|W5EF53_WHEAT Uncharacterized protein OS=Triticum aestivum PE=3 SV=1;>tr|W5E3K1|W5E3K1_WHEAT Uncharacterized protein OS=Triticum aestivum PE=3 SV=1;>tr|W5AEM9|W5AEM9_WHEAT Uncharacterized protein OS=Triticum aestivum PE=3 SV=1;>tr|…	>tr|W5EMB1|W5EMB1_WHEAT Uncharacterized protein OS=Triticum aestivum PE=3 SV=1	2	0.039373	41.621	3360500
[truncated: 1,498 more rows]
