# Supplementary material for: Comprehensive profiling of lysine ubiquitome reveals diverse functions of lysine ubiquitination in common wheat
Source: Sci Rep. 2017 Oct 19;7:13601. doi: 10.1038/s41598-017-13992-y (PMC5648756; doi:10.1038/s41598-017-13992-y)
Supplement: Supplementary file 4 — Additional file 3 [file 41598_2017_13992_MOESM4_ESM.xlsx]

## Sheet: Sheet1
Comprehensive profiling of lysine ubiquitome reveals diverse functions of lysine ubiquitination in common wheat
Ning Zhang, Lingran Zhang, Chaonan Shi, Qiuzhen Tian, Guoguo Lv, Ying Wang, Dangqun Cui, Feng Chen*
Additional file 3 The unique peptides of four conserved sequences around the ubiquitination sites in the wheat ubiquitome
.......K.A.....
EKRAAATKEAGGEGK
PKAAAKPKAAAKPKA
EKRAPATKEAGGEGK
KSPAAAEKEAKSPKK
EKRAPASKEAGGEGK
KAAPAKPKEAKKEAP
KSVAAVGKAAGERWK
EKIATVVKAAGIKVE
NKAAMIHKEAEEKRA
VKVGTIKKAAPAEDG
KKAKELKKAAEALHQ
SKRYAGGKAATAAPS
EKKPAEKKPAAEVAE
KAAALKEKEAGNASY
EKRLPAGKTASKEAG
APAAVKPKTATKKKP
EKTEAVKKTATETTD
PAGKTASKEAGGEAK
AKLAVKSKGAEKPAA
MAPKADKKPAAENKV
VVPPVQKKAAPAKPK
MVAVAAAKEAELARS
KRAELLHKAAAILKE
VTADEDKKPAGDGGG
TEDVADEKAAVPSPE
RKGTALAKLAKNSKD
DSMADAVKEAVAKAT
VAENDAEKPAATGGS
NPVLLPKKAAAAAAK
EKSGDATKTASETGQ
RNTIKDEKIASKLPA
ILARLAEKWADAHDG
GKQLADDKTAKDYNI
QQEQYAPKPAAEGRG
RNTIQDEKIASKLPA
AEKPTDEKAAHGGSN
VTNEEVQKAATALKG
PRKQLATKAARKSAP
AEANDAAKNADVEMK
EMGEAKIKVADTAVD
RNTIKDDKIASKLPE
KYAEELIKTAKYIAT
ARERLIAKEAAQRMN
LQQSTIKKWAGKKEN
KFEEIFKKHAHTRPD
ALVAKNAKQAAADMS
KALVVVEKVADEPVA
KTVIGSDKEAPSRCT
RTLEELFKIAEERKD
QQQDALPKHANPVLL
IHQHLLPKKASSSKA
VLPGELAKHAVSEGT
IMDKGLNKEAASSHV
YALVPDEKVAKPGDV
VPSYCKNKYAGVGSG
YYRPDLTKPALARLS
VIISAPSKDAPMFVC
ANIERMGKSAPTAAP
KIFDKDGKKAAAAEF
ASGSKHSKTANEKDS
GFTLEELKSAGIPKK
SVDRDQVKAAIKAQQ
DWENTSPKLAEIPFK
NDKIGLEKEAQLKSR
LSDQFEAKRAKSKAS
TDSEEELKEAFRVFD
.......K..A....
KKPAAAEKTPAAEKT
AAEKAAEKAPAAKKP
EKTPAAEKTTAGKKP
KPVATAEKTTAGKKP
VKKAAPAKKPAAKKA
PAKKPAAKSPAKKKA
KVEKATEKTPAGKKP
KDEKIASKLPADDKK
QDEKIASKLPADDKK
KDDKIASKLGADDKK
KGSYKLAKAPAAVKP
AEKKPAAKKPAEEEP
LSAEEASKIKAAGKA
KAAAKPAKDGAKAKK
IFADLAKKFPAAVFL
TGSFFGDKTDAVKKT
QRLIYAGKQLADDKT
PPPPPKAKTEAAAEE
GVTADEDKKPAGDGG
TATGAKGKKGAAGRK
PKKAGGSKAVAADDD
KMVQEAEKYKAEDEE
TGAFLGEKSEAVTKA
KRILDMNKDPALKNR
LDIPHSDKRFAGFKK
GDKTDAVKKTATETA
LFDSAEEKMRAATEM
PGDFGGEKGGAPAEF
IQEVPAMKVTALRFT
ICVWKPRKSPAPGRG
PHGPGAVKDIASQIR
YEMRFNMKTGAASQK
FLPSKDKKTWAAKDV
DTVAQEEKKEADTVA
MEGGGEGKGRAAPAA
AAAEDTLKRGAVVVP
INPVLLPKRTAEKEG
APKAAEKKPVAVAAE
EKVRGTHKVDAEFED
IQSAKLVKATAGNVD
MSDNLMEKVNALGER
PWDGCKAKQIASAPR
EKFEEIFKKHAHTRP
LTKLIDDKEVATKIQ
VTPGSDAKKVAPEVI
LNTIAKQKEVAVVSK
EEINKLAKVQAQVSE
VKGGIELKDSAKVAD
ESLTDKSKLDAQPEL
ESTGTIGKRFASINV
GRILENNKTLAESRV
EYALRSFKSGATPIL
LGEMMNLKFLAIIGF
..A....K.......
DKAPYVEKAEQKKKD
GKADTSKKGEGRLKA
EKAGTAAKSPKKATK
AKAPAAPKKPKTKAP
QKAAAALKGSDHRRA
GAADEAAKLRSAIDS
AAAQKAIKEWGQPRS
AAAAALQKMEGAFGE
QKAATALKGSDHRRA
VAATISSKEPKIPED
SAAAEVQKTGIMGTA
GAAGESSKAREKTPD
SAALINQKCHVKNKD
MAATQNRKLVQPPEG
AVADAGGKVTIEALE
RIAGAGEKFHQKLVA
AEATTGTKHREHSKT
KKAAEGAKQEDGKYK
PKAKAPAKTTKAAAK
TAADSPKKPGSQPTA
VKAKIQDKEGIPPDQ
DSAAKYGKLEDKPVG
KEAGGEAKTRGRKKG
AMADYITKVKQLLEE
MAASYEPKLHSEIRI
APAEVEKKAEEPAAE
TVAVGVIKGVEKKDP
GAASLSGKKSGEDEK
SEAITALKERGGSST
ADADKNDKSVKDLVM
KTAEAESKANQEKST
DIAEQQGKNEEKESE
VFADLAKKFPNAVFL
FVASAVNKAGLAKLT
SNAVRKTKMLEKQKG
SKALEDIKPTLDSKQ
GVAQKIQKLINAGIV
VRAYGTDKEHILRIP
EMAEQIAKDPSFSEM
SSARFSEKSLITAID
DVAVDGLKQSPRFTL
GLANLETKKYKLAAR
LNAMNQLKTKKPWSL
.....T.K.......
TGDPATGKRNYTYMD
SGDPETGKRNYTYMD
SATVATGKGKKGAAG
EEEPATEKAEKAPAG
KSLSDTEKFYKTSAG
PSKGQTGKDGWYPPG
EEEPTTEKAEKAPAA
AGGEATKKVRKPKPW
LVKESTEKSQQGERV
KIISTTGKDQFHKTV
YSSGGTEKEKTDAPA
VAFVPTQKTDIRDLG
VAFIPTQKTDIRDLG
IWDSETGKLLKESDK
SGSELTEKASCYKGV
LSWENTKKANIEAQL
FVKTLTGKTITLEVE
KVDDATGKVTRLRKE
HRNPDTLKRLNEAEK
YQRSPTDKPPFTLGQ
WKCLRTVKTPTDGPW
DLNSITSKSLFREEL
KGKADTSKKGEGRLK
GDGCITTKELGTVMR
LRELNTLKGHVESVV
IEGASTKKSKLKERI
PLLGCTIKPKLGLSA
DKMKSTAKETGVQGR
