# Supplementary material for: Comprehensive profiling of lysine ubiquitome reveals diverse functions of lysine ubiquitination in common wheat
Source: Sci Rep. 2017 Oct 19;7:13601. doi: 10.1038/s41598-017-13992-y (PMC5648756; doi:10.1038/s41598-017-13992-y)
Supplement: Supplementary file 5 — Additional file 4 [file 41598_2017_13992_MOESM5_ESM.xlsx]

## Sheet: TopBlastHits
Comprehensive profiling of lysine ubiquitome reveals diverse functions of lysine ubiquitination in common wheat
Ning Zhang, Lingran Zhang, Chaonan Shi, Qiuzhen Tian, Guoguo Lv, Ying Wang, Dangqun Cui, Feng Chen*
Additional file 4 GO annotation of ubiquitinated proteins in wheat seedlings
Sequence name	Sequence desc.	Sequence length	Hit desc.	Hit ACC	E-Value	Similarity	Bit-Score	Alignment length	Positives
W5H5H3	Histone H2B.2	145	gi|475601141|gb|EMT24731.1|Histone H2B.2 [Aegilops tauschii]	EMT24731	5.90844e-90	95	269.626	145	138
W5G933	HMG1 2	139	gi|473895519|gb|EMS48945.1|High mobility group B protein 4 [Triticum urartu]	EMS48945	9.21462e-91	100	271.166	139	139
Q8LRU5	HMGI Y	189	gi|20502966|gb|AAM22691.1|AF502250_1HMG-I/Y protein HMGa [Triticum aestivum]	AAM22691	1.6144e-123	100	358.221	189	189
O65795	histone H1	288	gi|2980893|dbj|BAA25204.1|histone H1 [Triticum aestivum]	BAA25204	1.39751e-166	100	475.707	288	288
E9NVM6	group 3 late embryogenesis abundant	189	gi|320526040|gb|ADW41578.1|group 3 late embryogenesis abundant protein [Triticum aestivum] >gi|393689044|gb|AFN10738.1| stress responsive protein 3 [Triticum aestivum]	ADW41578	3.51313e-131	100	377.481	189	189
L0GED8	14-3-3 expressed	261	gi|22607|emb|CAA44259.1|14-3-3 protein homologue [Hordeum vulgare subsp. vulgare] >gi|326493920|dbj|BAJ85422.1| predicted protein [Hordeum vulgare subsp. vulgare] >gi|431822520|gb|AGA84103.1| 14-3-3 protein [Triticum aestivum]	CAA44259	0	100	531.946	261	261
W5A8B5	Heat shock 70 kDa 4L	845	gi|475620200|gb|EMT31029.1|Heat shock 70 kDa protein 4L [Aegilops tauschii]	EMT31029	0	99	1724.14	842	834
D0VMS4	LRR receptor-like serine threonine- kinase	1045	gi|262192761|gb|ACY30448.1|LRR receptor-like kinase [Triticum aestivum]	ACY30448	0	100	2113.96	1045	1045
W5B5J5	Histone-lysine N-methyltransferase ASHH2	1810	gi|475587096|gb|EMT20452.1|Histone-lysine N-methyltransferase ASHH2 [Aegilops tauschii]	EMT20452	0	95	3124.72	1607	1534
A0A096UKE9	H2B2_WHEAT ame: Full=Histone	153	gi|326510547|dbj|BAJ87490.1|predicted protein [Hordeum vulgare subsp. vulgare]	BAJ87490	5.56017e-100	98	295.434	153	150
A0A096UTK7	Histone H2B.2	154	gi|475572970|gb|EMT16626.1|Histone H2B.2 [Aegilops tauschii]	EMT16626	1.30232e-98	97	292.352	154	150
W5HZ47	fructose-bisphosphate aldolase isozyme 1	360	gi|326493652|dbj|BAJ85287.1|predicted protein [Hordeum vulgare subsp. vulgare] >gi|326522841|dbj|BAJ88466.1| predicted protein [Hordeum vulgare subsp. vulgare]	BAJ85287	0	99	719.539	360	357
W5I1R7	40S ribosomal S3	227	gi|473889537|gb|EMS48502.1|40S ribosomal protein S3-3 [Triticum urartu] >gi|475625971|gb|EMT33146.1| 40S ribosomal protein S3-3 [Aegilops tauschii]	EMS48502	1.08972e-163	100	463.381	227	227
W4ZR21	C-terminal region family expressed	177	gi|475550386|gb|EMT11441.1|hypothetical protein F775_30732 [Aegilops tauschii]	EMT11441	8.26455e-115	99	335.109	177	176
W5AYR7	cleft lip and palate transmembrane 1 homolog	597	gi|326496755|dbj|BAJ98404.1|predicted protein [Hordeum vulgare subsp. vulgare]	BAJ98404	0	99	1233.78	597	595
F4Y592	heat shock protein 90	700	gi|294717810|gb|ADF31757.1|heat shock protein 90 [Triticum aestivum] >gi|294717828|gb|ADF31766.1| heat shock protein 90 [Triticum aestivum] >gi|294717865|gb|ADF31780.1| heat shock protein 90 [Triticum dicoccoides]	ADF31757	0	100	1421.76	700	700
F4Y595	heat shock protein 90	700	gi|294717816|gb|ADF31760.1|heat shock protein 90 [Triticum aestivum] >gi|294717834|gb|ADF31769.1| heat shock protein 90 [Triticum aestivum] >gi|294717844|gb|ADF31774.1| heat shock protein 90 [Triticum urartu] >gi|294717869|gb|ADF31782.1| heat shock protein 90 [Triticum dicoccoides] >gi|474049119|gb|EMS53579.1| Heat shock protein 81-3 [Triticum urartu]	ADF31760	0	100	1423.68	700	700
A0A096UP27	wheat cold induced 16	156	gi|473913276|gb|EMS49685.1|hypothetical protein TRIUR3_34658 [Triticum urartu]	EMS49685	3.69435e-98	99	291.197	156	155
W5DEJ5	60S ribosomal L28-1-like	143	gi|326516226|dbj|BAJ88136.1|predicted protein [Hordeum vulgare subsp. vulgare]	BAJ88136	4.45248e-99	100	292.352	143	143
W5CCH5	60S ribosomal L28-1-like	143	gi|326516226|dbj|BAJ88136.1|predicted protein [Hordeum vulgare subsp. vulgare]	BAJ88136	2.3689e-98	100	290.426	143	143
W5FEE5	heat shock cognate 70 kDa protein 1-like isoform 1	648	gi|357123831|ref|XP_003563611.1|PREDICTED: heat shock cognate 70 kDa protein 1-like isoform 1 [Brachypodium distachyon] >gi|357123833|ref|XP_003563612.1| PREDICTED: heat shock cognate 70 kDa protein 1-like isoform 2 [Brachypodium distachyon] >gi|357123835|ref|XP_003563613.1| PREDICTED: heat shock cognate 70 kDa protein 1-like isoform 3 [Brachypodium distachyon] >gi|357123837|ref|XP_003563614.1| P…	XP_003563611	0	98	1311.98	648	641
W5BDM2	Heat shock cognate 70 kDa protein 1	647	gi|474012573|gb|EMS52605.1|Heat shock cognate 70 kDa protein 1 [Triticum urartu]	EMS52605	0	100	1329.69	647	647
A0A077S4G0	40S ribosomal S2	278	gi|326488061|dbj|BAJ89869.1|predicted protein [Hordeum vulgare subsp. vulgare]	BAJ89869	0	100	558.91	278	278
W5H8Z0	elongation factor 1-gamma 3	413	gi|474259811|gb|EMS60520.1|Elongation factor 1-gamma 2 [Triticum urartu]	EMS60520	0	100	854.744	413	413
W5DZG0	Heat shock cognate 70 kDa protein	651	gi|475551788|gb|EMT11692.1|Heat shock cognate 70 kDa protein [Aegilops tauschii]	EMT11692	0	99	1338.55	651	650
Q9SAU8	HSP70	648	gi|2827002|gb|AAB99745.1|HSP70 [Triticum aestivum] >gi|475498799|gb|EMT04103.1| Heat shock cognate 70 kDa protein [Aegilops tauschii]	AAB99745	0	100	1336.24	648	648
A0A077RUB2	phospholipase A1-II 5-like	462	gi|474353370|gb|EMS63050.1|Phospholipase A1-II 5 [Triticum urartu]	EMS63050	0	98	934.095	462	457
A0A096USZ7	5-methyltetrahydropteroyltriglutamate-homocysteine expressed	765	gi|473993302|gb|EMS51950.1|5-methyltetrahydropteroyltriglutamate--homocysteine methyltransferase [Triticum urartu] >gi|475526839|gb|EMT07372.1| 5-methyltetrahydropteroyltriglutamate--homocysteine methyltransferase [Aegilops tauschii]	EMS51950	0	99	1578.53	765	764
W5GN38	Isoleucyl-tRNA synthetase	618	gi|326505354|dbj|BAK03064.1|predicted protein [Hordeum vulgare subsp. vulgare]	BAK03064	0	98	1260.74	618	611
W5FT61	vesicle-associated membrane 726-like	164	gi|326516202|dbj|BAJ88124.1|predicted protein [Hordeum vulgare subsp. vulgare]	BAJ88124	1.17551e-110	99	325.865	158	157
W5GUI9	phenylalanine ammonia-lyase	704	gi|326526355|dbj|BAJ97194.1|predicted protein [Hordeum vulgare subsp. vulgare]	BAJ97194	0	100	1448.34	704	704
P69415	photosystem I subunit VII	81	gi|11466848|ref|NP_039445.1|photosystem I subunit VII [Oryza sativa Japonica Group] >gi|14017624|ref|NP_114309.1| photosystem I subunit VII [Triticum aestivum] >gi|48478732|ref|YP_024339.1| photosystem I subunit VII [Saccharum hybrid cultivar SP-80-3280] >gi|50234039|ref|YP_052816.1| photosystem I subunit VII [Oryza nivara] >gi|50812595|ref|YP_054696.1| photosystem I subunit VII [Saccharum hybrid…	NP_039445	3.97649e-52	100	168.318	81	81
W5ARU5	remorin-like isoform 1	210	gi|475617779|gb|EMT30253.1|hypothetical protein F775_30825 [Aegilops tauschii]	EMT30253	8.30071e-135	98	388.652	214	210
W5HCE5	starch synthase I	174	gi|473861265|gb|EMS47550.1|Starch synthase 1, chloroplastic/amyloplastic [Triticum urartu]	EMS47550	4.23645e-123	100	369.392	174	174
W5GZQ7	AP-2 complex subunit mu	533	gi|475592319|gb|EMT22034.1|AP-2 complex subunit mu [Aegilops tauschii]	EMT22034	0	97	1014.6	526	511
W5DZG1	Histone H2A	165	gi|326499005|dbj|BAK05993.1|predicted protein [Hordeum vulgare subsp. vulgare]	BAK05993	5.0548e-99	99	293.893	155	154
A0A077S2A9	patellin-5-like	578	gi|357126139|ref|XP_003564746.1|PREDICTED: patellin-5-like [Brachypodium distachyon]	XP_003564746	0	88	863.218	570	507
Q03033	elongation factor 1-alpha	447	gi|399414|sp|Q03033.1|EF1A_WHEATRecName: Full=Elongation factor 1-alpha; Short=EF-1-alpha >gi|170776|gb|AAA34306.1| translation elongation factor 1 alpha-subunit [Triticum aestivum] >gi|949878|emb|CAA90651.1| elongation factor 1-alpha [Hordeum vulgare subsp. vulgare] >gi|326493962|dbj|BAJ85443.1| predicted protein [Hordeum vulgare subsp. vulgare] >gi|326511240|dbj|BAJ87634.1| predicted protein [H…	Q03033	0	100	919.072	447	447
P04464	calmodulin	149	gi|413945839|gb|AFW78488.1|calmodulin1 [Zea mays]	AFW78488	1.22147e-101	100	301.212	149	149
W5BMZ7	leucine-rich repeat transmembrane kinase 2	727	gi|475528303|gb|EMT07607.1|Protein STRUBBELIG-RECEPTOR FAMILY 7 [Aegilops tauschii]	EMT07607	0	90	1045.42	603	547
T1WRJ1	allene oxide partial	466	gi|536709664|gb|AGU41845.1|allene oxide synthase, partial [Triticum aestivum]	AGU41845	0	100	952.199	466	466
P83970	plasma membrane H+-ATPase	951	gi|50400847|sp|P83970.1|PMA1_WHEATRecName: Full=Plasma membrane ATPase; AltName: Full=Proton pump >gi|45268533|gb|AAS55889.1| plasma membrane H+-ATPase [Triticum aestivum]	P83970	0	100	1943.7	951	951
W5HA06	Histone H2B.3	138	gi|475598252|gb|EMT23888.1|Histone H2B.3 [Aegilops tauschii]	EMT23888	1.1643e-89	100	268.085	138	138
W4ZWK0	histone H2A	154	gi|121982|sp|P02277.1|H2A3_WHEATRecName: Full=Histone H2A.2.2	P02277	3.40292e-97	99	288.5	151	150
F8RP11	HOP	581	gi|306811648|gb|ADN05856.1|HOP [Triticum aestivum]	ADN05856	0	100	1195.26	581	581
W5A444	histone H2B.2-like isoform 1	153	gi|357133977|ref|XP_003568596.1|PREDICTED: histone H2B.2-like isoform 1 [Brachypodium distachyon] >gi|357133979|ref|XP_003568597.1| PREDICTED: histone H2B.2-like isoform 2 [Brachypodium distachyon] >gi|357133981|ref|XP_003568598.1| PREDICTED: histone H2B.2-like isoform 3 [Brachypodium distachyon] >gi|357133983|ref|XP_003568599.1| PREDICTED: histone H2B.2-like isoform 4 [Brachypodium distachyon]	XP_003568596	8.51317e-100	98	295.049	153	151
W4ZTZ4	histone -like isoform 1	152	gi|326501972|dbj|BAK06478.1|predicted protein [Hordeum vulgare subsp. vulgare]	BAK06478	2.30646e-99	100	293.893	152	152
W5DJR4	salt stress root RS1-like	136	gi|474065952|gb|EMS54120.1|hypothetical protein TRIUR3_26766 [Triticum urartu]	EMS54120	1.12554e-80	98	255.758	136	134
A0A077RZB4	salt stress root RS1-like	208	gi|474065952|gb|EMS54120.1|hypothetical protein TRIUR3_26766 [Triticum urartu]	EMS54120	7.74228e-75	99	243.817	136	135
W5I1S6	Putative calcium-binding protein CML8	80	gi|475620911|gb|EMT31275.1|Putative calcium-binding protein CML8 [Aegilops tauschii]	EMT31275	5.56257e-40	100	146.747	70	70
P40621	HMG1/2-like protein	161	gi|729738|sp|P40621.1|HMGL_WHEATRecName: Full=HMG1/2-like protein >gi|21803|emb|CAA77641.1| high mobility group protein [Triticum aestivum] >gi|114145392|dbj|BAF30985.1| high mobility globular protein [Triticum aestivum] >gi|474386176|gb|EMS64958.1| HMG1/2-like protein [Triticum urartu]	P40621	2.39343e-101	100	299.671	161	161
W5FD92	dendritic cell-derived ubiquitin	118	gi|326517338|dbj|BAK00036.1|predicted protein [Hordeum vulgare subsp. vulgare]	BAK00036	1.03867e-79	98	241.121	118	116
W5CW70	pod-specific dehydrogenase SAC25	320	gi|326494280|dbj|BAJ90409.1|predicted protein [Hordeum vulgare subsp. vulgare] >gi|326511551|dbj|BAJ91920.1| predicted protein [Hordeum vulgare subsp. vulgare] >gi|326523173|dbj|BAJ88627.1| predicted protein [Hordeum vulgare subsp. vulgare]	BAJ90409	0	97	640.188	320	312
Q3S4H9	translation initiation factor 5A	161	gi|74049040|gb|AAZ95173.1|eukaryotic translation initiation factor 5A3 [Triticum aestivum]	AAZ95173	7.05791e-113	100	328.946	161	161
W5BG62	ribulose 1,5-bisphosphate carboxylase/oxygenase large subunit	484	gi|118430396|ref|YP_874661.1|ribulose 1,5-bisphosphate carboxylase/oxygenase large subunit [Hordeum vulgare subsp. vulgare] >gi|126302590|sp|P05698.2|RBL_HORVU RecName: Full=Ribulose bisphosphate carboxylase large chain; Short=RuBisCO large subunit; Flags: Precursor >gi|31087903|gb|AAN27986.1| ribulose-1,5-bisphosphate carboxylase/oxygenase large subunit [Hordeum vulgare subsp. spontaneum] >gi|31…	YP_874661	0	100	995.342	477	477
A0A096UKH0	Histone H2A.1	148	gi|475576590|gb|EMT17582.1|Histone H2A.1 [Aegilops tauschii]	EMT17582	5.34334e-93	97	277.33	148	145
W5I4U8	probable peroxygenase 4-like	289	gi|475606271|gb|EMT26349.1|hypothetical protein F775_05056 [Aegilops tauschii]	EMT26349	1.87405e-145	94	419.853	219	208
P46524	dehydrin WZY1-2	262	gi|1169018|sp|P46524.1|CO410_WHEATRecName: Full=Dehydrin COR410; AltName: Full=Cold-induced COR410 protein >gi|457389|gb|AAA20189.1| cold acclimation protein [Triticum aestivum] >gi|157153570|gb|ABV24865.1| dehydrin WZY1-2 [Triticum aestivum]	P46524	3.79267e-178	100	502.671	262	262
P93608	dehydrin WZY1-2	259	gi|1657845|gb|AAB18202.1|cold acclimation protein WCOR410c [Triticum aestivum]	AAB18202	7.64841e-176	100	496.508	259	259
A0MAU9	Membrane steroid-binding 2	223	gi|82780762|gb|ABB90550.1|putative steroid membrane binding protein [Triticum aestivum]	ABB90550	6.32679e-158	100	448.358	223	223
W5F905	60S ribosomal L7a	300	gi|326499075|dbj|BAK06028.1|predicted protein [Hordeum vulgare subsp. vulgare] >gi|326528305|dbj|BAJ93334.1| predicted protein [Hordeum vulgare subsp. vulgare]	BAK06028	1.29528e-171	99	487.649	246	244
A0MA43	Ran-binding protein	207	gi|71800657|gb|AAZ41378.1|Ran-binding protein [Triticum aestivum]	AAZ41378	6.38173e-144	100	411.379	207	207
W5GES9	Histone H2B.2	144	gi|475601141|gb|EMT24731.1|Histone H2B.2 [Aegilops tauschii]	EMT24731	5.54909e-91	97	271.937	145	142
W5GGF1	Histone H2B.2	144	gi|475601141|gb|EMT24731.1|Histone H2B.2 [Aegilops tauschii]	EMT24731	1.84215e-91	97	273.092	145	142
W5FG65	Histone H1	309	gi|5230783|gb|AAD41006.1|AF107023_1histone H1 WH1A.2 [Triticum aestivum]	AAD41006	9.90612e-138	100	401.364	237	237
W5HA05	fructose-bisphosphate aldolase cytoplasmic isozyme	43	gi|255557204|ref|XP_002519633.1|fructose-bisphosphate aldolase, putative [Ricinus communis] >gi|223541223|gb|EEF42778.1| fructose-bisphosphate aldolase, putative [Ricinus communis]	XP_002519633	1.68578e-18	100	84.7297	42	42
O65794	histone H1	284	gi|2980891|dbj|BAA25203.1|histone H1 [Triticum aestivum]	BAA25203	2.47283e-167	100	477.248	284	284
W5HZ15	Histone H2B.2	142	gi|475598250|gb|EMT23886.1|Histone H2B.2 [Aegilops tauschii]	EMT23886	2.62051e-93	100	277.715	142	142
W5AKK1	hypothetical protein	256	gi|475471896|gb|EMT02433.1|hypothetical protein F775_29174 [Aegilops tauschii]	EMT02433	5.8072e-168	96	476.478	256	247
Q9XHL9	histone H1	275	gi|5230785|gb|AAD41007.1|AF107024_1histone H1 WH1B.1 [Triticum aestivum]	AAD41007	9.45115e-162	100	462.225	275	275
W5G7J3	temperature-induced lipocalin-1	190	gi|18650668|gb|AAL75812.1|temperature stress-induced lipocalin [Triticum aestivum]	AAL75812	7.21066e-136	100	389.423	190	190
A0A077RST2	carbonic anhydrase	258	gi|290875537|gb|ADD65763.1|putative carbonic anhydrase [Secale cereale x Triticum durum]	ADD65763	0	99	528.48	259	257
W5E0R4	histone -like isoform 1	149	gi|357112844|ref|XP_003558216.1|PREDICTED: histone H2B.2-like isoform 1 [Brachypodium distachyon] >gi|357112846|ref|XP_003558217.1| PREDICTED: histone H2B.2-like isoform 2 [Brachypodium distachyon]	XP_003558216	2.86319e-72	98	224.942	131	129
W5FMZ5	carotenoid cleavage dioxygenase	548	gi|226858194|gb|ACO87672.1|carotenoid cleavage dioxygenase [Brachypodium sylvaticum]	ACO87672	0	95	1060.83	547	525
A0A096UTL2	glyceraldehyde-3-phosphate dehydrogenase	337	gi|148508784|gb|ABQ81648.1|glyceraldehyde-3-phosphate dehydrogenase [Triticum aestivum]	ABQ81648	0	100	671.774	328	328
W5A0V3	ubiquitin-conjugating enzyme E2 36	205	gi|326514700|dbj|BAJ99711.1|predicted protein [Hordeum vulgare subsp. vulgare]	BAJ99711	1.34951e-90	100	273.863	131	131
W5A7J0	Histone H3	236	gi|565487241|ref|XP_006301260.1|hypothetical protein CARUB_v10021660mg, partial [Capsella rubella] >gi|482569970|gb|EOA34158.1| hypothetical protein CARUB_v10021660mg, partial [Capsella rubella]	XP_006301260	1.40912e-91	95	278.485	150	143
Q43312	histone H2A7	134	gi|75282511|sp|Q43312.3|H2A7_WHEATRecName: Full=Protein H2A.7; AltName: Full=wcH2A-10; AltName: Full=wcH2A-4 >gi|536892|dbj|BAA07278.1| protein H2A [Triticum aestivum] >gi|536896|dbj|BAA07280.1| protein H2A [Triticum aestivum] >gi|474247555|gb|EMS60085.1| Protein H2A.7 [Triticum urartu] >gi|475607272|gb|EMT26649.1| Protein H2A.7 [Aegilops tauschii]	Q43312	9.82507e-88	100	263.077	134	134
W5BNS0	Histone H2A.4	135	gi|474451597|gb|EMS68939.1|Histone H2A.4 [Triticum urartu] >gi|475600300|gb|EMT24492.1| Histone H2A.4 [Aegilops tauschii]	EMS68939	3.49859e-90	100	269.24	135	135
A0A096USW9	H2B2_WHEAT ame: Full=Histone	159	gi|326510547|dbj|BAJ87490.1|predicted protein [Hordeum vulgare subsp. vulgare]	BAJ87490	1.07941e-92	92	277.33	159	147
W5DZU8	histone -like isoform 1	154	gi|357133991|ref|XP_003568603.1|PREDICTED: histone H2B.2-like isoform 1 [Brachypodium distachyon] >gi|357133993|ref|XP_003568604.1| PREDICTED: histone H2B.2-like isoform 2 [Brachypodium distachyon] >gi|357133995|ref|XP_003568605.1| PREDICTED: histone H2B.2-like isoform 3 [Brachypodium distachyon] >gi|357133997|ref|XP_003568606.1| PREDICTED: histone H2B.2-like isoform 4 [Brachypodium distachyon]	XP_003568603	6.48022e-98	98	290.426	154	151
W5EA78	histone -like isoform 1	152	gi|326489539|dbj|BAK01750.1|predicted protein [Hordeum vulgare subsp. vulgare] >gi|326520543|dbj|BAK07530.1| predicted protein [Hordeum vulgare subsp. vulgare]	BAK01750	5.43558e-95	98	282.722	152	149
U5HTD8	40S ribosomal S20	127	gi|392976164|gb|AFM95250.1|ribosomal protein S20 [Triticum aestivum] >gi|473914780|gb|EMS49701.1| 40S ribosomal protein S20 [Triticum urartu]	AFM95250	1.6114e-86	100	259.225	127	127
W5G3X9	40S ribosomal S20	127	gi|326524658|dbj|BAK04265.1|predicted protein [Hordeum vulgare subsp. vulgare]	BAK04265	3.89643e-87	100	260.766	127	127
W5EMB1	Cell division cycle 48	813	gi|326527541|dbj|BAK08045.1|predicted protein [Hordeum vulgare subsp. vulgare]	BAK08045	0	99	1657.11	813	811
W5FGP3	Histone H2A	159	gi|475577812|gb|EMT17934.1|Histone H2A [Aegilops tauschii]	EMT17934	1.65379e-89	94	269.24	155	146
M9MTY6	polyubiquitin 2	153	gi|242093754|ref|XP_002437367.1|hypothetical protein SORBIDRAFT_10g025670 [Sorghum bicolor] >gi|357123249|ref|XP_003563324.1| PREDICTED: ubiquitin-NEDD8-like protein RUB2-like [Brachypodium distachyon] >gi|302393766|sp|P0C031.2|RUB2_ORYSJ RecName: Full=Ubiquitin-NEDD8-like protein RUB2; Contains: RecName: Full=Ubiquitin; Contains: RecName: Full=NEDD8-like protein RUB2; AltName: Full=OsRUB2; AltNa…	XP_002437367	3.68488e-103	100	303.523	153	153
W5A9E1	Ubiquitin-40S ribosomal protein S27a	155	gi|302595830|sp|P0CG86.1|RS271_HORVURecName: Full=Ubiquitin-40S ribosomal protein S27a; Contains: RecName: Full=Ubiquitin; Contains: RecName: Full=40S ribosomal protein S27a; Flags: Precursor >gi|167073|gb|AAA62698.1| ubiquitin [Hordeum vulgare subsp. vulgare]	P0CG86	2.86222e-109	100	319.316	155	155
Q6EZA4	large subunit ribosomal protein L40e	68	gi|325191951|emb|CCA26421.1|ubiquitinribosomal fusion protein putative [Albugo laibachii Nc14]	CCA26421	3.81706e-41	100	141.354	68	68
W5FGH0	UDP-glucose pyrophosphorylase	473	gi|6136111|sp|Q43772.1|UGPA_HORVURecName: Full=UTP--glucose-1-phosphate uridylyltransferase; AltName: Full=UDP-glucose pyrophosphorylase; Short=UDPGP; Short=UGPase >gi|1212996|emb|CAA62689.1| UDP-glucose pyrophosphorylase [Hordeum vulgare subsp. vulgare]	Q43772	0	99	948.732	473	471
A7VL25	group3 late embryogenesis abundant	177	gi|157073742|dbj|BAF79926.1|group3 late embryogenesis abundant protein [Triticum aestivum]	BAF79926	3.93677e-118	100	343.584	177	177
W5F1A1	histone H2A variant 3	111	gi|115455263|ref|NP_001051232.1|Os03g0743400 [Oryza sativa Japonica Group] >gi|514814072|ref|XP_004981815.1| PREDICTED: probable histone H2A variant 3-like [Setaria italica] >gi|75297915|sp|Q84MP7.1|H2AV3_ORYSJ RecName: Full=Probable histone H2A variant 3 >gi|30017573|gb|AAP12995.1| putative histone H2 protein [Oryza sativa Japonica Group] >gi|40539027|gb|AAR87284.1| putative histone H2A protein …	NP_001051232	2.21147e-64	99	202.601	100	99
W5CBR8	pentatricopeptide repeat-containing mitochondrial-like	123	gi|473904507|gb|EMS49284.1|hypothetical protein TRIUR3_14194 [Triticum urartu]	EMS49284	9.15187e-81	99	255.758	123	122
W5HJG6	probable peroxygenase 4-like	213	gi|475601774|gb|EMT24935.1|hypothetical protein F775_30239 [Aegilops tauschii]	EMT24935	1.04979e-130	95	378.252	201	191
W5AJ14	thioredoxin H	98	gi|186972808|pdb|2VLT|AChain A, Crystal Structure Of Barley Thioredoxin H Isoform 2 In The Oxidized State >gi|186972809|pdb|2VLT|B Chain B, Crystal Structure Of Barley Thioredoxin H Isoform 2 In The Oxidized State >gi|186972810|pdb|2VLU|A Chain A, Crystal Structure Of Barley Thioredoxin H Isoform 2 In Partially Radiation-Reduced State >gi|186972811|pdb|2VLU|B Chain B, Crystal Structure Of Barley …	2VLT	4.78685e-61	97	192.971	98	96
W4ZTX0	hypothetical protein TRIUR3_12334	276	gi|474241789|gb|EMS59836.1|hypothetical protein TRIUR3_12334 [Triticum urartu]	EMS59836	0	99	561.607	276	275
Q5I7L1	The Large Subunit Ribosomal Proteins L13a	206	gi|315113298|pdb|3IZR|KChain K, Localization Of The Large Subunit Ribosomal Proteins Into A 5.5 A Cryo-Em Map Of Triticum Aestivum Translating 80s Ribosome >gi|57471706|gb|AAW50984.1| ribosomal protein L13a [Triticum aestivum] >gi|326516494|dbj|BAJ92402.1| predicted protein [Hordeum vulgare subsp. vulgare] >gi|473953967|gb|EMS50837.1| 60S ribosomal protein L13a-4 [Triticum urartu] >gi|475585532|g…	3IZR	1.1863e-146	100	418.313	206	206
W5D591	ubiquitin smt3	101	gi|326503998|dbj|BAK02785.1|predicted protein [Hordeum vulgare subsp. vulgare] >gi|326509721|dbj|BAJ87076.1| predicted protein [Hordeum vulgare subsp. vulgare] >gi|326521682|dbj|BAK00417.1| predicted protein [Hordeum vulgare subsp. vulgare]	BAK02785	3.92303e-65	100	202.986	98	98
W5DS68	lipoxygenase 3	882	gi|325560590|gb|ADZ31265.1|lipoxygenase 3 [Triticum aestivum]	ADZ31265	0	98	1791.16	882	873
W5B4C2	4-alpha-glucanotransferase DPE2-like	922	gi|474139599|gb|EMS56480.1|4-alpha-glucanotransferase DPE2 [Triticum urartu]	EMS56480	0	95	1801.18	922	876
P31251	ubiquitin-activating enzyme E1 2-like	1051	gi|401237|sp|P31251.1|UBE12_WHEATRecName: Full=Ubiquitin-activating enzyme E1 2 >gi|170684|gb|AAA34265.1| ubiquitin activating enyme [Triticum aestivum]	P31251	0	100	2176.75	1051	1051
W5DRH6	cellulose synthase	1091	gi|326531540|dbj|BAJ97774.1|predicted protein [Hordeum vulgare subsp. vulgare]	BAJ97774	0	99	2267.66	1091	1090
W5BUE8	26S proteasome non-ATPase regulatory subunit 1	927	gi|326489725|dbj|BAK01843.1|predicted protein [Hordeum vulgare subsp. vulgare] >gi|326518744|dbj|BAJ92533.1| predicted protein [Hordeum vulgare subsp. vulgare]	BAK01843	0	99	1841.63	897	892
W5B2T7	Ubiquitin-activating enzyme E1 3	1068	gi|401238|sp|P31252.1|UBE13_WHEATRecName: Full=Ubiquitin-activating enzyme E1 3 >gi|170686|gb|AAA34266.1| ubiquitin activating enzyme [Triticum aestivum]	P31252	0	98	2139	1054	1037
W5FDB5	Disease resistance protein RGA2	977	gi|475555640|gb|EMT12477.1|Disease resistance protein RGA2 [Aegilops tauschii]	EMT12477	0	97	1892.86	958	935
W5FLT9	Long-chain-fatty-acid--CoA ligase 4	698	gi|475625964|gb|EMT33144.1|Long-chain-fatty-acid--CoA ligase 4 [Aegilops tauschii]	EMT33144	0	97	1420.22	712	696
W5HT82	geminivirus Rep-interacting motor -like	897	gi|326528069|dbj|BAJ89086.1|predicted protein [Hordeum vulgare subsp. vulgare]	BAJ89086	0	98	1733	869	860
W5EB89	Alanyl-tRNA mitochondrial	683	gi|326519084|dbj|BAJ96541.1|predicted protein [Hordeum vulgare subsp. vulgare]	BAJ96541	0	98	1399.42	685	676
W5FFA3	octicosapeptide Phox Bem1p (PB1) domain-containing	785	gi|474340232|gb|EMS62640.1|hypothetical protein TRIUR3_18082 [Triticum urartu]	EMS62640	0	98	1334.32	670	659
W5EAJ4	PGMC_BROIN ame: Full= cytoplasmic Short=PGM ame: Full=Glucose phosphomutase	648	gi|326521022|dbj|BAJ92874.1|predicted protein [Hordeum vulgare subsp. vulgare]	BAJ92874	0	93	1196.03	649	607
W5E117	low affinity sulfate transporter 3-like	663	gi|326493508|dbj|BAJ85215.1|predicted protein [Hordeum vulgare subsp. vulgare] >gi|326511599|dbj|BAJ91944.1| predicted protein [Hordeum vulgare subsp. vulgare]	BAJ85215	0	97	1292.72	667	650
W5BCD9	multiple C2 and transmembrane domain-containing 2-like	1018	gi|326505846|dbj|BAJ91162.1|predicted protein [Hordeum vulgare subsp. vulgare] >gi|326532660|dbj|BAJ89175.1| predicted protein [Hordeum vulgare subsp. vulgare]	BAJ91162	0	92	1858.96	1050	972
W5G125	Elongation factor 2	843	gi|474416089|gb|EMS67172.1|Elongation factor 2 [Triticum urartu]	EMS67172	0	100	1749.95	843	843
W5HDB0	Glycyl-tRNA synthetase chloroplastic mitochondrial	976	gi|357119010|ref|XP_003561239.1|PREDICTED: glycyl-tRNA synthetase 2, chloroplastic/mitochondrial-like, partial [Brachypodium distachyon]	XP_003561239	0	96	1875.52	976	942
A0A096US65	Serine/threonine-protein kinase CTR1	597	gi|475603301|gb|EMT25377.1|Serine/threonine-protein kinase CTR1 [Aegilops tauschii]	EMT25377	0	95	1221.45	622	594
W5B2C9	anthranilate phosphoribosyltransferase	1048	gi|326531962|dbj|BAK01357.1|predicted protein [Hordeum vulgare subsp. vulgare]	BAK01357	0	98	2075.06	1021	1004
W5FED7	transport Sec61 subunit alpha-like	585	gi|222624444|gb|EEE58576.1|hypothetical protein OsJ_09896 [Oryza sativa Japonica Group]	EEE58576	0	92	967.992	541	498
W5B486	Xylulose kinase	561	gi|473942600|gb|EMS50418.1|Xylulose kinase [Triticum urartu]	EMS50418	0	99	1157.13	561	559
W5BDL8	PREDICTED: phototropin-2-like	790	gi|357167375|ref|XP_003581132.1|PREDICTED: phototropin-2-like [Brachypodium distachyon]	XP_003581132	0	91	1417.14	802	735
W5G284	von Willebrand factor type A domain containing expressed	619	gi|326500868|dbj|BAJ95100.1|predicted protein [Hordeum vulgare subsp. vulgare]	BAJ95100	0	97	1201.42	619	605
W5B354	protein transport protein Sec24-like	926	gi|357164916|ref|XP_003580210.1|PREDICTED: protein transport protein Sec24-like At3g07100-like [Brachypodium distachyon]	XP_003580210	0	94	1674.83	927	875
W5DXD2	polyol transporter 4	521	gi|326506416|dbj|BAJ86526.1|predicted protein [Hordeum vulgare subsp. vulgare]	BAJ86526	0	99	1027.7	519	514
W5FBX6	U4 U6 small nuclear ribonucleo Prp3-like	823	gi|326495706|dbj|BAJ85949.1|predicted protein [Hordeum vulgare subsp. vulgare]	BAJ85949	0	97	1600.49	829	806
W5BF60	ferric reductase-like transmembrane component	806	gi|326489448|dbj|BAK01705.1|predicted protein [Hordeum vulgare subsp. vulgare]	BAK01705	0	94	1330.85	751	710
A0A096UT67	DEAD-box ATP-dependent RNA helicase 37	636	gi|475488651|gb|EMT03384.1|DEAD-box ATP-dependent RNA helicase 37 [Aegilops tauschii]	EMT03384	0	99	1276.15	635	631
A0A096UMJ7	cellulose synthase-4	1081	gi|40363755|dbj|BAD06322.1|putative cellulose synthase [Triticum aestivum]	BAD06322	0	100	2229.52	1072	1072
W5EGW3	Kinesin-4	1081	gi|475547082|gb|EMT10804.1|Kinesin-4 [Aegilops tauschii]	EMT10804	0	96	1941.39	995	961
W5E0C4	3-ketoacyl-CoA synthase 6	496	gi|475587989|gb|EMT20723.1|3-ketoacyl-CoA synthase 6 [Aegilops tauschii]	EMT20723	0	99	1016.53	496	494
W5E9S8	hypothetical protein TRIUR3_06362	1154	gi|474247017|gb|EMS60023.1|hypothetical protein TRIUR3_06362 [Triticum urartu]	EMS60023	0	99	2352.4	1154	1150
W4ZPP9	Monosaccharide-sensing 2	743	gi|474372339|gb|EMS63940.1|Monosaccharide-sensing protein 2 [Triticum urartu]	EMS63940	0	100	1491.48	743	743
W5A066	GDP-mannose 3,5-epimerase 1	497	gi|475607079|gb|EMT26583.1|GDP-mannose 3,5-epimerase 1 [Aegilops tauschii]	EMT26583	0	100	796.964	378	378
W5EDE4	5-methyltetrahydropteroyltriglutamate-homocysteine expressed	789	gi|475620440|gb|EMT31101.1|5-methyltetrahydropteroyltriglutamate--homocysteine methyltransferase [Aegilops tauschii]	EMT31101	0	99	1225.69	603	601
W5EBM3	root phototropism 2-like	571	gi|326506040|dbj|BAJ91259.1|predicted protein [Hordeum vulgare subsp. vulgare]	BAJ91259	0	96	998.808	572	552
W5FXY6	26S proteasome non-ATPase regulatory subunit 3	496	gi|475592531|gb|EMT22108.1|Putative 26S proteasome non-ATPase regulatory subunit 3 [Aegilops tauschii]	EMT22108	0	99	1014.99	496	495
W5ALR6	predicted protein	542	gi|326506686|dbj|BAJ91384.1|predicted protein [Hordeum vulgare subsp. vulgare] >gi|326529549|dbj|BAK04721.1| predicted protein [Hordeum vulgare subsp. vulgare]	BAJ91384	0	94	889.026	546	517
W5BX80	cysteine-type peptidase	543	gi|474253241|gb|EMS60271.1|hypothetical protein TRIUR3_34891 [Triticum urartu]	EMS60271	0	97	1097.8	551	537
W5DP19	4-hydroxyphenylacetaldehyde oxime monooxygenase-like	553	gi|326514218|dbj|BAJ92259.1|predicted protein [Hordeum vulgare subsp. vulgare]	BAJ92259	0	89	832.787	486	434
A0A096UT18	calcium lipid binding -like	539	gi|475516172|gb|EMT05936.1|hypothetical protein F775_28697 [Aegilops tauschii]	EMT05936	0	94	1074.31	572	539
W5FIP7	60S ribosomal L4-1-like	404	gi|326488173|dbj|BAJ89925.1|predicted protein [Hordeum vulgare subsp. vulgare]	BAJ89925	0	99	809.29	404	402
W5GFT6	BRCA1-associated protein-like	490	gi|357138907|ref|XP_003571028.1|PREDICTED: BRCA1-associated protein-like [Brachypodium distachyon]	XP_003571028	0	91	860.522	494	450
W5H4P2	DNA damage-inducible protein 1	410	gi|475436441|gb|EMT01325.1|DNA damage-inducible protein 1 [Aegilops tauschii]	EMT01325	0	99	836.254	410	409
W5FLB0	Cysteine synthase	437	gi|585032|sp|P38076.1|CYSK_WHEATRecName: Full=Cysteine synthase; AltName: Full=CSase A; AltName: Full=O-acetylserine (thiol)-lyase; Short=OAS-TL A; AltName: Full=O-acetylserine sulfhydrylase >gi|218335|dbj|BAA02438.1| O-acetylserine (thiol) lyase [Triticum aestivum]	P38076	0	99	644.425	325	323
W5BA01	early responsive to dehydration	725	gi|475563891|gb|EMT14399.1|Putative membrane protein [Aegilops tauschii]	EMT14399	0	99	1452.96	725	718
W5DY15	V-type ATPase 116kDa subunit family	821	gi|326528175|dbj|BAJ89139.1|predicted protein [Hordeum vulgare subsp. vulgare]	BAJ89139	0	99	1677.14	821	813
W5BK11	transmembrane 115-like	317	gi|326488431|dbj|BAJ93884.1|predicted protein [Hordeum vulgare subsp. vulgare] >gi|326515974|dbj|BAJ88010.1| predicted protein [Hordeum vulgare subsp. vulgare]	BAJ93884	0	96	617.461	321	311
W5BWF3	E3 ubiquitin- ligase HERC4	308	gi|475496325|gb|EMT03905.1|Putative E3 ubiquitin-protein ligase HERC4 [Aegilops tauschii]	EMT03905	0	100	633.639	308	308
W5BLI5	mixed-linked glucan synthase 3	851	gi|326511403|dbj|BAJ87715.1|predicted protein [Hordeum vulgare subsp. vulgare]	BAJ87715	0	98	1697.56	838	828
W5G9C7	oligopeptidase A-like	789	gi|326512622|dbj|BAJ99666.1|predicted protein [Hordeum vulgare subsp. vulgare]	BAJ99666	0	97	1535.01	794	773
A5HE90	hypersensitive response protein	284	gi|146231063|gb|ABQ12768.1|hypersensitive response protein [Triticum aestivum]	ABQ12768	0	100	583.948	284	284
W5FIL9	NEDD8-activating enzyme E1 regulatory subunit	572	gi|326494998|dbj|BAJ85594.1|predicted protein [Hordeum vulgare subsp. vulgare]	BAJ85594	0	97	1075.46	548	535
W5E0X1	hexose carrier protein HEX6-like	525	gi|514822855|ref|XP_004986088.1|PREDICTED: hexose carrier protein HEX6-like [Setaria italica]	XP_004986088	0	93	853.203	476	447
A0A077RF08	bidirectional sugar transporter SWEET1a-like	274	gi|326491357|dbj|BAJ94374.1|predicted protein [Hordeum vulgare subsp. vulgare]	BAJ94374	0	95	511.531	276	263
W5FZC0	sugar transport 14-like	529	gi|326494278|dbj|BAJ90408.1|predicted protein [Hordeum vulgare subsp. vulgare] >gi|326529871|dbj|BAK08215.1| predicted protein [Hordeum vulgare subsp. vulgare]	BAJ90408	0	98	1038.48	529	521
A0A0E3IHU6	inorganic phosphate transporter 1-4	539	gi|220675402|emb|CAS02288.1|phosphate transporter [Hordeum vulgare subsp. vulgare]	CAS02288	0	96	1037.71	539	520
W5EKP0	COP9 signalosome complex subunit 1-like	467	gi|326503070|dbj|BAJ99160.1|predicted protein [Hordeum vulgare subsp. vulgare]	BAJ99160	0	97	872.078	446	434
W5H7T0	Lactoylglutathione lyase	292	gi|475531176|gb|EMT08036.1|Lactoylglutathione lyase [Aegilops tauschii]	EMT08036	0	100	573.548	279	279
W5FHY4	predicted protein	876	gi|326495508|dbj|BAJ85850.1|predicted protein [Hordeum vulgare subsp. vulgare]	BAJ85850	0	94	1517.67	882	836
W5HXV0	Fructokinase-2	336	gi|475536281|gb|EMT08894.1|hypothetical protein F775_32009 [Aegilops tauschii]	EMT08894	0	100	686.026	336	336
W5GAY7	Diacylglycerol kinase iota	442	gi|326496673|dbj|BAJ98363.1|predicted protein [Hordeum vulgare subsp. vulgare]	BAJ98363	0	99	773.081	371	369
A0A068AZ53	WD-40 repeat-containing MSI4-like	455	gi|357136141|ref|XP_003569664.1|PREDICTED: WD-40 repeat-containing protein MSI4-like [Brachypodium distachyon]	XP_003569664	0	98	883.248	455	448
W5FES4	methyl-binding domain MBD115	475	gi|475555504|gb|EMT12442.1|hypothetical protein F775_07994 [Aegilops tauschii]	EMT12442	0	90	697.582	475	428
W5AMQ5	thioredoxin h	227	gi|1086147|pir||S49353protein S2 - Phalaris coerulescens	S49353	6.05187e-92	69	283.108	233	162
W5APB1	Oxygen-evolving enhancer chloroplastic	259	gi|131394|sp|Q00434.1|PSBP_WHEATRecName: Full=Oxygen-evolving enhancer protein 2, chloroplastic; Short=OEE2; AltName: Full=23 kDa subunit of oxygen evolving system of photosystem II; AltName: Full=23 kDa thylakoid membrane protein; AltName: Full=OEC 23 kDa subunit; Flags: Precursor >gi|21837|emb|CAA40669.1| 23kDa oxygen evolving protein of photosystem II [Triticum aestivum]	Q00434	0	99	518.85	259	257
W5FGZ0	predicted protein	338	gi|326488193|dbj|BAJ89935.1|predicted protein [Hordeum vulgare subsp. vulgare]	BAJ89935	0	98	664.84	336	330
W5FKD1	ubiquitin-conjugating enzyme E2 variant 1C-like	223	gi|357157904|ref|XP_003577953.1|PREDICTED: ubiquitin-conjugating enzyme E2 variant 1C-like [Brachypodium distachyon]	XP_003577953	1.97636e-103	97	306.99	148	145
W5AVB1	purple acid phosphatase 22-like	526	gi|326511783|dbj|BAJ92036.1|predicted protein [Hordeum vulgare subsp. vulgare]	BAJ92036	0	90	945.651	532	484
W5GE21	Apoptosis-inducing factor-like protein A	357	gi|474069280|gb|EMS54252.1|Apoptosis-inducing factor-like protein A [Triticum urartu]	EMS54252	0	99	678.322	333	332
W5EDS9	Aldehyde dehydrogenase family 3 member H1	381	gi|474323921|gb|EMS62407.1|Aldehyde dehydrogenase family 3 member H1 [Triticum urartu]	EMS62407	0	97	752.666	386	376
W5BZL1	chalcone synthase	478	gi|475545874|gb|EMT10555.1|Chalcone synthase 1 [Aegilops tauschii]	EMT10555	0	99	823.157	398	396
W5GZ92	Seven transmembrane domain-containing tyrosine-protein kinase 1	216	gi|474396466|gb|EMS65735.1|Seven transmembrane domain-containing tyrosine-protein kinase 1 [Triticum urartu]	EMS65735	2.76231e-152	100	440.269	210	210
W5CEX6	polyubiquitin 14-like	224	gi|326522440|dbj|BAK07682.1|predicted protein [Hordeum vulgare subsp. vulgare]	BAK07682	2.07808e-103	80	312.383	225	180
W5GA87	U-box domain-containing 44	824	gi|326499612|dbj|BAJ86117.1|predicted protein [Hordeum vulgare subsp. vulgare] >gi|326521078|dbj|BAJ96742.1| predicted protein [Hordeum vulgare subsp. vulgare]	BAJ86117	0	99	1646.33	824	819
W5H1J7	thiosulfate transferase	308	gi|14571545|gb|AAK64575.1|thiosulfate transferase [Triticum aestivum]	AAK64575	0	99	632.098	308	307
W5A0E6	phosphoethanolamine N-methyltransferase 1-like	509	gi|17887465|gb|AAL40895.1|phosphoethanolamine methyltransferase [Triticum aestivum]	AAL40895	0	99	1008.44	492	490
W5HIS2	LIMR family Os06g0128200-like	428	gi|326493656|dbj|BAJ85289.1|predicted protein [Hordeum vulgare subsp. vulgare]	BAJ85289	0	99	867.455	428	425
W5EW55	60S ribosomal L5-2	307	gi|474245469|gb|EMS59984.1|60S ribosomal protein L5-2 [Triticum urartu]	EMS59984	0	99	605.134	301	298
W5CBQ9	Ubiquitin-conjugating enzyme E2-17 kDa	239	gi|474386422|gb|EMS65000.1|Ubiquitin-conjugating enzyme E2-17 kDa [Triticum urartu]	EMS65000	2.82092e-108	97	322.783	160	156
A0A096ULF2	probable glutathione S-transferase GSTU6-like	276	gi|475587261|gb|EMT20507.1|hypothetical protein F775_28502 [Aegilops tauschii]	EMT20507	1.58827e-163	97	465.307	238	233
W5B9W5	TGF-beta receptor-interacting 1	357	gi|326493846|dbj|BAJ85385.1|predicted protein [Hordeum vulgare subsp. vulgare]	BAJ85385	0	98	653.284	326	320
W5E096	Rho guanine nucleotide exchange factor 6	386	gi|473794548|gb|EMS46459.1|Rho guanine nucleotide exchange factor 6 [Triticum urartu]	EMS46459	0	100	804.283	386	386
W5HX23	membrane-anchored ubiquitin-fold 3-like	227	gi|326492780|dbj|BAJ90246.1|predicted protein [Hordeum vulgare subsp. vulgare] >gi|326527951|dbj|BAJ89027.1| predicted protein [Hordeum vulgare subsp. vulgare]	BAJ90246	3.7422e-79	100	244.588	118	118
A0A096USG9	histone H4	199	gi|195617694|gb|ACG30677.1|histone H4 [Zea mays]	ACG30677	1.74288e-66	100	212.231	103	103
W5G255	Methyl- binding domain containing expressed	420	gi|475523982|gb|EMT06961.1|hypothetical protein F775_32078 [Aegilops tauschii]	EMT06961	0	99	774.622	420	416
W5HDD8	sucrose synthase	809	gi|475626573|gb|EMT33394.1|Sucrose synthase 1 [Aegilops tauschii]	EMT33394	0	97	1664.43	824	807
A0A077RTE5	60S ribosomal L9	189	gi|473943682|gb|EMS50458.1|60S ribosomal protein L9 [Triticum urartu]	EMS50458	1.79788e-134	100	385.956	189	189
W5C3Q8	60S ribosomal L9	212	gi|475570681|gb|EMT16084.1|60S ribosomal protein L19-2 [Aegilops tauschii]	EMT16084	4.93311e-145	94	415.231	225	212
W5A645	histone H2A	190	gi|474408930|gb|EMS66698.1|Histone H2A.1 [Triticum urartu]	EMS66698	2.59293e-49	96	167.548	89	86
W5BCP7	SAUR11 - auxin-responsive SAUR family member	166	gi|115459650|ref|NP_001053425.1|Os04g0537100 [Oryza sativa Japonica Group] >gi|113564996|dbj|BAF15339.1| Os04g0537100 [Oryza sativa Japonica Group] >gi|116310097|emb|CAH67117.1| H0502G05.8 [Oryza sativa Indica Group] >gi|125549158|gb|EAY94980.1| hypothetical protein OsI_16787 [Oryza sativa Indica Group]	NP_001053425	1.75183e-64	78	206.453	169	132
W5DP45	retinol dehydrogenase 12	323	gi|474365594|gb|EMS63479.1|WW domain-containing oxidoreductase [Triticum urartu]	EMS63479	0	100	663.685	323	323
W5HHD4	Acyl-CoA-binding protein	173	gi|475598930|gb|EMT24095.1|Acyl-CoA-binding protein [Aegilops tauschii]	EMT24095	5.44501e-58	100	187.578	92	92
W5G5W2	aconitate cytoplasmic-like	976	gi|326495130|dbj|BAJ85661.1|predicted protein [Hordeum vulgare subsp. vulgare]	BAJ85661	0	96	1885.54	983	946
A0A0C4BJE3	60S ribosomal L10a-1	216	gi|326492474|dbj|BAK02020.1|predicted protein [Hordeum vulgare subsp. vulgare]	BAK02020	4.75456e-155	100	440.269	216	216
Q5I7L3	60S ribosomal L10a-1	216	gi|315113249|pdb|3IZR|AChain A, Localization Of The Large Subunit Ribosomal Proteins Into A 5.5 A Cryo-Em Map Of Triticum Aestivum Translating 80s Ribosome >gi|57471702|gb|AAW50982.1| ribosomal protein L10A [Triticum aestivum] >gi|326489663|dbj|BAK01812.1| predicted protein [Hordeum vulgare subsp. vulgare]	3IZR	6.01427e-156	100	442.58	216	216
W5B8W7	farnesylated protein 2	231	gi|28866017|emb|CAD70172.1|farnesylated protein 2 [Hordeum vulgare subsp. vulgare]	CAD70172	3.06535e-104	99	309.686	151	150
W5AUH7	40S ribosomal S10	188	gi|326493034|dbj|BAJ84978.1|predicted protein [Hordeum vulgare subsp. vulgare] >gi|326494990|dbj|BAJ85590.1| predicted protein [Hordeum vulgare subsp. vulgare] >gi|326495852|dbj|BAJ90548.1| predicted protein [Hordeum vulgare subsp. vulgare] >gi|326504474|dbj|BAJ91069.1| predicted protein [Hordeum vulgare subsp. vulgare] >gi|326532744|dbj|BAJ89217.1| predicted protein [Hordeum vulgare subsp. vulga…	BAJ84978	1.27401e-126	98	365.925	189	187
W5DYG7	superoxide dismutase [Cu-Zn] 2-like	212	gi|326527819|dbj|BAJ88982.1|predicted protein [Hordeum vulgare subsp. vulgare]	BAJ88982	1.18161e-114	96	336.65	176	169
A0A0C4BKM5	histone H2A variant 1	139	gi|326510545|dbj|BAJ87489.1|predicted protein [Hordeum vulgare subsp. vulgare] >gi|474141838|gb|EMS56553.1| putative histone H2A variant 3 [Triticum urartu] >gi|475559147|gb|EMT13271.1| Putative histone H2A variant 3 [Aegilops tauschii]	BAJ87489	5.04615e-92	100	274.248	139	139
W5D9N7	Ras-related RIC1	281	gi|326493844|dbj|BAJ85384.1|predicted protein [Hordeum vulgare subsp. vulgare]	BAJ85384	1.42251e-148	100	426.402	203	203
W5E7J2	psbP chloroplastic-like protein	232	gi|357112832|ref|XP_003558210.1|PREDICTED: psbP-like protein 2, chloroplastic-like [Brachypodium distachyon]	XP_003558210	4.60222e-140	95	403.675	219	210
W5BYT5	Histone H1	186	gi|475378285|gb|EMT00621.1|Histone H1 [Aegilops tauschii]	EMT00621	1.68139e-109	100	322.398	186	186
W5DW28	26S proteasome non-ATPase regulatory subunit 4	401	gi|474392157|gb|EMS65465.1|26S proteasome non-ATPase regulatory subunit 4 [Triticum urartu]	EMS65465	0	95	797.349	419	400
W5I2C6	cell number regulator 2-like	138	gi|475580817|gb|EMT18700.1|hypothetical protein F775_05178 [Aegilops tauschii]	EMT18700	6.80331e-90	85	269.626	162	138
W5DWY0	psbP chloroplastic-like protein	222	gi|357112832|ref|XP_003558210.1|PREDICTED: psbP-like protein 2, chloroplastic-like [Brachypodium distachyon]	XP_003558210	1.64077e-137	95	396.741	219	209
W4ZRP5	TOM1-like protein 2	398	gi|474062140|gb|EMS54006.1|TOM1-like protein 2 [Triticum urartu]	EMS54006	0	99	805.053	398	396
W5GZE8	nuclear matrix constituent 1 -like	1148	gi|475485488|gb|EMT03184.1|hypothetical protein F775_28494 [Aegilops tauschii]	EMT03184	0	98	2164.42	1109	1089
W5HKY9	clathrin light chain 1-like	228	gi|475499840|gb|EMT04210.1|hypothetical protein F775_27336 [Aegilops tauschii]	EMT04210	4.61654e-132	95	382.489	209	199
Q45NB6	cytosolic glutamine synthetase isoform	356	gi|71361902|gb|AAZ30058.1|glutamine synthetase isoform GS1b [Triticum aestivum]	AAZ30058	0	100	736.102	356	356
W5DNR0	glutamine synthetase isoform GS1b	398	gi|326520599|dbj|BAK07558.1|predicted protein [Hordeum vulgare subsp. vulgare]	BAK07558	0	87	602.438	402	353
A0A077RRB6	glutaredoxin domain-containing cysteine-rich CG12206-like isoform 1	406	gi|326509285|dbj|BAJ91559.1|predicted protein [Hordeum vulgare subsp. vulgare] >gi|326523201|dbj|BAJ88641.1| predicted protein [Hordeum vulgare subsp. vulgare]	BAJ91559	0	93	627.861	409	382
W5HYJ9	Nitrate/chlorate transporter	124	gi|475544704|gb|EMT10378.1|Nitrate/chlorate transporter [Aegilops tauschii]	EMT10378	5.31036e-79	100	254.988	124	124
A0A0C4BJP2	amino acid expressed	487	gi|326499402|dbj|BAJ86012.1|predicted protein [Hordeum vulgare subsp. vulgare] >gi|388596096|emb|CCI51006.1| amino acid permease [Hordeum vulgare subsp. vulgare]	BAJ86012	0	98	972.615	487	482
A0A077RY88	metacaspase-1-like isoform 1	362	gi|475616441|gb|EMT29759.1|Metacaspase-1 [Aegilops tauschii]	EMT29759	0	99	746.117	362	360
A0A0C4BJZ9	predicted protein	479	gi|326492524|dbj|BAK02045.1|predicted protein [Hordeum vulgare subsp. vulgare] >gi|326511039|dbj|BAJ91867.1| predicted protein [Hordeum vulgare subsp. vulgare]	BAK02045	0	99	965.296	479	476
W5B9W2	predicted protein	157	gi|326533898|dbj|BAJ93722.1|predicted protein [Hordeum vulgare subsp. vulgare] >gi|473950948|gb|EMS50701.1| hypothetical protein TRIUR3_26862 [Triticum urartu] >gi|475543130|gb|EMT10092.1| hypothetical protein F775_30559 [Aegilops tauschii]	BAJ93722	2.58352e-47	100	159.073	77	77
A0A077RSE3	Pyruvate kinase, cytosolic isozyme	513	gi|475466823|gb|EMT02217.1|Pyruvate kinase, cytosolic isozyme [Aegilops tauschii]	EMT02217	0	95	1035.79	537	512
Q5I7L0	60S ribosomal L18	188	gi|315113257|pdb|3IZR|RChain R, Localization Of The Large Subunit Ribosomal Proteins Into A 5.5 A Cryo-Em Map Of Triticum Aestivum Translating 80s Ribosome >gi|57471708|gb|AAW50985.1| ribosomal protein L18 [Triticum aestivum]	3IZR	6.18346e-132	100	379.407	188	188
W5AA60	USP family protein	167	gi|60100214|gb|AAX13276.1|USP family protein [Triticum aestivum] >gi|474201404|gb|EMS58495.1| Universal stress protein A-like protein [Triticum urartu]	AAX13276	3.4601e-113	98	330.102	167	165
W5H4N1	glycerate dehydrogenase-like	459	gi|326502872|dbj|BAJ99064.1|predicted protein [Hordeum vulgare subsp. vulgare] >gi|326504806|dbj|BAK06694.1| predicted protein [Hordeum vulgare subsp. vulgare] >gi|326506790|dbj|BAJ91436.1| predicted protein [Hordeum vulgare subsp. vulgare]	BAJ99064	0	99	790.415	386	385
W5F4L4	40S ribosomal S29	100	gi|414873100|tpg|DAA51657.1|TPA: 40S ribosomal protein S29, partial [Zea mays]	DAA51657	1.13022e-33	94	122.094	59	56
W5CPZ2	amino acid carrier	468	gi|326529153|dbj|BAK00970.1|predicted protein [Hordeum vulgare subsp. vulgare]	BAK00970	0	98	928.702	468	460
A0A0C4BJ74	NADP-dependent glyceraldehyde-3-phosphate dehydrogenase	496	gi|475598714|gb|EMT24014.1|NADP-dependent glyceraldehyde-3-phosphate dehydrogenase [Aegilops tauschii]	EMT24014	0	100	1022.31	496	496
W5GGF8	60S ribosomal L13-2	208	gi|326503176|dbj|BAJ99213.1|predicted protein [Hordeum vulgare subsp. vulgare]	BAJ99213	1.07975e-149	100	426.017	208	208
A0A0C4BJH4	14-3-3 GF14-D-like	266	gi|9798603|dbj|BAB11739.1|TaWIN1 [Triticum aestivum]	BAB11739	0	99	539.265	266	264
W4ZR59	Mitochondria fission 1 protein	164	gi|473904814|gb|EMS49321.1|Mitochondria fission 1 protein [Triticum urartu]	EMS49321	1.65727e-116	100	338.191	164	164
W5FH53	DNA repair RAD23	395	gi|473937092|gb|EMS50196.1|putative DNA repair protein RAD23 [Triticum urartu]	EMS50196	0	99	778.089	395	393
W5FZL2	DNA repair RAD23	395	gi|473937092|gb|EMS50196.1|putative DNA repair protein RAD23 [Triticum urartu]	EMS50196	0	100	781.556	395	395
L0GDQ5	14-3-3 B	262	gi|431822518|gb|AGA84102.1|14-3-3 protein [Triticum aestivum] >gi|475569230|gb|EMT15718.1| 14-3-3-like protein B [Aegilops tauschii]	AGA84102	0	100	534.258	262	262
W5DFQ0	ubiquitin-like 1-activating enzyme E1A	375	gi|357156719|ref|XP_003577553.1|PREDICTED: SUMO-activating enzyme subunit 1A-like [Brachypodium distachyon]	XP_003577553	0	92	591.652	329	303
Q7FT21	thioredoxin H	130	gi|16517113|gb|AAL24517.1|AF420472_1thioredoxin H [Triticum aestivum] >gi|2995380|emb|CAA05081.1| thioredoxin H [Triticum durum]	AAL24517	2.11842e-86	100	259.225	130	130
A0A077RXS4	26S protease regulatory subunit 6A homolog	434	gi|475562346|gb|EMT14002.1|26S protease regulatory subunit 6A-like protein [Aegilops tauschii]	EMT14002	0	100	883.248	434	434
W5ETI1	ACT1_ORYSJ ame: Full=Actin-1 ame: Full= 1	378	gi|326494024|dbj|BAJ85474.1|predicted protein [Hordeum vulgare subsp. vulgare]	BAJ85474	0	100	745.732	359	359
W5I8A1	IQ calmodulin-binding motif family	66	gi|475493181|gb|EMT03693.1|hypothetical protein F775_30458 [Aegilops tauschii]	EMT03693	8.29372e-38	100	137.502	66	66
W5FMI4	Protein DA1-related 1	488	gi|474174835|gb|EMS57732.1|Protein DA1-related 1 [Triticum urartu]	EMS57732	0	98	1003.43	488	482
W5DTQ2	Codeine O-demethylase	355	gi|474352238|gb|EMS63028.1|Codeine O-demethylase [Triticum urartu]	EMS63028	0	97	702.975	355	345
P47815	eukaryotic translation initiation factor 1A	144	gi|1352427|sp|P47815.2|IF1A_WHEATRecName: Full=Eukaryotic translation initiation factor 1A; Short=eIF-1A; AltName: Full=Eukaryotic translation initiation factor 4C; Short=eIF-4C	P47815	6.24635e-98	100	289.656	144	144
W5EX47	U4 tri-snRNP-associated 1-like isoform X1	202	gi|475560335|gb|EMT13546.1|hypothetical protein F775_07350 [Aegilops tauschii]	EMT13546	2.17004e-116	92	343.199	195	180
D8L9K9	fructose-1,6-bisphosphatase, cytosolic,putative	344	gi|300681469|emb|CBH32563.1|fructose-1,6-bisphosphatase, cytosolic,putative,expressed [Triticum aestivum]	CBH32563	0	100	711.064	344	344
W5FB99	Phosphatase 2A isoform 2 (PP2Ac-2)	325	gi|326525969|dbj|BAJ93161.1|predicted protein [Hordeum vulgare subsp. vulgare]	BAJ93161	0	98	595.504	288	284
W4ZXL2	ACC oxidase	267	gi|326526921|dbj|BAK00849.1|predicted protein [Hordeum vulgare subsp. vulgare] >gi|397740902|gb|AFO63020.1| ACC oxidase [Hordeum vulgare]	BAK00849	0	98	544.658	267	264
W5CI11	ubiquitin K63R	76	gi|116263802|gb|ABJ91202.1|ubiquitin K63R [synthetic construct]	ABJ91202	3.527e-24	79	96.6709	73	58
W5ESC5	putative aldolase	73	gi|1480027|dbj|BAA11395.1|putative aldolase [Brassica rapa]	BAA11395	8.7145e-45	100	151.369	73	73
Q7XY23	40S ribosomal S3a-like	242	gi|32401367|gb|AAP80855.1|cyc07 [Triticum aestivum]	AAP80855	8.43535e-175	100	492.656	242	242
A7LM55	cyclophilin 1	171	gi|154761388|gb|ABS85544.1|cyclophilin [Triticum aestivum]	ABS85544	2.61334e-122	100	353.599	171	171
K4MQ41	calcium-dependent kinase	559	gi|409191779|gb|AFV30233.1|calcium-dependent protein kinase [Triticum aestivum]	AFV30233	0	100	1160.98	559	559
A0A0A7NVN8	actin depolymerizing factor	138	gi|326517272|dbj|BAK00003.1|predicted protein [Hordeum vulgare subsp. vulgare]	BAK00003	4.4993e-96	100	284.263	138	138
B2BAL3	V-type proton ATPase subunit B 1-like	488	gi|125744990|gb|ABN54974.1|vacuolar ATPase subunit B1 [Triticum aestivum]	ABN54974	0	100	1000.73	488	488
C1J959	Fructose-bisphosphate aldolase cytoplasmic isozyme	358	gi|226316441|gb|ACO44684.1|fructose-bisphosphate aldolase [Triticum aestivum]	ACO44684	0	100	736.487	358	358
A0A077RAG2	Cytochrome b5	137	gi|473747564|gb|EMS45540.1|Cytochrome b5 [Triticum urartu]	EMS45540	9.02222e-94	100	278.485	137	137
A0A096UUN4	Delta-12 oleate desaturase	213	gi|326507816|dbj|BAJ86651.1|predicted protein [Hordeum vulgare subsp. vulgare] >gi|326510873|dbj|BAJ91784.1| predicted protein [Hordeum vulgare subsp. vulgare] >gi|326525679|dbj|BAJ88886.1| predicted protein [Hordeum vulgare subsp. vulgare]	BAJ86651	1.68408e-151	99	437.958	213	212
W5HQA2	60S acidic ribosomal P1	112	gi|315113289|pdb|3IZR|TTChain t, Localization Of The Large Subunit Ribosomal Proteins Into A 5.5 A Cryo-Em Map Of Triticum Aestivum Translating 80s Ribosome >gi|315113290|pdb|3IZR|UU Chain u, Localization Of The Large Subunit Ribosomal Proteins Into A 5.5 A Cryo-Em Map Of Triticum Aestivum Translating 80s Ribosome >gi|57471718|gb|AAW50990.1| ribosomal protein P1 [Triticum aestivum] >gi|473837338|…	3IZR	2.15164e-34	100	125.176	62	62
W5EDY2	glutathione peroxidase 4	194	gi|536709419|gb|AGU41827.1|glutathione peroxidase W69 mutant [Triticum aestivum]	AGU41827	2.51845e-116	97	340.117	167	163
A0A077RQ67	galactinol-sucrose galactosyltransferase-like	782	gi|326491793|dbj|BAJ98121.1|predicted protein [Hordeum vulgare subsp. vulgare]	BAJ98121	0	98	1558.89	782	769
W5CJA2	synaptic glyco SC2	226	gi|475426876|gb|EMT01118.1|Trans-2,3-enoyl-CoA reductase [Aegilops tauschii]	EMT01118	1.9562e-164	100	468.003	226	226
W5FJF2	Citrate synthase 2, peroxisomal	264	gi|475609802|gb|EMT27516.1|Citrate synthase 2, peroxisomal [Aegilops tauschii]	EMT27516	6.1348e-178	98	509.22	254	249
W5ADX0	Pre-mRNA-processing factor 19-2-like protein	205	gi|475536884|gb|EMT08986.1|Pre-mRNA-processing factor 19-2-like protein [Aegilops tauschii]	EMT08986	5.44733e-134	100	390.578	190	190
W5CXF2	deleted in split hand splt foot 1	76	gi|474239324|gb|EMS59745.1|hypothetical protein TRIUR3_18268 [Triticum urartu] >gi|475565134|gb|EMT14716.1| hypothetical protein F775_32300 [Aegilops tauschii]	EMS59745	1.16612e-42	100	143.665	76	76
P93612	dehydrin 13	73	gi|1657853|gb|AAB18206.1|cold acclimation protein WCOR825, partial [Triticum aestivum]	AAB18206	5.36873e-33	100	119.013	73	73
W5D0X5	amino acid permease	615	gi|357127635|ref|XP_003565484.1|PREDICTED: uncharacterized amino acid permease YfnA-like [Brachypodium distachyon]	XP_003565484	0	92	1062.75	620	574
W5HN28	lysine histidine transporter 1-like	237	gi|475550854|gb|EMT11525.1|hypothetical protein F775_27209 [Aegilops tauschii]	EMT11525	1.04837e-170	100	489.96	237	237
W5B4W4	V-type proton ATPase subunit H	452	gi|326492994|dbj|BAJ84958.1|predicted protein [Hordeum vulgare subsp. vulgare] >gi|326496134|dbj|BAJ90688.1| predicted protein [Hordeum vulgare subsp. vulgare]	BAJ84958	0	99	927.161	452	450
W5BG19	6-phosphogluconolactonase 2	111	gi|475537377|gb|EMT09064.1|Putative 6-phosphogluconolactonase 2 [Aegilops tauschii]	EMT09064	1.59616e-68	99	218.009	108	107
W5GH89	Histone H2A	168	gi|475577812|gb|EMT17934.1|Histone H2A [Aegilops tauschii]	EMT17934	4.46797e-100	99	296.59	154	153
A0A077RQQ3	heparan-alpha-glucosaminide N-acetyltransferase-like	488	gi|326493552|dbj|BAJ85237.1|predicted protein [Hordeum vulgare subsp. vulgare] >gi|326511587|dbj|BAJ91938.1| predicted protein [Hordeum vulgare subsp. vulgare]	BAJ85237	0	95	912.524	491	469
C7C5T9	sulfate transporter -like	658	gi|254885381|emb|CBA11528.1|sulphate transporter [Triticum aestivum]	CBA11528	0	100	1342.02	658	658
W5FPI0	enolase 2-like isoform X2	460	gi|461744058|gb|AGH20062.1|enolase [Triticum aestivum]	AGH20062	0	98	822.387	414	406
W5CEG1	Fructose-bisphosphate aldolase cytoplasmic isozyme	131	gi|474256276|gb|EMS60368.1|Fructose-bisphosphate aldolase cytoplasmic isozyme [Triticum urartu]	EMS60368	1.03932e-86	100	268.085	131	131
W5D2H3	ubiquitin-conjugating enzyme E2 27	196	gi|475519931|gb|EMT06415.1|Ubiquitin carrier protein E2 27 [Aegilops tauschii]	EMT06415	3.67147e-132	84	381.719	227	192
Q2L9B8	vacuolar ATP synthase subunit E	227	gi|85375922|gb|ABC70183.1|vacuolar ATP synthase subunit E [Triticum aestivum]	ABC70183	2.70354e-161	100	457.218	227	227
W5AFH9	E3 ubiquitin- ligase MARCH11-like isoform X2	184	gi|242034161|ref|XP_002464475.1|hypothetical protein SORBIDRAFT_01g019076 [Sorghum bicolor] >gi|241918329|gb|EER91473.1| hypothetical protein SORBIDRAFT_01g019076 [Sorghum bicolor]	XP_002464475	2.09891e-107	93	325.094	189	177
W5FB32	Rhomboid family member 1	323	gi|475620958|gb|EMT31293.1|Rhomboid family member 1 [Aegilops tauschii]	EMT31293	0	99	641.728	323	320
W5H0U1	TOM1-like protein 2	391	gi|473737124|gb|EMS45324.1|TOM1-like protein 2 [Triticum urartu]	EMS45324	0	99	801.201	391	389
P32112	S-adenosyl-L-homocysteine hydrolase	485	gi|417745|sp|P32112.1|SAHH_WHEATRecName: Full=Adenosylhomocysteinase; Short=AdoHcyase; AltName: Full=S-adenosyl-L-homocysteine hydrolase >gi|170773|gb|AAA34303.1| S-adenosyl-L-homocysteine hydrolase [Triticum aestivum]	P32112	0	100	1006.13	485	485
W5ATD0	integral membrane	210	gi|326511371|dbj|BAJ87699.1|predicted protein [Hordeum vulgare subsp. vulgare]	BAJ87699	7.5203e-133	97	383.645	210	204
W5AXY3	Adenosylhomocysteinase	239	gi|475434162|gb|EMT01272.1|Adenosylhomocysteinase [Aegilops tauschii]	EMT01272	5.45378e-169	99	487.263	237	236
W5HG98	DNA repair RAD23	370	gi|474307163|gb|EMS61794.1|putative DNA repair protein RAD23 [Triticum urartu]	EMS61794	0	94	701.049	386	364
W5E4W8	vacuolar sorting-associated 24 homolog 1-like	230	gi|326488935|dbj|BAJ98079.1|predicted protein [Hordeum vulgare subsp. vulgare] >gi|326507126|dbj|BAJ95640.1| predicted protein [Hordeum vulgare subsp. vulgare]	BAJ98079	1.80599e-144	99	414.846	230	229
W5ASB4	aquaporin 8	289	gi|345649021|gb|AEO13899.1|aquaporin 8 [Triticum aestivum]	AEO13899	2.01995e-148	99	429.483	213	212
A7J2I2	plasma membrane intrinsic protein	290	gi|115383187|gb|ABI96814.1|plasma membrane intrinsic protein [Triticum aestivum]	ABI96814	0	100	580.867	290	290
A7J2I3	plasma membrane intrinsic protein	284	gi|115383189|gb|ABI96815.1|plasma membrane intrinsic protein [Triticum aestivum] >gi|158324048|gb|ABW34454.1| aquaporin 2.1 [Triticum turgidum] >gi|474342434|gb|EMS62706.1| putative aquaporin PIP2-6 [Triticum urartu]	ABI96815	0	100	572.007	284	284
Q9M7C4	plasma membrane intrinsic protein 1	290	gi|7381267|gb|AAF61463.1|AF139814_1plasma membrane intrinsic protein 1 [Triticum aestivum]	AAF61463	0	100	582.408	290	290
W5AT28	plasma membrane intrinsic protein	290	gi|115334277|dbj|BAF33069.1|aquaporin [Hordeum vulgare] >gi|326493238|dbj|BAJ85080.1| predicted protein [Hordeum vulgare subsp. vulgare] >gi|326518046|dbj|BAK07275.1| predicted protein [Hordeum vulgare subsp. vulgare]	BAF33069	0	99	577.4	290	289
W5CMZ9	forkhead box K1-like isoform X2	149	gi|326516374|dbj|BAJ92342.1|predicted protein [Hordeum vulgare subsp. vulgare]	BAJ92342	1.22561e-100	99	299.671	149	148
W5FVE5	probable aquaporin PIP2-7-like	291	gi|321442359|gb|ADW85675.1|plasma membrane intrinsic protein PIP2;7 [Hordeum vulgare] >gi|326492908|dbj|BAJ90310.1| predicted protein [Hordeum vulgare subsp. vulgare] >gi|326494258|dbj|BAJ90398.1| predicted protein [Hordeum vulgare subsp. vulgare]	ADW85675	0	98	568.926	291	288
W5HHN0	disease resistance RGA3	1470	gi|474207091|gb|EMS58716.1|Putative disease resistance protein RGA3 [Triticum urartu]	EMS58716	0	91	2622.04	1470	1343
W5ETS3	catalase 2	169	gi|169244543|gb|ACA50528.1|putative catalase 2 [Brassica napus]	ACA50528	2.28048e-118	99	355.14	169	168

## Sheet: protein2go
SeqName	Hit_Desc	GO_Group	GO_ID	Term
W5H5H3	Histone	C	GO:0005634	nucleus
W5H5H3	Histone	F	GO:0003677	DNA binding
W5H5H3	Histone	F	GO:0005515	protein binding
Q8LRU5	HMGI Y	F	GO:0003677	DNA binding
Q8LRU5	HMGI Y	P	GO:0009791	post-embryonic development
Q8LRU5	HMGI Y	P	GO:0016043	cellular component organization
Q8LRU5	HMGI Y	P	GO:0009058	biosynthetic process
Q8LRU5	HMGI Y	C	GO:0005730	nucleolus
Q8LRU5	HMGI Y	P	GO:0006139	nucleobase-containing compound metabolic process
Q8LRU5	HMGI Y	P	GO:0000003	reproduction
O65795	histone H1	C	GO:0005634	nucleus
O65795	histone H1	F	GO:0003677	DNA binding
O65795	histone H1	P	GO:0016043	cellular component organization
L0GED8	14-3-3 expressed	P	GO:0009056	catabolic process
L0GED8	14-3-3 expressed	P	GO:0007165	signal transduction
L0GED8	14-3-3 expressed	P	GO:0006464	cellular protein modification process
L0GED8	14-3-3 expressed	P	GO:0009058	biosynthetic process
L0GED8	14-3-3 expressed	P	GO:0006950	response to stress
L0GED8	14-3-3 expressed	P	GO:0007049	cell cycle
L0GED8	14-3-3 expressed	C	GO:0005634	nucleus
L0GED8	14-3-3 expressed	F	GO:0005515	protein binding
L0GED8	14-3-3 expressed	C	GO:0005737	cytoplasm
L0GED8	14-3-3 expressed	P	GO:0006629	lipid metabolic process
L0GED8	14-3-3 expressed	F	GO:0030234	enzyme regulator activity
L0GED8	14-3-3 expressed	F	GO:0016787	hydrolase activity
W5A8B5	Heat shock 70 kDa 4L	F	GO:0000166	nucleotide binding
D0VMS4	LRR receptor-like serine threonine- kinase	F	GO:0000166	nucleotide binding
D0VMS4	LRR receptor-like serine threonine- kinase	C	GO:0016020	membrane
D0VMS4	LRR receptor-like serine threonine- kinase	P	GO:0006464	cellular protein modification process
D0VMS4	LRR receptor-like serine threonine- kinase	F	GO:0016301	kinase activity
W5B5J5	Histone-lysine N-methyltransferase ASHH2	C	GO:0005634	nucleus
W5B5J5	Histone-lysine N-methyltransferase ASHH2	P	GO:0009056	catabolic process
W5B5J5	Histone-lysine N-methyltransferase ASHH2	P	GO:0016043	cellular component organization
W5B5J5	Histone-lysine N-methyltransferase ASHH2	P	GO:0006464	cellular protein modification process
W5B5J5	Histone-lysine N-methyltransferase ASHH2	F	GO:0005488	binding
W5B5J5	Histone-lysine N-methyltransferase ASHH2	F	GO:0016740	transferase activity
A0A096UKE9	H2B2_WHEAT ame: Full=Histone	C	GO:0005634	nucleus
A0A096UKE9	H2B2_WHEAT ame: Full=Histone	F	GO:0003677	DNA binding
A0A096UKE9	H2B2_WHEAT ame: Full=Histone	F	GO:0005515	protein binding
A0A096UTK7	Histone	C	GO:0005634	nucleus
A0A096UTK7	Histone	F	GO:0003677	DNA binding
A0A096UTK7	Histone	F	GO:0005515	protein binding
W5HZ47	Fructose-bisphosphate cytoplasmic isozyme 1	P	GO:0005975	carbohydrate metabolic process
W5HZ47	Fructose-bisphosphate cytoplasmic isozyme 1	P	GO:0006091	generation of precursor metabolites and energy
W5HZ47	Fructose-bisphosphate cytoplasmic isozyme 1	F	GO:0003824	catalytic activity
W5HZ47	Fructose-bisphosphate cytoplasmic isozyme 1	P	GO:0009056	catabolic process
W5HZ47	Fructose-bisphosphate cytoplasmic isozyme 1	C	GO:0016020	membrane
W5HZ47	Fructose-bisphosphate cytoplasmic isozyme 1	P	GO:0009058	biosynthetic process
W5HZ47	Fructose-bisphosphate cytoplasmic isozyme 1	P	GO:0006139	nucleobase-containing compound metabolic process
W5HZ47	Fructose-bisphosphate cytoplasmic isozyme 1	P	GO:0006810	transport
W5I1R7	40S ribosomal S3	C	GO:0005634	nucleus
W5I1R7	40S ribosomal S3	F	GO:0003677	DNA binding
W5I1R7	40S ribosomal S3	F	GO:0003723	RNA binding
W5I1R7	40S ribosomal S3	P	GO:0009056	catabolic process
W5I1R7	40S ribosomal S3	F	GO:0004518	nuclease activity
W5I1R7	40S ribosomal S3	F	GO:0005198	structural molecule activity
W5I1R7	40S ribosomal S3	C	GO:0005829	cytosol
W5I1R7	40S ribosomal S3	C	GO:0005840	ribosome
W5I1R7	40S ribosomal S3	P	GO:0006259	DNA metabolic process
W5I1R7	40S ribosomal S3	P	GO:0006950	response to stress
W5I1R7	40S ribosomal S3	P	GO:0006412	translation
W4ZR21	C-terminal region family expressed	F	GO:0005488	binding
W4ZR21	C-terminal region family expressed	C	GO:0005886	plasma membrane
W5AYR7	cleft lip and palate transmembrane 1 homolog	C	GO:0005739	mitochondrion
W5AYR7	cleft lip and palate transmembrane 1 homolog	C	GO:0016020	membrane
F4Y592	heat shock 90	F	GO:0000166	nucleotide binding
F4Y592	heat shock 90	F	GO:0005515	protein binding
F4Y592	heat shock 90	C	GO:0005737	cytoplasm
F4Y592	heat shock 90	P	GO:0009987	cellular process
F4Y592	heat shock 90	P	GO:0006950	response to stress
F4Y595	heat shock 90	F	GO:0000166	nucleotide binding
F4Y595	heat shock 90	F	GO:0005515	protein binding
F4Y595	heat shock 90	C	GO:0005737	cytoplasm
F4Y595	heat shock 90	P	GO:0009987	cellular process
F4Y595	heat shock 90	P	GO:0006950	response to stress
W5DEJ5	60S ribosomal L28-1-like	F	GO:0005198	structural molecule activity
W5DEJ5	60S ribosomal L28-1-like	C	GO:0005829	cytosol
W5DEJ5	60S ribosomal L28-1-like	C	GO:0005840	ribosome
W5DEJ5	60S ribosomal L28-1-like	P	GO:0006412	translation
W5CCH5	60S ribosomal L28-1-like	F	GO:0005198	structural molecule activity
W5CCH5	60S ribosomal L28-1-like	C	GO:0005829	cytosol
W5CCH5	60S ribosomal L28-1-like	C	GO:0005840	ribosome
W5CCH5	60S ribosomal L28-1-like	P	GO:0006412	translation
W5FEE5	Heat shock cognate 70 kDa 1	F	GO:0000166	nucleotide binding
W5FEE5	Heat shock cognate 70 kDa 1	C	GO:0016020	membrane
W5BDM2	Heat shock cognate 70 kDa 1	F	GO:0000166	nucleotide binding
W5BDM2	Heat shock cognate 70 kDa 1	C	GO:0016020	membrane
A0A077S4G0	40S ribosomal S2	F	GO:0003723	RNA binding
A0A077S4G0	40S ribosomal S2	F	GO:0005198	structural molecule activity
A0A077S4G0	40S ribosomal S2	C	GO:0005829	cytosol
A0A077S4G0	40S ribosomal S2	C	GO:0005840	ribosome
A0A077S4G0	40S ribosomal S2	P	GO:0006412	translation
W5H8Z0	elongation factor 1-gamma 3	C	GO:0005634	nucleus
W5H8Z0	elongation factor 1-gamma 3	F	GO:0008135	translation factor activity, nucleic acid binding
W5H8Z0	elongation factor 1-gamma 3	F	GO:0016740	transferase activity
W5H8Z0	elongation factor 1-gamma 3	C	GO:0005840	ribosome
W5DZG0	heat shock cognate 70 kDa 2	F	GO:0000166	nucleotide binding
Q9SAU8	Heat shock cognate 70 kDa	F	GO:0000166	nucleotide binding
A0A077RUB2	phospholipase A1-II 5-like	P	GO:0009628	response to abiotic stimulus
A0A077RUB2	phospholipase A1-II 5-like	P	GO:0009056	catabolic process
A0A077RUB2	phospholipase A1-II 5-like	P	GO:0006629	lipid metabolic process
A0A077RUB2	phospholipase A1-II 5-like	C	GO:0009536	plastid
A0A077RUB2	phospholipase A1-II 5-like	P	GO:0009987	cellular process
A0A077RUB2	phospholipase A1-II 5-like	F	GO:0016787	hydrolase activity
A0A096USZ7	5-methyltetrahydropteroyltriglutamate-homocysteine expressed	C	GO:0005829	cytosol
A0A096USZ7	5-methyltetrahydropteroyltriglutamate-homocysteine expressed	P	GO:0009058	biosynthetic process
A0A096USZ7	5-methyltetrahydropteroyltriglutamate-homocysteine expressed	C	GO:0005576	extracellular region
A0A096USZ7	5-methyltetrahydropteroyltriglutamate-homocysteine expressed	F	GO:0016740	transferase activity
A0A096USZ7	5-methyltetrahydropteroyltriglutamate-homocysteine expressed	F	GO:0005488	binding
A0A096USZ7	5-methyltetrahydropteroyltriglutamate-homocysteine expressed	P	GO:0009987	cellular process
W5GN38	Isoleucyl-tRNA synthetase	F	GO:0000166	nucleotide binding
W5GN38	Isoleucyl-tRNA synthetase	P	GO:0009908	flower development
W5GN38	Isoleucyl-tRNA synthetase	C	GO:0005739	mitochondrion
W5GN38	Isoleucyl-tRNA synthetase	C	GO:0005829	cytosol
W5GN38	Isoleucyl-tRNA synthetase	P	GO:0006139	nucleobase-containing compound metabolic process
W5GN38	Isoleucyl-tRNA synthetase	C	GO:0009536	plastid
W5GN38	Isoleucyl-tRNA synthetase	F	GO:0016787	hydrolase activity
W5GN38	Isoleucyl-tRNA synthetase	P	GO:0006412	translation
W5FT61	vesicle-associated membrane 726-like	F	GO:0005515	protein binding
W5FT61	vesicle-associated membrane 726-like	C	GO:0005737	cytoplasm
W5FT61	vesicle-associated membrane 726-like	C	GO:0016020	membrane
W5FT61	vesicle-associated membrane 726-like	P	GO:0016043	cellular component organization
W5FT61	vesicle-associated membrane 726-like	P	GO:0006810	transport
W5GUI9	phenylalanine ammonia-lyase	P	GO:0019748	secondary metabolic process
W5GUI9	phenylalanine ammonia-lyase	C	GO:0005737	cytoplasm
W5GUI9	phenylalanine ammonia-lyase	F	GO:0003824	catalytic activity
W5GUI9	phenylalanine ammonia-lyase	P	GO:0009056	catabolic process
W5GUI9	phenylalanine ammonia-lyase	P	GO:0009058	biosynthetic process
W5GUI9	phenylalanine ammonia-lyase	P	GO:0009987	cellular process
P69415	photosystem I subunit VII	P	GO:0006091	generation of precursor metabolites and energy
P69415	photosystem I subunit VII	F	GO:0003824	catalytic activity
P69415	photosystem I subunit VII	C	GO:0016020	membrane
P69415	photosystem I subunit VII	P	GO:0015979	photosynthesis
P69415	photosystem I subunit VII	F	GO:0005488	binding
P69415	photosystem I subunit VII	C	GO:0009536	plastid
P69415	photosystem I subunit VII	C	GO:0009579	thylakoid
W5HCE5	starch synthase I	P	GO:0005975	carbohydrate metabolic process
W5HCE5	starch synthase I	P	GO:0009058	biosynthetic process
W5HCE5	starch synthase I	F	GO:0016740	transferase activity
W5HCE5	starch synthase I	C	GO:0009536	plastid
W5HCE5	starch synthase I	P	GO:0009987	cellular process
W5GZQ7	AP-2 complex subunit mu	C	GO:0005829	cytosol
W5GZQ7	AP-2 complex subunit mu	P	GO:0006810	transport
W5GZQ7	AP-2 complex subunit mu	C	GO:0005886	plasma membrane
W5DZG1	Histone H2A	C	GO:0005634	nucleus
W5DZG1	Histone H2A	F	GO:0003677	DNA binding
W5DZG1	Histone H2A	F	GO:0005515	protein binding
A0A077S2A9	patellin family	C	GO:0016020	membrane
A0A077S2A9	patellin family	P	GO:0006810	transport
Q03033	elongation factor 1-alpha	F	GO:0000166	nucleotide binding
Q03033	elongation factor 1-alpha	C	GO:0016020	membrane
Q03033	elongation factor 1-alpha	F	GO:0008135	translation factor activity, nucleic acid binding
Q03033	elongation factor 1-alpha	C	GO:0005840	ribosome
Q03033	elongation factor 1-alpha	F	GO:0016787	hydrolase activity
P04464	calmodulin	F	GO:0005488	binding
W5BMZ7	leucine-rich repeat transmembrane kinase 2	F	GO:0000166	nucleotide binding
W5BMZ7	leucine-rich repeat transmembrane kinase 2	C	GO:0016020	membrane
W5BMZ7	leucine-rich repeat transmembrane kinase 2	P	GO:0006464	cellular protein modification process
W5BMZ7	leucine-rich repeat transmembrane kinase 2	F	GO:0016301	kinase activity
T1WRJ1	allene oxide partial	F	GO:0003824	catalytic activity
T1WRJ1	allene oxide partial	P	GO:0008152	metabolic process
T1WRJ1	allene oxide partial	F	GO:0005488	binding
P83970	plasma membrane H+-ATPase	F	GO:0000166	nucleotide binding
P83970	plasma membrane H+-ATPase	P	GO:0019725	cellular homeostasis
P83970	plasma membrane H+-ATPase	P	GO:0006091	generation of precursor metabolites and energy
P83970	plasma membrane H+-ATPase	P	GO:0009058	biosynthetic process
P83970	plasma membrane H+-ATPase	P	GO:0006139	nucleobase-containing compound metabolic process
P83970	plasma membrane H+-ATPase	C	GO:0005886	plasma membrane
P83970	plasma membrane H+-ATPase	C	GO:0005622	intracellular
P83970	plasma membrane H+-ATPase	F	GO:0005215	transporter activity
P83970	plasma membrane H+-ATPase	F	GO:0016787	hydrolase activity
W5HA06	Histone	C	GO:0005634	nucleus
W5HA06	Histone	F	GO:0003677	DNA binding
W5HA06	Histone	F	GO:0005515	protein binding
W4ZWK0	histone H2A	C	GO:0005634	nucleus
W4ZWK0	histone H2A	F	GO:0003677	DNA binding
W4ZWK0	histone H2A	F	GO:0005515	protein binding
W4ZWK0	histone H2A	P	GO:0016043	cellular component organization
W4ZWK0	histone H2A	P	GO:0009058	biosynthetic process
W4ZWK0	histone H2A	P	GO:0006139	nucleobase-containing compound metabolic process
W4ZWK0	histone H2A	P	GO:0040029	regulation of gene expression, epigenetic
F8RP11	heat shock STI-like	C	GO:0005634	nucleus
F8RP11	heat shock STI-like	F	GO:0005515	protein binding
F8RP11	heat shock STI-like	C	GO:0005737	cytoplasm
F8RP11	heat shock STI-like	P	GO:0016043	cellular component organization
W5A444	histone -like isoform 1	C	GO:0005634	nucleus
W5A444	histone -like isoform 1	F	GO:0003677	DNA binding
W5A444	histone -like isoform 1	F	GO:0005515	protein binding
W5A444	histone -like isoform 1	P	GO:0016043	cellular component organization
W4ZTZ4	histone -like isoform 1	C	GO:0005634	nucleus
W4ZTZ4	histone -like isoform 1	F	GO:0003677	DNA binding
W4ZTZ4	histone -like isoform 1	F	GO:0005515	protein binding
W4ZTZ4	histone -like isoform 1	P	GO:0016043	cellular component organization
W5DJR4	salt stress root RS1-like	C	GO:0005886	plasma membrane
W5DJR4	salt stress root RS1-like	P	GO:0009987	cellular process
A0A077RZB4	salt stress root RS1-like	C	GO:0005886	plasma membrane
A0A077RZB4	salt stress root RS1-like	P	GO:0009987	cellular process
W5I1S6	calcium-binding CML8	C	GO:0016020	membrane
W5I1S6	calcium-binding CML8	P	GO:0015979	photosynthesis
W5I1S6	calcium-binding CML8	F	GO:0005488	binding
W5I1S6	calcium-binding CML8	C	GO:0009536	plastid
W5I1S6	calcium-binding CML8	C	GO:0009579	thylakoid
P40621	DNA-binding MNB1B	C	GO:0005634	nucleus
P40621	DNA-binding MNB1B	F	GO:0003677	DNA binding
W5FD92	dendritic cell-derived ubiquitin	F	GO:0005515	protein binding
W5CW70	pod-specific dehydrogenase SAC25	F	GO:0003824	catalytic activity
W5CW70	pod-specific dehydrogenase SAC25	P	GO:0008152	metabolic process
Q3S4H9	translation initiation factor 5A	P	GO:0016043	cellular component organization
Q3S4H9	translation initiation factor 5A	F	GO:0008135	translation factor activity, nucleic acid binding
Q3S4H9	translation initiation factor 5A	C	GO:0005840	ribosome
W5BG62	ribulose-1,5-bisphosphate carboxylase oxygenase large subunit	P	GO:0005975	carbohydrate metabolic process
W5BG62	ribulose-1,5-bisphosphate carboxylase oxygenase large subunit	F	GO:0003824	catalytic activity
W5BG62	ribulose-1,5-bisphosphate carboxylase oxygenase large subunit	P	GO:0015979	photosynthesis
W5BG62	ribulose-1,5-bisphosphate carboxylase oxygenase large subunit	P	GO:0009058	biosynthetic process
W5BG62	ribulose-1,5-bisphosphate carboxylase oxygenase large subunit	F	GO:0005488	binding
W5BG62	ribulose-1,5-bisphosphate carboxylase oxygenase large subunit	C	GO:0009536	plastid
A0A096UKH0	H2A6_WHEAT ame: Full= ame: Full=wcH2A-3	C	GO:0005634	nucleus
A0A096UKH0	H2A6_WHEAT ame: Full= ame: Full=wcH2A-3	F	GO:0003677	DNA binding
A0A096UKH0	H2A6_WHEAT ame: Full= ame: Full=wcH2A-3	F	GO:0005515	protein binding
W5I4U8	probable peroxygenase 4-like	C	GO:0016020	membrane
W5I4U8	probable peroxygenase 4-like	F	GO:0005488	binding
P46524	dehydrin WZY1-2	P	GO:0009628	response to abiotic stimulus
P46524	dehydrin WZY1-2	C	GO:0016020	membrane
P46524	dehydrin WZY1-2	P	GO:0009719	response to endogenous stimulus
P46524	dehydrin WZY1-2	C	GO:0005829	cytosol
P46524	dehydrin WZY1-2	P	GO:0006950	response to stress
P93608	dehydrin WZY1-2	P	GO:0009628	response to abiotic stimulus
P93608	dehydrin WZY1-2	C	GO:0016020	membrane
P93608	dehydrin WZY1-2	P	GO:0009719	response to endogenous stimulus
P93608	dehydrin WZY1-2	C	GO:0005829	cytosol
P93608	dehydrin WZY1-2	P	GO:0006950	response to stress
A0MAU9	Membrane steroid-binding 2	C	GO:0005623	cell
A0MAU9	Membrane steroid-binding 2	P	GO:0006091	generation of precursor metabolites and energy
A0MAU9	Membrane steroid-binding 2	C	GO:0016020	membrane
A0MAU9	Membrane steroid-binding 2	F	GO:0005488	binding
W5F905	60S ribosomal L7a	F	GO:0003723	RNA binding
W5F905	60S ribosomal L7a	F	GO:0005198	structural molecule activity
W5F905	60S ribosomal L7a	C	GO:0005829	cytosol
W5F905	60S ribosomal L7a	C	GO:0005840	ribosome
W5F905	60S ribosomal L7a	P	GO:0006139	nucleobase-containing compound metabolic process
W5F905	60S ribosomal L7a	P	GO:0006412	translation
A0MA43	ran-binding 1	C	GO:0005634	nucleus
A0MA43	ran-binding 1	P	GO:0019538	protein metabolic process
A0MA43	ran-binding 1	C	GO:0005856	cytoskeleton
A0MA43	ran-binding 1	F	GO:0005515	protein binding
A0MA43	ran-binding 1	C	GO:0005737	cytoplasm
A0MA43	ran-binding 1	P	GO:0009056	catabolic process
A0MA43	ran-binding 1	P	GO:0016043	cellular component organization
A0MA43	ran-binding 1	F	GO:0030234	enzyme regulator activity
A0MA43	ran-binding 1	P	GO:0006810	transport
A0MA43	ran-binding 1	P	GO:0007049	cell cycle
W5GES9	Histone	C	GO:0005634	nucleus
W5GES9	Histone	F	GO:0003677	DNA binding
W5GES9	Histone	F	GO:0005515	protein binding
W5GGF1	Histone	C	GO:0005634	nucleus
W5GGF1	Histone	F	GO:0003677	DNA binding
W5GGF1	Histone	F	GO:0005515	protein binding
W5FG65	Histone H1	C	GO:0005634	nucleus
W5FG65	Histone H1	F	GO:0003677	DNA binding
W5FG65	Histone H1	P	GO:0016043	cellular component organization
W5HA05	fructose-bisphosphate aldolase cytoplasmic isozyme	P	GO:0005975	carbohydrate metabolic process
W5HA05	fructose-bisphosphate aldolase cytoplasmic isozyme	P	GO:0006091	generation of precursor metabolites and energy
W5HA05	fructose-bisphosphate aldolase cytoplasmic isozyme	F	GO:0003824	catalytic activity
W5HA05	fructose-bisphosphate aldolase cytoplasmic isozyme	P	GO:0009056	catabolic process
W5HA05	fructose-bisphosphate aldolase cytoplasmic isozyme	P	GO:0009058	biosynthetic process
W5HA05	fructose-bisphosphate aldolase cytoplasmic isozyme	P	GO:0006139	nucleobase-containing compound metabolic process
O65794	histone H1	C	GO:0005634	nucleus
O65794	histone H1	F	GO:0003677	DNA binding
O65794	histone H1	P	GO:0016043	cellular component organization
W5HZ15	Histone	C	GO:0005634	nucleus
W5HZ15	Histone	F	GO:0003677	DNA binding
W5HZ15	Histone	F	GO:0005515	protein binding
Q9XHL9	histone H1	C	GO:0005634	nucleus
Q9XHL9	histone H1	F	GO:0003677	DNA binding
Q9XHL9	histone H1	P	GO:0016043	cellular component organization
A0A077RST2	carbonic anhydrase	F	GO:0003824	catalytic activity
A0A077RST2	carbonic anhydrase	P	GO:0008152	metabolic process
A0A077RST2	carbonic anhydrase	F	GO:0005488	binding
A0A077RST2	carbonic anhydrase	C	GO:0009536	plastid
A0A077RST2	carbonic anhydrase	P	GO:0009987	cellular process
W5E0R4	histone -like isoform 1	C	GO:0005634	nucleus
W5E0R4	histone -like isoform 1	F	GO:0003677	DNA binding
W5E0R4	histone -like isoform 1	F	GO:0005515	protein binding
W5E0R4	histone -like isoform 1	P	GO:0016043	cellular component organization
W5FMZ5	carotenoid cleavage dioxygenase	F	GO:0003824	catalytic activity
W5FMZ5	carotenoid cleavage dioxygenase	P	GO:0009056	catabolic process
W5FMZ5	carotenoid cleavage dioxygenase	P	GO:0006629	lipid metabolic process
W5FMZ5	carotenoid cleavage dioxygenase	C	GO:0005794	Golgi apparatus
W5FMZ5	carotenoid cleavage dioxygenase	C	GO:0005773	vacuole
W5FMZ5	carotenoid cleavage dioxygenase	C	GO:0005886	plasma membrane
W5FMZ5	carotenoid cleavage dioxygenase	P	GO:0009987	cellular process
A0A096UTL2	glyceraldehyde-3-phosphate dehydrogenase	F	GO:0000166	nucleotide binding
A0A096UTL2	glyceraldehyde-3-phosphate dehydrogenase	P	GO:0005975	carbohydrate metabolic process
A0A096UTL2	glyceraldehyde-3-phosphate dehydrogenase	P	GO:0006091	generation of precursor metabolites and energy
A0A096UTL2	glyceraldehyde-3-phosphate dehydrogenase	C	GO:0005737	cytoplasm
A0A096UTL2	glyceraldehyde-3-phosphate dehydrogenase	F	GO:0003824	catalytic activity
A0A096UTL2	glyceraldehyde-3-phosphate dehydrogenase	P	GO:0009056	catabolic process
A0A096UTL2	glyceraldehyde-3-phosphate dehydrogenase	P	GO:0009058	biosynthetic process
A0A096UTL2	glyceraldehyde-3-phosphate dehydrogenase	P	GO:0006139	nucleobase-containing compound metabolic process
W5A0V3	ubiquitin-conjugating enzyme E2 36	P	GO:0009056	catabolic process
W5A0V3	ubiquitin-conjugating enzyme E2 36	P	GO:0007275	multicellular organismal development
W5A0V3	ubiquitin-conjugating enzyme E2 36	P	GO:0006464	cellular protein modification process
W5A0V3	ubiquitin-conjugating enzyme E2 36	P	GO:0009653	anatomical structure morphogenesis
W5A0V3	ubiquitin-conjugating enzyme E2 36	P	GO:0006259	DNA metabolic process
W5A0V3	ubiquitin-conjugating enzyme E2 36	C	GO:0005886	plasma membrane
W5A0V3	ubiquitin-conjugating enzyme E2 36	P	GO:0006950	response to stress
W5A0V3	ubiquitin-conjugating enzyme E2 36	F	GO:0000166	nucleotide binding
W5A0V3	ubiquitin-conjugating enzyme E2 36	C	GO:0005634	nucleus
W5A0V3	ubiquitin-conjugating enzyme E2 36	F	GO:0005515	protein binding
W5A0V3	ubiquitin-conjugating enzyme E2 36	P	GO:0030154	cell differentiation
W5A0V3	ubiquitin-conjugating enzyme E2 36	C	GO:0005829	cytosol
W5A0V3	ubiquitin-conjugating enzyme E2 36	F	GO:0016740	transferase activity
W5A7J0	Histone H3	C	GO:0005634	nucleus
W5A7J0	Histone H3	F	GO:0003677	DNA binding
W5A7J0	Histone H3	F	GO:0005515	protein binding
W5A7J0	Histone H3	C	GO:0009536	plastid
Q43312	histone H2A family	C	GO:0005634	nucleus
Q43312	histone H2A family	F	GO:0003677	DNA binding
Q43312	histone H2A family	F	GO:0005515	protein binding
Q43312	histone H2A family	P	GO:0016043	cellular component organization
Q43312	histone H2A family	P	GO:0009058	biosynthetic process
Q43312	histone H2A family	P	GO:0006139	nucleobase-containing compound metabolic process
Q43312	histone H2A family	P	GO:0040029	regulation of gene expression, epigenetic
W5BNS0	Histone	C	GO:0005634	nucleus
W5BNS0	Histone	F	GO:0003677	DNA binding
W5BNS0	Histone	F	GO:0005515	protein binding
W5BNS0	Histone	P	GO:0016043	cellular component organization
W5BNS0	Histone	P	GO:0009058	biosynthetic process
W5BNS0	Histone	P	GO:0006139	nucleobase-containing compound metabolic process
W5BNS0	Histone	P	GO:0040029	regulation of gene expression, epigenetic
A0A096USW9	H2B2_WHEAT ame: Full=Histone	C	GO:0005634	nucleus
A0A096USW9	H2B2_WHEAT ame: Full=Histone	F	GO:0003677	DNA binding
A0A096USW9	H2B2_WHEAT ame: Full=Histone	F	GO:0005515	protein binding
A0A096USW9	H2B2_WHEAT ame: Full=Histone	P	GO:0016043	cellular component organization
W5DZU8	histone -like isoform 1	C	GO:0005634	nucleus
W5DZU8	histone -like isoform 1	F	GO:0003677	DNA binding
W5DZU8	histone -like isoform 1	F	GO:0005515	protein binding
W5DZU8	histone -like isoform 1	P	GO:0016043	cellular component organization
W5EA78	histone -like isoform 1	C	GO:0005634	nucleus
W5EA78	histone -like isoform 1	F	GO:0003677	DNA binding
W5EA78	histone -like isoform 1	F	GO:0005515	protein binding
W5EA78	histone -like isoform 1	P	GO:0016043	cellular component organization
U5HTD8	40S ribosomal S20	F	GO:0003723	RNA binding
U5HTD8	40S ribosomal S20	F	GO:0005198	structural molecule activity
U5HTD8	40S ribosomal S20	C	GO:0005829	cytosol
U5HTD8	40S ribosomal S20	C	GO:0005840	ribosome
U5HTD8	40S ribosomal S20	P	GO:0006412	translation
W5G3X9	40S ribosomal S20	F	GO:0003723	RNA binding
W5G3X9	40S ribosomal S20	F	GO:0005198	structural molecule activity
W5G3X9	40S ribosomal S20	C	GO:0005829	cytosol
W5G3X9	40S ribosomal S20	C	GO:0005840	ribosome
W5G3X9	40S ribosomal S20	P	GO:0006412	translation
W5EMB1	Cell division cycle 48	F	GO:0000166	nucleotide binding
W5EMB1	Cell division cycle 48	P	GO:0009987	cellular process
W5EMB1	Cell division cycle 48	F	GO:0016787	hydrolase activity
W5FGP3	Histone H2A	C	GO:0005634	nucleus
W5FGP3	Histone H2A	F	GO:0003677	DNA binding
W5FGP3	Histone H2A	F	GO:0005515	protein binding
M9MTY6	polyubiquitin 2	P	GO:0009790	embryo development
M9MTY6	polyubiquitin 2	C	GO:0005634	nucleus
M9MTY6	polyubiquitin 2	P	GO:0009719	response to endogenous stimulus
M9MTY6	polyubiquitin 2	P	GO:0009791	post-embryonic development
M9MTY6	polyubiquitin 2	P	GO:0006464	cellular protein modification process
M9MTY6	polyubiquitin 2	C	GO:0005829	cytosol
M9MTY6	polyubiquitin 2	P	GO:0009058	biosynthetic process
M9MTY6	polyubiquitin 2	C	GO:0005886	plasma membrane
M9MTY6	polyubiquitin 2	P	GO:0000003	reproduction
W5A9E1	RS271_HORVU ame: Full=Ubiquitin-40S ribosomal S27a Contains: ame: Full=Ubiquitin Contains: ame: Full=40S ribosomal S27a Flags: Precursor	C	GO:0005634	nucleus
W5A9E1	RS271_HORVU ame: Full=Ubiquitin-40S ribosomal S27a Contains: ame: Full=Ubiquitin Contains: ame: Full=40S ribosomal S27a Flags: Precursor	F	GO:0005198	structural molecule activity
W5A9E1	RS271_HORVU ame: Full=Ubiquitin-40S ribosomal S27a Contains: ame: Full=Ubiquitin Contains: ame: Full=40S ribosomal S27a Flags: Precursor	C	GO:0005840	ribosome
W5A9E1	RS271_HORVU ame: Full=Ubiquitin-40S ribosomal S27a Contains: ame: Full=Ubiquitin Contains: ame: Full=40S ribosomal S27a Flags: Precursor	F	GO:0005488	binding
W5A9E1	RS271_HORVU ame: Full=Ubiquitin-40S ribosomal S27a Contains: ame: Full=Ubiquitin Contains: ame: Full=40S ribosomal S27a Flags: Precursor	P	GO:0006412	translation
Q6EZA4	ubiquitin fusion	C	GO:0005634	nucleus
Q6EZA4	ubiquitin fusion	F	GO:0005198	structural molecule activity
Q6EZA4	ubiquitin fusion	C	GO:0005840	ribosome
Q6EZA4	ubiquitin fusion	P	GO:0006412	translation
W5FGH0	UDP-glucose pyrophosphorylase	P	GO:0005975	carbohydrate metabolic process
W5FGH0	UDP-glucose pyrophosphorylase	C	GO:0005737	cytoplasm
W5FGH0	UDP-glucose pyrophosphorylase	F	GO:0016740	transferase activity
W5FGH0	UDP-glucose pyrophosphorylase	P	GO:0006139	nucleobase-containing compound metabolic process
W5F1A1	histone H2A variant 3	P	GO:0009058	biosynthetic process
W5F1A1	histone H2A variant 3	C	GO:0005773	vacuole
W5F1A1	histone H2A variant 3	P	GO:0006139	nucleobase-containing compound metabolic process
W5F1A1	histone H2A variant 3	P	GO:0040029	regulation of gene expression, epigenetic
W5F1A1	histone H2A variant 3	P	GO:0006950	response to stress
W5F1A1	histone H2A variant 3	C	GO:0005634	nucleus
W5F1A1	histone H2A variant 3	F	GO:0003677	DNA binding
W5F1A1	histone H2A variant 3	P	GO:0009607	response to biotic stimulus
W5F1A1	histone H2A variant 3	P	GO:0009628	response to abiotic stimulus
W5F1A1	histone H2A variant 3	F	GO:0005515	protein binding
W5F1A1	histone H2A variant 3	P	GO:0009605	response to external stimulus
W5F1A1	histone H2A variant 3	P	GO:0016043	cellular component organization
W5CBR8	pentatricopeptide repeat-containing mitochondrial-like	C	GO:0005739	mitochondrion
W5HJG6	probable peroxygenase 4-like	C	GO:0016020	membrane
W5HJG6	probable peroxygenase 4-like	F	GO:0005488	binding
W5AJ14	thioredoxin H	P	GO:0019725	cellular homeostasis
W5AJ14	thioredoxin H	P	GO:0006091	generation of precursor metabolites and energy
W5AJ14	thioredoxin H	F	GO:0003824	catalytic activity
W5AJ14	thioredoxin H	C	GO:0005829	cytosol
W5AJ14	thioredoxin H	C	GO:0005886	plasma membrane
W5AJ14	thioredoxin H	P	GO:0006950	response to stress
Q5I7L1	ribosomal L13a	F	GO:0003723	RNA binding
Q5I7L1	ribosomal L13a	F	GO:0005198	structural molecule activity
Q5I7L1	ribosomal L13a	C	GO:0005829	cytosol
Q5I7L1	ribosomal L13a	C	GO:0005840	ribosome
Q5I7L1	ribosomal L13a	P	GO:0006412	translation
W5D591	ubiquitin smt3	C	GO:0005634	nucleus
W5D591	ubiquitin smt3	P	GO:0009628	response to abiotic stimulus
W5D591	ubiquitin smt3	C	GO:0016020	membrane
W5D591	ubiquitin smt3	P	GO:0006464	cellular protein modification process
W5D591	ubiquitin smt3	C	GO:0005829	cytosol
W5D591	ubiquitin smt3	P	GO:0009058	biosynthetic process
W5D591	ubiquitin smt3	P	GO:0006139	nucleobase-containing compound metabolic process
W5D591	ubiquitin smt3	P	GO:0006950	response to stress
W5D591	ubiquitin smt3	F	GO:0016787	hydrolase activity
W5DS68	lipoxygenase 3	F	GO:0003824	catalytic activity
W5DS68	lipoxygenase 3	P	GO:0006629	lipid metabolic process
W5DS68	lipoxygenase 3	P	GO:0009058	biosynthetic process
W5DS68	lipoxygenase 3	F	GO:0005488	binding
W5DS68	lipoxygenase 3	P	GO:0009987	cellular process
W5B4C2	4-alpha-glucanotransferase DPE2-like	P	GO:0005975	carbohydrate metabolic process
W5B4C2	4-alpha-glucanotransferase DPE2-like	P	GO:0006091	generation of precursor metabolites and energy
W5B4C2	4-alpha-glucanotransferase DPE2-like	P	GO:0009056	catabolic process
W5B4C2	4-alpha-glucanotransferase DPE2-like	P	GO:0016043	cellular component organization
W5B4C2	4-alpha-glucanotransferase DPE2-like	C	GO:0005829	cytosol
W5B4C2	4-alpha-glucanotransferase DPE2-like	P	GO:0009058	biosynthetic process
W5B4C2	4-alpha-glucanotransferase DPE2-like	F	GO:0016740	transferase activity
W5B4C2	4-alpha-glucanotransferase DPE2-like	F	GO:0030246	carbohydrate binding
P31251	ubiquitin-activating enzyme E1 2-like	F	GO:0000166	nucleotide binding
P31251	ubiquitin-activating enzyme E1 2-like	C	GO:0005634	nucleus
P31251	ubiquitin-activating enzyme E1 2-like	P	GO:0009056	catabolic process
P31251	ubiquitin-activating enzyme E1 2-like	P	GO:0006464	cellular protein modification process
P31251	ubiquitin-activating enzyme E1 2-like	C	GO:0005829	cytosol
P31251	ubiquitin-activating enzyme E1 2-like	F	GO:0016740	transferase activity
W5DRH6	cellulose synthase	P	GO:0005975	carbohydrate metabolic process
W5DRH6	cellulose synthase	P	GO:0016043	cellular component organization
W5DRH6	cellulose synthase	P	GO:0009058	biosynthetic process
W5DRH6	cellulose synthase	F	GO:0005488	binding
W5DRH6	cellulose synthase	F	GO:0016740	transferase activity
W5DRH6	cellulose synthase	P	GO:0006139	nucleobase-containing compound metabolic process
W5DRH6	cellulose synthase	C	GO:0005886	plasma membrane
W5BUE8	26S proteasome non-ATPase regulatory subunit 1	C	GO:0005634	nucleus
W5BUE8	26S proteasome non-ATPase regulatory subunit 1	P	GO:0019538	protein metabolic process
W5BUE8	26S proteasome non-ATPase regulatory subunit 1	P	GO:0009056	catabolic process
W5BUE8	26S proteasome non-ATPase regulatory subunit 1	C	GO:0016020	membrane
W5BUE8	26S proteasome non-ATPase regulatory subunit 1	C	GO:0005829	cytosol
W5BUE8	26S proteasome non-ATPase regulatory subunit 1	F	GO:0030234	enzyme regulator activity
W5BUE8	26S proteasome non-ATPase regulatory subunit 1	P	GO:0009987	cellular process
W5BUE8	26S proteasome non-ATPase regulatory subunit 1	F	GO:0016787	hydrolase activity
W5B2T7	Ubiquitin-activating enzyme E1 3	F	GO:0000166	nucleotide binding
W5B2T7	Ubiquitin-activating enzyme E1 3	C	GO:0005634	nucleus
W5B2T7	Ubiquitin-activating enzyme E1 3	P	GO:0009056	catabolic process
W5B2T7	Ubiquitin-activating enzyme E1 3	C	GO:0005739	mitochondrion
W5B2T7	Ubiquitin-activating enzyme E1 3	P	GO:0006464	cellular protein modification process
W5B2T7	Ubiquitin-activating enzyme E1 3	C	GO:0005829	cytosol
W5B2T7	Ubiquitin-activating enzyme E1 3	F	GO:0016740	transferase activity
W5FDB5	pollen signalling with adenylyl cyclase activity-like	F	GO:0000166	nucleotide binding
W5FLT9	long chain acyl- synthetase chloroplastic-like	F	GO:0003824	catalytic activity
W5FLT9	long chain acyl- synthetase chloroplastic-like	P	GO:0008152	metabolic process
W5HT82	geminivirus Rep-interacting motor -like	F	GO:0000166	nucleotide binding
W5HT82	geminivirus Rep-interacting motor -like	C	GO:0005856	cytoskeleton
W5HT82	geminivirus Rep-interacting motor -like	F	GO:0005515	protein binding
W5HT82	geminivirus Rep-interacting motor -like	P	GO:0016043	cellular component organization
W5HT82	geminivirus Rep-interacting motor -like	F	GO:0003774	motor activity
W5EB89	Alanyl-tRNA mitochondrial	F	GO:0000166	nucleotide binding
W5EB89	Alanyl-tRNA mitochondrial	F	GO:0003723	RNA binding
W5EB89	Alanyl-tRNA mitochondrial	F	GO:0003824	catalytic activity
W5EB89	Alanyl-tRNA mitochondrial	C	GO:0005739	mitochondrion
W5EB89	Alanyl-tRNA mitochondrial	P	GO:0016043	cellular component organization
W5EB89	Alanyl-tRNA mitochondrial	C	GO:0005829	cytosol
W5EB89	Alanyl-tRNA mitochondrial	P	GO:0006139	nucleobase-containing compound metabolic process
W5EB89	Alanyl-tRNA mitochondrial	C	GO:0009536	plastid
W5EB89	Alanyl-tRNA mitochondrial	P	GO:0006412	translation
W5FFA3	octicosapeptide Phox Bem1p (PB1) domain-containing	C	GO:0005829	cytosol
W5FFA3	octicosapeptide Phox Bem1p (PB1) domain-containing	C	GO:0009536	plastid
W5EAJ4	PGMC_BROIN ame: Full= cytoplasmic Short=PGM ame: Full=Glucose phosphomutase	P	GO:0005975	carbohydrate metabolic process
W5EAJ4	PGMC_BROIN ame: Full= cytoplasmic Short=PGM ame: Full=Glucose phosphomutase	P	GO:0006091	generation of precursor metabolites and energy
W5EAJ4	PGMC_BROIN ame: Full= cytoplasmic Short=PGM ame: Full=Glucose phosphomutase	P	GO:0009628	response to abiotic stimulus
W5EAJ4	PGMC_BROIN ame: Full= cytoplasmic Short=PGM ame: Full=Glucose phosphomutase	P	GO:0009605	response to external stimulus
W5EAJ4	PGMC_BROIN ame: Full= cytoplasmic Short=PGM ame: Full=Glucose phosphomutase	F	GO:0003824	catalytic activity
W5EAJ4	PGMC_BROIN ame: Full= cytoplasmic Short=PGM ame: Full=Glucose phosphomutase	P	GO:0009056	catabolic process
W5EAJ4	PGMC_BROIN ame: Full= cytoplasmic Short=PGM ame: Full=Glucose phosphomutase	C	GO:0005829	cytosol
W5EAJ4	PGMC_BROIN ame: Full= cytoplasmic Short=PGM ame: Full=Glucose phosphomutase	P	GO:0009058	biosynthetic process
W5EAJ4	PGMC_BROIN ame: Full= cytoplasmic Short=PGM ame: Full=Glucose phosphomutase	F	GO:0005488	binding
W5EAJ4	PGMC_BROIN ame: Full= cytoplasmic Short=PGM ame: Full=Glucose phosphomutase	P	GO:0006139	nucleobase-containing compound metabolic process
W5EAJ4	PGMC_BROIN ame: Full= cytoplasmic Short=PGM ame: Full=Glucose phosphomutase	C	GO:0009536	plastid
W5E117	low affinity sulfate transporter 3-like	C	GO:0005886	plasma membrane
W5E117	low affinity sulfate transporter 3-like	F	GO:0005215	transporter activity
W5BCD9	multiple C2 and transmembrane domain-containing 2-like	F	GO:0008289	lipid binding
W5BCD9	multiple C2 and transmembrane domain-containing 2-like	C	GO:0005886	plasma membrane
W5G125	Elongation factor 2	F	GO:0000166	nucleotide binding
W5G125	Elongation factor 2	F	GO:0008135	translation factor activity, nucleic acid binding
W5G125	Elongation factor 2	C	GO:0005840	ribosome
W5G125	Elongation factor 2	F	GO:0016787	hydrolase activity
W5HDB0	Glycyl-tRNA synthetase chloroplastic mitochondrial	F	GO:0000166	nucleotide binding
W5HDB0	Glycyl-tRNA synthetase chloroplastic mitochondrial	P	GO:0009790	embryo development
W5HDB0	Glycyl-tRNA synthetase chloroplastic mitochondrial	F	GO:0003824	catalytic activity
W5HDB0	Glycyl-tRNA synthetase chloroplastic mitochondrial	C	GO:0005739	mitochondrion
W5HDB0	Glycyl-tRNA synthetase chloroplastic mitochondrial	P	GO:0009791	post-embryonic development
W5HDB0	Glycyl-tRNA synthetase chloroplastic mitochondrial	P	GO:0006139	nucleobase-containing compound metabolic process
W5HDB0	Glycyl-tRNA synthetase chloroplastic mitochondrial	C	GO:0009536	plastid
W5HDB0	Glycyl-tRNA synthetase chloroplastic mitochondrial	P	GO:0000003	reproduction
W5HDB0	Glycyl-tRNA synthetase chloroplastic mitochondrial	P	GO:0006412	translation
A0A096US65	TPA: kinase domain superfamily	F	GO:0000166	nucleotide binding
A0A096US65	TPA: kinase domain superfamily	P	GO:0006464	cellular protein modification process
A0A096US65	TPA: kinase domain superfamily	P	GO:0009058	biosynthetic process
A0A096US65	TPA: kinase domain superfamily	F	GO:0016301	kinase activity
A0A096US65	TPA: kinase domain superfamily	P	GO:0006139	nucleobase-containing compound metabolic process
W5B2C9	anthranilate phosphoribosyltransferase	F	GO:0008289	lipid binding
W5B2C9	anthranilate phosphoribosyltransferase	F	GO:0016740	transferase activity
W5B2C9	anthranilate phosphoribosyltransferase	C	GO:0005886	plasma membrane
W5FED7	transport Sec61 subunit alpha-like	C	GO:0005739	mitochondrion
W5FED7	transport Sec61 subunit alpha-like	C	GO:0016020	membrane
W5FED7	transport Sec61 subunit alpha-like	P	GO:0006810	transport
W5B486	Xylulose kinase	P	GO:0005975	carbohydrate metabolic process
W5B486	Xylulose kinase	C	GO:0005829	cytosol
W5B486	Xylulose kinase	F	GO:0016301	kinase activity
W5BDL8	PHOT2_ORYSJ ame: Full=Phototropin-2 ame: Full=Non-phototropic hypocotyl 1B Short= 1B	F	GO:0005198	structural molecule activity
W5BDL8	PHOT2_ORYSJ ame: Full=Phototropin-2 ame: Full=Non-phototropic hypocotyl 1B Short= 1B	P	GO:0006464	cellular protein modification process
W5BDL8	PHOT2_ORYSJ ame: Full=Phototropin-2 ame: Full=Non-phototropic hypocotyl 1B Short= 1B	P	GO:0009058	biosynthetic process
W5BDL8	PHOT2_ORYSJ ame: Full=Phototropin-2 ame: Full=Non-phototropic hypocotyl 1B Short= 1B	F	GO:0004872	receptor activity
W5BDL8	PHOT2_ORYSJ ame: Full=Phototropin-2 ame: Full=Non-phototropic hypocotyl 1B Short= 1B	F	GO:0004871	signal transducer activity
W5BDL8	PHOT2_ORYSJ ame: Full=Phototropin-2 ame: Full=Non-phototropic hypocotyl 1B Short= 1B	P	GO:0006139	nucleobase-containing compound metabolic process
W5BDL8	PHOT2_ORYSJ ame: Full=Phototropin-2 ame: Full=Non-phototropic hypocotyl 1B Short= 1B	C	GO:0005886	plasma membrane
W5BDL8	PHOT2_ORYSJ ame: Full=Phototropin-2 ame: Full=Non-phototropic hypocotyl 1B Short= 1B	F	GO:0000166	nucleotide binding
W5BDL8	PHOT2_ORYSJ ame: Full=Phototropin-2 ame: Full=Non-phototropic hypocotyl 1B Short= 1B	C	GO:0005634	nucleus
W5BDL8	PHOT2_ORYSJ ame: Full=Phototropin-2 ame: Full=Non-phototropic hypocotyl 1B Short= 1B	P	GO:0009628	response to abiotic stimulus
W5BDL8	PHOT2_ORYSJ ame: Full=Phototropin-2 ame: Full=Non-phototropic hypocotyl 1B Short= 1B	C	GO:0005856	cytoskeleton
W5BDL8	PHOT2_ORYSJ ame: Full=Phototropin-2 ame: Full=Non-phototropic hypocotyl 1B Short= 1B	C	GO:0005737	cytoplasm
W5BDL8	PHOT2_ORYSJ ame: Full=Phototropin-2 ame: Full=Non-phototropic hypocotyl 1B Short= 1B	F	GO:0016301	kinase activity
W5B354	transport Sec24-like At3g07100-like	C	GO:0005737	cytoplasm
W5B354	transport Sec24-like At3g07100-like	C	GO:0016020	membrane
W5B354	transport Sec24-like At3g07100-like	P	GO:0006464	cellular protein modification process
W5B354	transport Sec24-like At3g07100-like	P	GO:0016043	cellular component organization
W5B354	transport Sec24-like At3g07100-like	P	GO:0009058	biosynthetic process
W5B354	transport Sec24-like At3g07100-like	F	GO:0005488	binding
W5B354	transport Sec24-like At3g07100-like	P	GO:0006810	transport
W5DXD2	polyol transporter 4	C	GO:0005886	plasma membrane
W5DXD2	polyol transporter 4	F	GO:0005215	transporter activity
W5FBX6	U4 U6 small nuclear ribonucleo Prp3-like	C	GO:0005634	nucleus
W5FBX6	U4 U6 small nuclear ribonucleo Prp3-like	P	GO:0006139	nucleobase-containing compound metabolic process
W5BF60	ferric reductase-like transmembrane component	F	GO:0003824	catalytic activity
W5BF60	ferric reductase-like transmembrane component	C	GO:0016020	membrane
W5BF60	ferric reductase-like transmembrane component	P	GO:0008152	metabolic process
W5BF60	ferric reductase-like transmembrane component	F	GO:0005488	binding
A0A096UT67	DEAD-box ATP-dependent RNA helicase 37	F	GO:0003676	nucleic acid binding
A0A096UT67	DEAD-box ATP-dependent RNA helicase 37	F	GO:0000166	nucleotide binding
A0A096UT67	DEAD-box ATP-dependent RNA helicase 37	P	GO:0006139	nucleobase-containing compound metabolic process
A0A096UT67	DEAD-box ATP-dependent RNA helicase 37	C	GO:0009536	plastid
A0A096UT67	DEAD-box ATP-dependent RNA helicase 37	F	GO:0016787	hydrolase activity
A0A096UMJ7	cellulose synthase-4	P	GO:0005975	carbohydrate metabolic process
A0A096UMJ7	cellulose synthase-4	P	GO:0016043	cellular component organization
A0A096UMJ7	cellulose synthase-4	P	GO:0009058	biosynthetic process
A0A096UMJ7	cellulose synthase-4	F	GO:0016740	transferase activity
A0A096UMJ7	cellulose synthase-4	F	GO:0005488	binding
A0A096UMJ7	cellulose synthase-4	P	GO:0006139	nucleobase-containing compound metabolic process
A0A096UMJ7	cellulose synthase-4	C	GO:0005886	plasma membrane
W5EGW3	kinesin Klp68D-like isoform X1	F	GO:0000166	nucleotide binding
W5EGW3	kinesin Klp68D-like isoform X1	F	GO:0005515	protein binding
W5EGW3	kinesin Klp68D-like isoform X1	C	GO:0005856	cytoskeleton
W5EGW3	kinesin Klp68D-like isoform X1	P	GO:0009987	cellular process
W5EGW3	kinesin Klp68D-like isoform X1	F	GO:0003774	motor activity
W5E0C4	3-ketoacyl- synthase 6-like	C	GO:0016020	membrane
W5E0C4	3-ketoacyl- synthase 6-like	P	GO:0006629	lipid metabolic process
W5E0C4	3-ketoacyl- synthase 6-like	P	GO:0009058	biosynthetic process
W5E0C4	3-ketoacyl- synthase 6-like	F	GO:0016740	transferase activity
W5E0C4	3-ketoacyl- synthase 6-like	P	GO:0009987	cellular process
W5E9S8	hypothetical protein TRIUR3_06362	C	GO:0005634	nucleus
W5E9S8	hypothetical protein TRIUR3_06362	P	GO:0005975	carbohydrate metabolic process
W5E9S8	hypothetical protein TRIUR3_06362	P	GO:0007275	multicellular organismal development
W5E9S8	hypothetical protein TRIUR3_06362	C	GO:0005829	cytosol
W5E9S8	hypothetical protein TRIUR3_06362	P	GO:0009058	biosynthetic process
W5E9S8	hypothetical protein TRIUR3_06362	P	GO:0006810	transport
W5E9S8	hypothetical protein TRIUR3_06362	C	GO:0005886	plasma membrane
W5E9S8	hypothetical protein TRIUR3_06362	P	GO:0009987	cellular process
W4ZPP9	Monosaccharide-sensing 2	C	GO:0005886	plasma membrane
W4ZPP9	Monosaccharide-sensing 2	F	GO:0005215	transporter activity
W5A066	GDP-mannose 3,5-epimerase 1	F	GO:0003824	catalytic activity
W5A066	GDP-mannose 3,5-epimerase 1	P	GO:0009058	biosynthetic process
W5A066	GDP-mannose 3,5-epimerase 1	F	GO:0005488	binding
W5A066	GDP-mannose 3,5-epimerase 1	P	GO:0009987	cellular process
W5EDE4	5-methyltetrahydropteroyltriglutamate-homocysteine expressed	C	GO:0005829	cytosol
W5EDE4	5-methyltetrahydropteroyltriglutamate-homocysteine expressed	P	GO:0009058	biosynthetic process
W5EDE4	5-methyltetrahydropteroyltriglutamate-homocysteine expressed	C	GO:0005576	extracellular region
W5EDE4	5-methyltetrahydropteroyltriglutamate-homocysteine expressed	F	GO:0016740	transferase activity
W5EDE4	5-methyltetrahydropteroyltriglutamate-homocysteine expressed	F	GO:0005488	binding
W5EDE4	5-methyltetrahydropteroyltriglutamate-homocysteine expressed	P	GO:0009987	cellular process
W5EBM3	root phototropism 2-like	P	GO:0009606	tropism
W5EBM3	root phototropism 2-like	P	GO:0009628	response to abiotic stimulus
W5EBM3	root phototropism 2-like	F	GO:0004871	signal transducer activity
W5FXY6	26S proteasome non-ATPase regulatory subunit 3	P	GO:0019538	protein metabolic process
W5FXY6	26S proteasome non-ATPase regulatory subunit 3	P	GO:0009056	catabolic process
W5FXY6	26S proteasome non-ATPase regulatory subunit 3	F	GO:0030234	enzyme regulator activity
W5FXY6	26S proteasome non-ATPase regulatory subunit 3	C	GO:0005622	intracellular
W5FXY6	26S proteasome non-ATPase regulatory subunit 3	P	GO:0009987	cellular process
W5ALR6	predicted protein	P	GO:0009058	biosynthetic process
W5ALR6	predicted protein	P	GO:0009987	cellular process
W5BX80	cysteine-type peptidase	F	GO:0005515	protein binding
W5BX80	cysteine-type peptidase	C	GO:0005739	mitochondrion
W5BX80	cysteine-type peptidase	P	GO:0016043	cellular component organization
W5BX80	cysteine-type peptidase	P	GO:0006464	cellular protein modification process
W5BX80	cysteine-type peptidase	F	GO:0003682	chromatin binding
W5BX80	cysteine-type peptidase	C	GO:0009536	plastid
W5BX80	cysteine-type peptidase	F	GO:0016787	hydrolase activity
W5DP19	4-hydroxyphenylacetaldehyde oxime monooxygenase-like	F	GO:0003824	catalytic activity
W5DP19	4-hydroxyphenylacetaldehyde oxime monooxygenase-like	P	GO:0008152	metabolic process
W5DP19	4-hydroxyphenylacetaldehyde oxime monooxygenase-like	F	GO:0005488	binding
A0A096UT18	calcium lipid binding -like	C	GO:0005634	nucleus
A0A096UT18	calcium lipid binding -like	C	GO:0005737	cytoplasm
A0A096UT18	calcium lipid binding -like	C	GO:0016020	membrane
A0A096UT18	calcium lipid binding -like	C	GO:0005783	endoplasmic reticulum
A0A096UT18	calcium lipid binding -like	F	GO:0008289	lipid binding
W5FIP7	60S ribosomal L4-1-like	F	GO:0005198	structural molecule activity
W5FIP7	60S ribosomal L4-1-like	C	GO:0005829	cytosol
W5FIP7	60S ribosomal L4-1-like	C	GO:0005840	ribosome
W5FIP7	60S ribosomal L4-1-like	P	GO:0006412	translation
W5GFT6	BRCA1-associated -like	F	GO:0005515	protein binding
W5GFT6	BRCA1-associated -like	P	GO:0006464	cellular protein modification process
W5GFT6	BRCA1-associated -like	F	GO:0016740	transferase activity
W5GFT6	BRCA1-associated -like	C	GO:0009536	plastid
W5H4P2	DNA damage-inducible 1	C	GO:0005634	nucleus
W5H4P2	DNA damage-inducible 1	F	GO:0005515	protein binding
W5H4P2	DNA damage-inducible 1	P	GO:0006464	cellular protein modification process
W5H4P2	DNA damage-inducible 1	C	GO:0005829	cytosol
W5H4P2	DNA damage-inducible 1	P	GO:0009058	biosynthetic process
W5H4P2	DNA damage-inducible 1	F	GO:0016787	hydrolase activity
W5FLB0	Cysteine synthase	C	GO:0005739	mitochondrion
W5FLB0	Cysteine synthase	P	GO:0009058	biosynthetic process
W5FLB0	Cysteine synthase	F	GO:0016740	transferase activity
W5FLB0	Cysteine synthase	P	GO:0009987	cellular process
W5BA01	early responsive to dehydration	C	GO:0016020	membrane
W5BA01	early responsive to dehydration	C	GO:0005773	vacuole
W5BA01	early responsive to dehydration	C	GO:0009536	plastid
W5DY15	V-type ATPase 116kDa subunit family expressed	P	GO:0019725	cellular homeostasis
W5DY15	V-type ATPase 116kDa subunit family expressed	P	GO:0006091	generation of precursor metabolites and energy
W5DY15	V-type ATPase 116kDa subunit family expressed	F	GO:0005515	protein binding
W5DY15	V-type ATPase 116kDa subunit family expressed	C	GO:0016020	membrane
W5DY15	V-type ATPase 116kDa subunit family expressed	P	GO:0016043	cellular component organization
W5DY15	V-type ATPase 116kDa subunit family expressed	P	GO:0009058	biosynthetic process
W5DY15	V-type ATPase 116kDa subunit family expressed	C	GO:0005773	vacuole
W5DY15	V-type ATPase 116kDa subunit family expressed	P	GO:0006139	nucleobase-containing compound metabolic process
W5DY15	V-type ATPase 116kDa subunit family expressed	F	GO:0005215	transporter activity
W5DY15	V-type ATPase 116kDa subunit family expressed	F	GO:0016787	hydrolase activity
W5BK11	transmembrane 115-like	P	GO:0019538	protein metabolic process
W5BK11	transmembrane 115-like	C	GO:0016020	membrane
W5BK11	transmembrane 115-like	P	GO:0006810	transport
W5BK11	transmembrane 115-like	C	GO:0005622	intracellular
W5BK11	transmembrane 115-like	F	GO:0016787	hydrolase activity
W5BWF3	E3 ubiquitin- ligase HERC4	P	GO:0009056	catabolic process
W5BWF3	E3 ubiquitin- ligase HERC4	F	GO:0003682	chromatin binding
W5BWF3	E3 ubiquitin- ligase HERC4	F	GO:0004872	receptor activity
W5BWF3	E3 ubiquitin- ligase HERC4	F	GO:0004871	signal transducer activity
W5BWF3	E3 ubiquitin- ligase HERC4	C	GO:0005634	nucleus
W5BWF3	E3 ubiquitin- ligase HERC4	P	GO:0005975	carbohydrate metabolic process
W5BWF3	E3 ubiquitin- ligase HERC4	P	GO:0009628	response to abiotic stimulus
W5BWF3	E3 ubiquitin- ligase HERC4	F	GO:0005515	protein binding
W5BWF3	E3 ubiquitin- ligase HERC4	P	GO:0009605	response to external stimulus
W5BWF3	E3 ubiquitin- ligase HERC4	F	GO:0003824	catalytic activity
W5BWF3	E3 ubiquitin- ligase HERC4	C	GO:0005829	cytosol
W5BLI5	mixed-linked glucan synthase 3	P	GO:0005975	carbohydrate metabolic process
W5BLI5	mixed-linked glucan synthase 3	C	GO:0016020	membrane
W5BLI5	mixed-linked glucan synthase 3	P	GO:0016043	cellular component organization
W5BLI5	mixed-linked glucan synthase 3	C	GO:0005794	Golgi apparatus
W5BLI5	mixed-linked glucan synthase 3	P	GO:0009058	biosynthetic process
W5BLI5	mixed-linked glucan synthase 3	F	GO:0016740	transferase activity
W5BLI5	mixed-linked glucan synthase 3	P	GO:0006139	nucleobase-containing compound metabolic process
W5G9C7	oligopeptidase A-like	P	GO:0019538	protein metabolic process
W5G9C7	oligopeptidase A-like	C	GO:0016020	membrane
W5G9C7	oligopeptidase A-like	F	GO:0005488	binding
W5G9C7	oligopeptidase A-like	C	GO:0009536	plastid
W5G9C7	oligopeptidase A-like	P	GO:0009987	cellular process
W5G9C7	oligopeptidase A-like	F	GO:0016787	hydrolase activity
A5HE90	hypersensitive-induced reaction 1	C	GO:0016020	membrane
W5FIL9	NEDD8-activating enzyme E1 regulatory subunit	C	GO:0005634	nucleus
W5FIL9	NEDD8-activating enzyme E1 regulatory subunit	F	GO:0003824	catalytic activity
W5FIL9	NEDD8-activating enzyme E1 regulatory subunit	P	GO:0006464	cellular protein modification process
W5FIL9	NEDD8-activating enzyme E1 regulatory subunit	C	GO:0005829	cytosol
W5E0X1	Hexose carrier HEX6	C	GO:0005886	plasma membrane
W5E0X1	Hexose carrier HEX6	F	GO:0005215	transporter activity
A0A077RF08	bidirectional sugar transporter SWEET1a-like	C	GO:0005737	cytoplasm
A0A077RF08	bidirectional sugar transporter SWEET1a-like	C	GO:0005886	plasma membrane
A0A077RF08	bidirectional sugar transporter SWEET1a-like	F	GO:0005215	transporter activity
W5FZC0	sugar transport 14-like	C	GO:0005886	plasma membrane
W5FZC0	sugar transport 14-like	F	GO:0005215	transporter activity
A0A0E3IHU6	inorganic phosphate transporter 1-4	C	GO:0005886	plasma membrane
A0A0E3IHU6	inorganic phosphate transporter 1-4	F	GO:0005215	transporter activity
W5EKP0	COP9 signalosome complex subunit 1-like	C	GO:0005634	nucleus
W5EKP0	COP9 signalosome complex subunit 1-like	P	GO:0016043	cellular component organization
W5EKP0	COP9 signalosome complex subunit 1-like	P	GO:0006464	cellular protein modification process
W5H7T0	Lactoylglutathione lyase	P	GO:0005975	carbohydrate metabolic process
W5H7T0	Lactoylglutathione lyase	F	GO:0003824	catalytic activity
W5H7T0	Lactoylglutathione lyase	F	GO:0005488	binding
W5H7T0	Lactoylglutathione lyase	P	GO:0009987	cellular process
W5FHY4	predicted protein	C	GO:0005623	cell
W5FHY4	predicted protein	P	GO:0016043	cellular component organization
W5HXV0	SCRK2_ORYSJ ame: Full=Fructokinase-2 ame: Full=Fructokinase II ame: Full=	F	GO:0000166	nucleotide binding
W5HXV0	SCRK2_ORYSJ ame: Full=Fructokinase-2 ame: Full=Fructokinase II ame: Full=	P	GO:0005975	carbohydrate metabolic process
W5HXV0	SCRK2_ORYSJ ame: Full=Fructokinase-2 ame: Full=Fructokinase II ame: Full=	P	GO:0009058	biosynthetic process
W5HXV0	SCRK2_ORYSJ ame: Full=Fructokinase-2 ame: Full=Fructokinase II ame: Full=	F	GO:0016301	kinase activity
W5GAY7	Diacylglycerol kinase iota	F	GO:0000166	nucleotide binding
W5GAY7	Diacylglycerol kinase iota	P	GO:0007165	signal transduction
W5GAY7	Diacylglycerol kinase iota	P	GO:0009056	catabolic process
W5GAY7	Diacylglycerol kinase iota	P	GO:0006629	lipid metabolic process
W5GAY7	Diacylglycerol kinase iota	F	GO:0016301	kinase activity
A0A068AZ53	WD-40 repeat-containing MSI4-like	P	GO:0019538	protein metabolic process
A0A068AZ53	WD-40 repeat-containing MSI4-like	F	GO:0016787	hydrolase activity
W5FES4	methyl-binding domain MBD115	C	GO:0005634	nucleus
W5FES4	methyl-binding domain MBD115	F	GO:0003677	DNA binding
W5AMQ5	thioredoxin h	C	GO:0005623	cell
W5AMQ5	thioredoxin h	P	GO:0019725	cellular homeostasis
W5AMQ5	thioredoxin h	F	GO:0003824	catalytic activity
W5AMQ5	thioredoxin h	P	GO:0008152	metabolic process
W5APB1	Oxygen-evolving enhancer chloroplastic	C	GO:0016020	membrane
W5APB1	Oxygen-evolving enhancer chloroplastic	P	GO:0015979	photosynthesis
W5APB1	Oxygen-evolving enhancer chloroplastic	F	GO:0005488	binding
W5APB1	Oxygen-evolving enhancer chloroplastic	C	GO:0009536	plastid
W5APB1	Oxygen-evolving enhancer chloroplastic	C	GO:0009579	thylakoid
W5FGZ0	predicted protein	P	GO:0006629	lipid metabolic process
W5FGZ0	predicted protein	C	GO:0009536	plastid
W5FGZ0	predicted protein	F	GO:0016787	hydrolase activity
W5FKD1	ubiquitin-conjugating enzyme spm2	C	GO:0005634	nucleus
W5FKD1	ubiquitin-conjugating enzyme spm2	F	GO:0005515	protein binding
W5FKD1	ubiquitin-conjugating enzyme spm2	C	GO:0005737	cytoplasm
W5FKD1	ubiquitin-conjugating enzyme spm2	P	GO:0006464	cellular protein modification process
W5FKD1	ubiquitin-conjugating enzyme spm2	F	GO:0016740	transferase activity
W5FKD1	ubiquitin-conjugating enzyme spm2	P	GO:0006259	DNA metabolic process
W5FKD1	ubiquitin-conjugating enzyme spm2	P	GO:0006950	response to stress
W5AVB1	purple acid phosphatase 22-like	C	GO:0016020	membrane
W5AVB1	purple acid phosphatase 22-like	F	GO:0005488	binding
W5AVB1	purple acid phosphatase 22-like	F	GO:0016787	hydrolase activity
W5GE21	disulfide oxidoreductase electron carrier oxidoreductase	F	GO:0003824	catalytic activity
W5GE21	disulfide oxidoreductase electron carrier oxidoreductase	P	GO:0008152	metabolic process
W5EDS9	aldehyde dimeric NADP-preferring	P	GO:0005975	carbohydrate metabolic process
W5EDS9	aldehyde dimeric NADP-preferring	P	GO:0006091	generation of precursor metabolites and energy
W5EDS9	aldehyde dimeric NADP-preferring	F	GO:0003824	catalytic activity
W5EDS9	aldehyde dimeric NADP-preferring	P	GO:0009056	catabolic process
W5EDS9	aldehyde dimeric NADP-preferring	C	GO:0016020	membrane
W5EDS9	aldehyde dimeric NADP-preferring	P	GO:0006629	lipid metabolic process
W5EDS9	aldehyde dimeric NADP-preferring	P	GO:0009058	biosynthetic process
W5EDS9	aldehyde dimeric NADP-preferring	P	GO:0006139	nucleobase-containing compound metabolic process
W5BZL1	chalcone synthase	P	GO:0009058	biosynthetic process
W5BZL1	chalcone synthase	F	GO:0016740	transferase activity
W5GZ92	Seven transmembrane domain-containing tyrosine- kinase 1	F	GO:0000166	nucleotide binding
W5GZ92	Seven transmembrane domain-containing tyrosine- kinase 1	C	GO:0005739	mitochondrion
W5GZ92	Seven transmembrane domain-containing tyrosine- kinase 1	C	GO:0016020	membrane
W5GZ92	Seven transmembrane domain-containing tyrosine- kinase 1	P	GO:0006464	cellular protein modification process
W5GZ92	Seven transmembrane domain-containing tyrosine- kinase 1	F	GO:0016301	kinase activity
W5CEX6	polyubiquitin 14-like	C	GO:0005737	cytoplasm
W5GA87	U-box domain-containing 44	P	GO:0006464	cellular protein modification process
W5GA87	U-box domain-containing 44	F	GO:0016740	transferase activity
W5H1J7	thiosulfate transferase	C	GO:0016020	membrane
W5H1J7	thiosulfate transferase	F	GO:0016740	transferase activity
W5H1J7	thiosulfate transferase	C	GO:0009536	plastid
W5A0E6	phosphoethanolamine N-methyltransferase 1-like	C	GO:0005737	cytoplasm
W5A0E6	phosphoethanolamine N-methyltransferase 1-like	C	GO:0016020	membrane
W5A0E6	phosphoethanolamine N-methyltransferase 1-like	P	GO:0009058	biosynthetic process
W5A0E6	phosphoethanolamine N-methyltransferase 1-like	F	GO:0016740	transferase activity
W5HIS2	LIMR family Os06g0128200-like	C	GO:0005737	cytoplasm
W5HIS2	LIMR family Os06g0128200-like	C	GO:0016020	membrane
W5EW55	60S ribosomal L5-2	F	GO:0003723	RNA binding
W5EW55	60S ribosomal L5-2	F	GO:0005198	structural molecule activity
W5EW55	60S ribosomal L5-2	P	GO:0016043	cellular component organization
W5EW55	60S ribosomal L5-2	C	GO:0005829	cytosol
W5EW55	60S ribosomal L5-2	C	GO:0005840	ribosome
W5EW55	60S ribosomal L5-2	P	GO:0006412	translation
W5CBQ9	Ubiquitin-conjugating enzyme E2-17 kDa	F	GO:0000166	nucleotide binding
W5CBQ9	Ubiquitin-conjugating enzyme E2-17 kDa	P	GO:0009056	catabolic process
W5CBQ9	Ubiquitin-conjugating enzyme E2-17 kDa	P	GO:0006464	cellular protein modification process
W5CBQ9	Ubiquitin-conjugating enzyme E2-17 kDa	F	GO:0016740	transferase activity
A0A096ULF2	probable glutathione S-transferase GSTU6-like	P	GO:0019748	secondary metabolic process
A0A096ULF2	probable glutathione S-transferase GSTU6-like	C	GO:0005737	cytoplasm
A0A096ULF2	probable glutathione S-transferase GSTU6-like	P	GO:0009056	catabolic process
A0A096ULF2	probable glutathione S-transferase GSTU6-like	F	GO:0016740	transferase activity
A0A096ULF2	probable glutathione S-transferase GSTU6-like	P	GO:0009987	cellular process
W5B9W5	TGF-beta receptor-interacting 1	P	GO:0016043	cellular component organization
W5B9W5	TGF-beta receptor-interacting 1	F	GO:0008135	translation factor activity, nucleic acid binding
W5B9W5	TGF-beta receptor-interacting 1	C	GO:0005840	ribosome
W5E096	clathrin binding	C	GO:0005739	mitochondrion
W5E096	clathrin binding	C	GO:0005886	plasma membrane
W5HX23	membrane-anchored ubiquitin-fold 3-like	C	GO:0005886	plasma membrane
A0A096USG9	histone H4	C	GO:0005794	Golgi apparatus
A0A096USG9	histone H4	P	GO:0009058	biosynthetic process
A0A096USG9	histone H4	C	GO:0005730	nucleolus
A0A096USG9	histone H4	C	GO:0005773	vacuole
A0A096USG9	histone H4	P	GO:0006139	nucleobase-containing compound metabolic process
A0A096USG9	histone H4	C	GO:0005886	plasma membrane
A0A096USG9	histone H4	C	GO:0009536	plastid
A0A096USG9	histone H4	P	GO:0006950	response to stress
A0A096USG9	histone H4	C	GO:0009579	thylakoid
A0A096USG9	histone H4	F	GO:0003677	DNA binding
A0A096USG9	histone H4	P	GO:0009628	response to abiotic stimulus
A0A096USG9	histone H4	F	GO:0005515	protein binding
A0A096USG9	histone H4	P	GO:0016043	cellular component organization
A0A096USG9	histone H4	C	GO:0005829	cytosol
W5G255	Methyl- binding domain containing expressed	C	GO:0005634	nucleus
W5G255	Methyl- binding domain containing expressed	F	GO:0003677	DNA binding
W5HDD8	sucrose synthase	P	GO:0005975	carbohydrate metabolic process
W5HDD8	sucrose synthase	F	GO:0016740	transferase activity
W5HDD8	sucrose synthase	P	GO:0009987	cellular process
A0A077RTE5	60S ribosomal L9	F	GO:0003723	RNA binding
A0A077RTE5	60S ribosomal L9	F	GO:0005198	structural molecule activity
A0A077RTE5	60S ribosomal L9	C	GO:0005829	cytosol
A0A077RTE5	60S ribosomal L9	C	GO:0005840	ribosome
A0A077RTE5	60S ribosomal L9	P	GO:0006412	translation
W5C3Q8	ribosomal L19	C	GO:0005739	mitochondrion
W5C3Q8	ribosomal L19	F	GO:0005198	structural molecule activity
W5C3Q8	ribosomal L19	C	GO:0005829	cytosol
W5C3Q8	ribosomal L19	C	GO:0005840	ribosome
W5C3Q8	ribosomal L19	P	GO:0006412	translation
W5A645	histone H2A	C	GO:0005634	nucleus
W5A645	histone H2A	F	GO:0003677	DNA binding
W5A645	histone H2A	F	GO:0005515	protein binding
W5A645	histone H2A	P	GO:0016043	cellular component organization
W5A645	histone H2A	P	GO:0009058	biosynthetic process
W5A645	histone H2A	P	GO:0006139	nucleobase-containing compound metabolic process
W5A645	histone H2A	P	GO:0040029	regulation of gene expression, epigenetic
W5BCP7	SAUR11 - auxin-responsive SAUR family member	C	GO:0009536	plastid
W5DP45	retinol dehydrogenase 12	C	GO:0005886	plasma membrane
W5DP45	retinol dehydrogenase 12	P	GO:0006950	response to stress
W5HHD4	Acyl- -binding	F	GO:0005488	binding
W5G5W2	aconitate cytoplasmic-like	P	GO:0006091	generation of precursor metabolites and energy
W5G5W2	aconitate cytoplasmic-like	C	GO:0005794	Golgi apparatus
W5G5W2	aconitate cytoplasmic-like	C	GO:0005773	vacuole
W5G5W2	aconitate cytoplasmic-like	C	GO:0009536	plastid
W5G5W2	aconitate cytoplasmic-like	P	GO:0006950	response to stress
W5G5W2	aconitate cytoplasmic-like	F	GO:0000166	nucleotide binding
W5G5W2	aconitate cytoplasmic-like	P	GO:0005975	carbohydrate metabolic process
W5G5W2	aconitate cytoplasmic-like	P	GO:0009628	response to abiotic stimulus
W5G5W2	aconitate cytoplasmic-like	F	GO:0003824	catalytic activity
W5G5W2	aconitate cytoplasmic-like	C	GO:0005618	cell wall
W5G5W2	aconitate cytoplasmic-like	C	GO:0005739	mitochondrion
W5G5W2	aconitate cytoplasmic-like	C	GO:0016020	membrane
W5G5W2	aconitate cytoplasmic-like	P	GO:0009719	response to endogenous stimulus
W5G5W2	aconitate cytoplasmic-like	C	GO:0005829	cytosol
A0A0C4BJE3	60S ribosomal L10a-1	F	GO:0003723	RNA binding
A0A0C4BJE3	60S ribosomal L10a-1	F	GO:0005198	structural molecule activity
A0A0C4BJE3	60S ribosomal L10a-1	C	GO:0005829	cytosol
A0A0C4BJE3	60S ribosomal L10a-1	C	GO:0005840	ribosome
A0A0C4BJE3	60S ribosomal L10a-1	P	GO:0006139	nucleobase-containing compound metabolic process
A0A0C4BJE3	60S ribosomal L10a-1	P	GO:0006412	translation
Q5I7L3	60S ribosomal L10a-1	F	GO:0003723	RNA binding
Q5I7L3	60S ribosomal L10a-1	F	GO:0005198	structural molecule activity
Q5I7L3	60S ribosomal L10a-1	C	GO:0005829	cytosol
Q5I7L3	60S ribosomal L10a-1	C	GO:0005840	ribosome
Q5I7L3	60S ribosomal L10a-1	P	GO:0006139	nucleobase-containing compound metabolic process
Q5I7L3	60S ribosomal L10a-1	P	GO:0006412	translation
W5B8W7	farnesylated 2	P	GO:0019725	cellular homeostasis
W5B8W7	farnesylated 2	C	GO:0005737	cytoplasm
W5B8W7	farnesylated 2	F	GO:0005488	binding
W5B8W7	farnesylated 2	P	GO:0006810	transport
W5AUH7	40S ribosomal S10	F	GO:0005198	structural molecule activity
W5AUH7	40S ribosomal S10	P	GO:0016043	cellular component organization
W5AUH7	40S ribosomal S10	C	GO:0005829	cytosol
W5AUH7	40S ribosomal S10	C	GO:0005840	ribosome
W5DYG7	superoxide dismutase [Cu-Zn] 2-like	C	GO:0005777	peroxisome
W5DYG7	superoxide dismutase [Cu-Zn] 2-like	F	GO:0003824	catalytic activity
W5DYG7	superoxide dismutase [Cu-Zn] 2-like	P	GO:0008152	metabolic process
W5DYG7	superoxide dismutase [Cu-Zn] 2-like	F	GO:0005488	binding
W5DYG7	superoxide dismutase [Cu-Zn] 2-like	C	GO:0005773	vacuole
W5DYG7	superoxide dismutase [Cu-Zn] 2-like	P	GO:0006950	response to stress
W5DYG7	superoxide dismutase [Cu-Zn] 2-like	P	GO:0009987	cellular process
A0A0C4BKM5	histone H2A variant 1	C	GO:0005634	nucleus
A0A0C4BKM5	histone H2A variant 1	F	GO:0003677	DNA binding
A0A0C4BKM5	histone H2A variant 1	F	GO:0005515	protein binding
A0A0C4BKM5	histone H2A variant 1	P	GO:0016043	cellular component organization
A0A0C4BKM5	histone H2A variant 1	P	GO:0009058	biosynthetic process
A0A0C4BKM5	histone H2A variant 1	P	GO:0006139	nucleobase-containing compound metabolic process
A0A0C4BKM5	histone H2A variant 1	P	GO:0040029	regulation of gene expression, epigenetic
W5D9N7	Ras-related RIC1	F	GO:0000166	nucleotide binding
W5D9N7	Ras-related RIC1	P	GO:0007165	signal transduction
W5D9N7	Ras-related RIC1	C	GO:0005794	Golgi apparatus
W5D9N7	Ras-related RIC1	C	GO:0005783	endoplasmic reticulum
W5D9N7	Ras-related RIC1	P	GO:0006810	transport
W5D9N7	Ras-related RIC1	C	GO:0005886	plasma membrane
W5E7J2	psbP chloroplastic-like	C	GO:0016020	membrane
W5E7J2	psbP chloroplastic-like	P	GO:0015979	photosynthesis
W5E7J2	psbP chloroplastic-like	F	GO:0005488	binding
W5E7J2	psbP chloroplastic-like	C	GO:0009536	plastid
W5E7J2	psbP chloroplastic-like	C	GO:0009579	thylakoid
W5BYT5	Histone H1	C	GO:0005634	nucleus
W5BYT5	Histone H1	F	GO:0003677	DNA binding
W5BYT5	Histone H1	P	GO:0016043	cellular component organization
W5DW28	26S proteasome non-ATPase regulatory subunit 4	C	GO:0005634	nucleus
W5DW28	26S proteasome non-ATPase regulatory subunit 4	P	GO:0019538	protein metabolic process
W5DW28	26S proteasome non-ATPase regulatory subunit 4	F	GO:0005515	protein binding
W5DW28	26S proteasome non-ATPase regulatory subunit 4	P	GO:0009056	catabolic process
W5DW28	26S proteasome non-ATPase regulatory subunit 4	P	GO:0016043	cellular component organization
W5DW28	26S proteasome non-ATPase regulatory subunit 4	C	GO:0005829	cytosol
W5I2C6	cell number regulator 2-like	C	GO:0016020	membrane
W5DWY0	psbP chloroplastic-like	C	GO:0016020	membrane
W5DWY0	psbP chloroplastic-like	P	GO:0015979	photosynthesis
W5DWY0	psbP chloroplastic-like	F	GO:0005488	binding
W5DWY0	psbP chloroplastic-like	C	GO:0009536	plastid
W5DWY0	psbP chloroplastic-like	C	GO:0009579	thylakoid
W4ZRP5	TOM1 2	P	GO:0006810	transport
W4ZRP5	TOM1 2	C	GO:0005622	intracellular
W5HKY9	clathrin light chain 1-like	F	GO:0005515	protein binding
W5HKY9	clathrin light chain 1-like	F	GO:0005198	structural molecule activity
W5HKY9	clathrin light chain 1-like	C	GO:0005794	Golgi apparatus
W5HKY9	clathrin light chain 1-like	P	GO:0006810	transport
W5HKY9	clathrin light chain 1-like	C	GO:0005886	plasma membrane
Q45NB6	cytosolic glutamine synthetase isoform	F	GO:0000166	nucleotide binding
Q45NB6	cytosolic glutamine synthetase isoform	C	GO:0005737	cytoplasm
Q45NB6	cytosolic glutamine synthetase isoform	F	GO:0003824	catalytic activity
Q45NB6	cytosolic glutamine synthetase isoform	P	GO:0009058	biosynthetic process
Q45NB6	cytosolic glutamine synthetase isoform	P	GO:0009987	cellular process
A0A077RRB6	glutaredoxin domain-containing cysteine-rich CG12206-like isoform 1	C	GO:0005623	cell
A0A077RRB6	glutaredoxin domain-containing cysteine-rich CG12206-like isoform 1	P	GO:0019725	cellular homeostasis
A0A077RRB6	glutaredoxin domain-containing cysteine-rich CG12206-like isoform 1	F	GO:0003824	catalytic activity
A0A077RRB6	glutaredoxin domain-containing cysteine-rich CG12206-like isoform 1	P	GO:0008152	metabolic process
W5HYJ9	Nitrate chlorate transporter	C	GO:0005737	cytoplasm
W5HYJ9	Nitrate chlorate transporter	C	GO:0016020	membrane
W5HYJ9	Nitrate chlorate transporter	F	GO:0005215	transporter activity
A0A0C4BJP2	amino acid expressed	C	GO:0005886	plasma membrane
A0A0C4BJP2	amino acid expressed	F	GO:0005215	transporter activity
A0A0C4BJZ9	amino acid expressed	C	GO:0005886	plasma membrane
A0A0C4BJZ9	amino acid expressed	F	GO:0005215	transporter activity
A0A077RSE3	Pyruvate cytosolic isozyme	P	GO:0005975	carbohydrate metabolic process
A0A077RSE3	Pyruvate cytosolic isozyme	P	GO:0006091	generation of precursor metabolites and energy
A0A077RSE3	Pyruvate cytosolic isozyme	P	GO:0009056	catabolic process
A0A077RSE3	Pyruvate cytosolic isozyme	P	GO:0009058	biosynthetic process
A0A077RSE3	Pyruvate cytosolic isozyme	F	GO:0005488	binding
A0A077RSE3	Pyruvate cytosolic isozyme	F	GO:0016301	kinase activity
A0A077RSE3	Pyruvate cytosolic isozyme	P	GO:0006139	nucleobase-containing compound metabolic process
Q5I7L0	60S ribosomal L18	F	GO:0003723	RNA binding
Q5I7L0	60S ribosomal L18	F	GO:0005198	structural molecule activity
Q5I7L0	60S ribosomal L18	C	GO:0005829	cytosol
Q5I7L0	60S ribosomal L18	C	GO:0005840	ribosome
Q5I7L0	60S ribosomal L18	P	GO:0006412	translation
W5AA60	USP family	P	GO:0009607	response to biotic stimulus
W5AA60	USP family	P	GO:0009605	response to external stimulus
W5AA60	USP family	P	GO:0006810	transport
W5AA60	USP family	C	GO:0005622	intracellular
W5AA60	USP family	C	GO:0005886	plasma membrane
W5AA60	USP family	P	GO:0006950	response to stress
W5H4N1	glycerate dehydrogenase-like	F	GO:0000166	nucleotide binding
W5H4N1	glycerate dehydrogenase-like	F	GO:0003824	catalytic activity
W5H4N1	glycerate dehydrogenase-like	P	GO:0008152	metabolic process
W5H4N1	glycerate dehydrogenase-like	C	GO:0005829	cytosol
W5H4N1	glycerate dehydrogenase-like	P	GO:0009987	cellular process
W5F4L4	40S ribosomal S29	F	GO:0003723	RNA binding
W5F4L4	40S ribosomal S29	F	GO:0005198	structural molecule activity
W5F4L4	40S ribosomal S29	C	GO:0005829	cytosol
W5F4L4	40S ribosomal S29	C	GO:0005840	ribosome
W5F4L4	40S ribosomal S29	P	GO:0006412	translation
W5CPZ2	amino acid carrier	C	GO:0005886	plasma membrane
W5CPZ2	amino acid carrier	F	GO:0005215	transporter activity
A0A0C4BJ74	NADP-dependent glyceraldehyde-3-phosphate dehydrogenase	P	GO:0005975	carbohydrate metabolic process
A0A0C4BJ74	NADP-dependent glyceraldehyde-3-phosphate dehydrogenase	P	GO:0006091	generation of precursor metabolites and energy
A0A0C4BJ74	NADP-dependent glyceraldehyde-3-phosphate dehydrogenase	C	GO:0005737	cytoplasm
A0A0C4BJ74	NADP-dependent glyceraldehyde-3-phosphate dehydrogenase	F	GO:0003824	catalytic activity
A0A0C4BJ74	NADP-dependent glyceraldehyde-3-phosphate dehydrogenase	P	GO:0009056	catabolic process
A0A0C4BJ74	NADP-dependent glyceraldehyde-3-phosphate dehydrogenase	P	GO:0006629	lipid metabolic process
A0A0C4BJ74	NADP-dependent glyceraldehyde-3-phosphate dehydrogenase	P	GO:0009058	biosynthetic process
A0A0C4BJ74	NADP-dependent glyceraldehyde-3-phosphate dehydrogenase	P	GO:0006139	nucleobase-containing compound metabolic process
W5GGF8	60S ribosomal L13-2	F	GO:0003723	RNA binding
W5GGF8	60S ribosomal L13-2	F	GO:0005198	structural molecule activity
W5GGF8	60S ribosomal L13-2	C	GO:0005829	cytosol
W5GGF8	60S ribosomal L13-2	C	GO:0005840	ribosome
W5GGF8	60S ribosomal L13-2	P	GO:0006412	translation
A0A0C4BJH4	14-3-3 GF14-D-like	F	GO:0005515	protein binding
W4ZR59	Mitochondria fission 1	P	GO:0005975	carbohydrate metabolic process
W4ZR59	Mitochondria fission 1	P	GO:0009606	tropism
W4ZR59	Mitochondria fission 1	P	GO:0009628	response to abiotic stimulus
W4ZR59	Mitochondria fission 1	C	GO:0005737	cytoplasm
W4ZR59	Mitochondria fission 1	C	GO:0016020	membrane
W4ZR59	Mitochondria fission 1	P	GO:0016043	cellular component organization
W4ZR59	Mitochondria fission 1	P	GO:0009058	biosynthetic process
W4ZR59	Mitochondria fission 1	P	GO:0006810	transport
W5FH53	DNA repair RAD23	C	GO:0005634	nucleus
W5FH53	DNA repair RAD23	F	GO:0003677	DNA binding
W5FH53	DNA repair RAD23	P	GO:0019538	protein metabolic process
W5FH53	DNA repair RAD23	P	GO:0009056	catabolic process
W5FH53	DNA repair RAD23	P	GO:0006259	DNA metabolic process
W5FH53	DNA repair RAD23	P	GO:0006950	response to stress
W5FZL2	DNA repair RAD23	C	GO:0005634	nucleus
W5FZL2	DNA repair RAD23	F	GO:0003677	DNA binding
W5FZL2	DNA repair RAD23	P	GO:0019538	protein metabolic process
W5FZL2	DNA repair RAD23	P	GO:0009056	catabolic process
W5FZL2	DNA repair RAD23	P	GO:0006259	DNA metabolic process
W5FZL2	DNA repair RAD23	P	GO:0006950	response to stress
L0GDQ5	14-3-3 B	C	GO:0005634	nucleus
L0GDQ5	14-3-3 B	F	GO:0005515	protein binding
L0GDQ5	14-3-3 B	C	GO:0005737	cytoplasm
W5DFQ0	ubiquitin-like 1-activating enzyme E1A	C	GO:0005634	nucleus
W5DFQ0	ubiquitin-like 1-activating enzyme E1A	F	GO:0003824	catalytic activity
W5DFQ0	ubiquitin-like 1-activating enzyme E1A	P	GO:0006464	cellular protein modification process
W5DFQ0	ubiquitin-like 1-activating enzyme E1A	C	GO:0005829	cytosol
W5DFQ0	ubiquitin-like 1-activating enzyme E1A	P	GO:0007049	cell cycle
Q7FT21	thioredoxin H	P	GO:0019725	cellular homeostasis
Q7FT21	thioredoxin H	P	GO:0006091	generation of precursor metabolites and energy
Q7FT21	thioredoxin H	F	GO:0003824	catalytic activity
Q7FT21	thioredoxin H	C	GO:0005829	cytosol
Q7FT21	thioredoxin H	C	GO:0005886	plasma membrane
Q7FT21	thioredoxin H	P	GO:0006950	response to stress
A0A077RXS4	26S protease regulatory subunit 6A homolog	P	GO:0019538	protein metabolic process
A0A077RXS4	26S protease regulatory subunit 6A homolog	P	GO:0007275	multicellular organismal development
A0A077RXS4	26S protease regulatory subunit 6A homolog	P	GO:0009056	catabolic process
A0A077RXS4	26S protease regulatory subunit 6A homolog	P	GO:0009058	biosynthetic process
A0A077RXS4	26S protease regulatory subunit 6A homolog	P	GO:0006139	nucleobase-containing compound metabolic process
A0A077RXS4	26S protease regulatory subunit 6A homolog	P	GO:0006950	response to stress
A0A077RXS4	26S protease regulatory subunit 6A homolog	F	GO:0000166	nucleotide binding
A0A077RXS4	26S protease regulatory subunit 6A homolog	C	GO:0005634	nucleus
A0A077RXS4	26S protease regulatory subunit 6A homolog	F	GO:0005515	protein binding
A0A077RXS4	26S protease regulatory subunit 6A homolog	P	GO:0016043	cellular component organization
A0A077RXS4	26S protease regulatory subunit 6A homolog	C	GO:0005829	cytosol
A0A077RXS4	26S protease regulatory subunit 6A homolog	F	GO:0016787	hydrolase activity
W5ETI1	ACT1_ORYSJ ame: Full=Actin-1 ame: Full= 1	F	GO:0000166	nucleotide binding
W5ETI1	ACT1_ORYSJ ame: Full=Actin-1 ame: Full= 1	C	GO:0005856	cytoskeleton
W5ETI1	ACT1_ORYSJ ame: Full=Actin-1 ame: Full= 1	C	GO:0005737	cytoplasm
W5I8A1	IQ calmodulin-binding motif family	P	GO:0009628	response to abiotic stimulus
W5I8A1	IQ calmodulin-binding motif family	C	GO:0005886	plasma membrane
W5I8A1	IQ calmodulin-binding motif family	P	GO:0009987	cellular process
W5I8A1	IQ calmodulin-binding motif family	P	GO:0006950	response to stress
W5FMI4	zinc ion binding	C	GO:0005739	mitochondrion
W5FMI4	zinc ion binding	F	GO:0005488	binding
W5DTQ2	Codeine O-demethylase	P	GO:0008152	metabolic process
W5DTQ2	Codeine O-demethylase	F	GO:0016740	transferase activity
W5DTQ2	Codeine O-demethylase	F	GO:0005488	binding
P47815	eukaryotic translation initiation factor 1A	C	GO:0016020	membrane
P47815	eukaryotic translation initiation factor 1A	F	GO:0008135	translation factor activity, nucleic acid binding
P47815	eukaryotic translation initiation factor 1A	C	GO:0005840	ribosome
W5EX47	U4 tri-snRNP-associated 1-like isoform X1	P	GO:0009791	post-embryonic development
D8L9K9	fructose-1,6- cytosolic-like	P	GO:0005975	carbohydrate metabolic process
D8L9K9	fructose-1,6- cytosolic-like	P	GO:0006091	generation of precursor metabolites and energy
D8L9K9	fructose-1,6- cytosolic-like	C	GO:0005737	cytoplasm
D8L9K9	fructose-1,6- cytosolic-like	P	GO:0009056	catabolic process
D8L9K9	fructose-1,6- cytosolic-like	P	GO:0009058	biosynthetic process
D8L9K9	fructose-1,6- cytosolic-like	F	GO:0005488	binding
D8L9K9	fructose-1,6- cytosolic-like	P	GO:0006139	nucleobase-containing compound metabolic process
D8L9K9	fructose-1,6- cytosolic-like	F	GO:0016787	hydrolase activity
W5FB99	PP2Ac-2 - Phosphatase 2A isoform 2 belonging to family 2	P	GO:0006464	cellular protein modification process
W5FB99	PP2Ac-2 - Phosphatase 2A isoform 2 belonging to family 2	C	GO:0005829	cytosol
W5FB99	PP2Ac-2 - Phosphatase 2A isoform 2 belonging to family 2	C	GO:0005730	nucleolus
W5FB99	PP2Ac-2 - Phosphatase 2A isoform 2 belonging to family 2	F	GO:0005488	binding
W5FB99	PP2Ac-2 - Phosphatase 2A isoform 2 belonging to family 2	F	GO:0016787	hydrolase activity
W4ZXL2	ACC oxidase	F	GO:0003824	catalytic activity
W4ZXL2	ACC oxidase	P	GO:0009058	biosynthetic process
W4ZXL2	ACC oxidase	F	GO:0005488	binding
W4ZXL2	ACC oxidase	P	GO:0009987	cellular process
W5CI11	ubiquitin K63R	C	GO:0005634	nucleus
W5CI11	ubiquitin K63R	C	GO:0005737	cytoplasm
W5ESC5	fructose bisphosphate aldolase	P	GO:0006091	generation of precursor metabolites and energy
W5ESC5	fructose bisphosphate aldolase	P	GO:0009056	catabolic process
W5ESC5	fructose bisphosphate aldolase	C	GO:0005794	Golgi apparatus
W5ESC5	fructose bisphosphate aldolase	P	GO:0009058	biosynthetic process
W5ESC5	fructose bisphosphate aldolase	C	GO:0005730	nucleolus
W5ESC5	fructose bisphosphate aldolase	C	GO:0005576	extracellular region
W5ESC5	fructose bisphosphate aldolase	F	GO:0005488	binding
W5ESC5	fructose bisphosphate aldolase	C	GO:0005773	vacuole
W5ESC5	fructose bisphosphate aldolase	P	GO:0006139	nucleobase-containing compound metabolic process
W5ESC5	fructose bisphosphate aldolase	C	GO:0005886	plasma membrane
W5ESC5	fructose bisphosphate aldolase	C	GO:0009536	plastid
W5ESC5	fructose bisphosphate aldolase	P	GO:0006950	response to stress
W5ESC5	fructose bisphosphate aldolase	P	GO:0005975	carbohydrate metabolic process
W5ESC5	fructose bisphosphate aldolase	P	GO:0009628	response to abiotic stimulus
W5ESC5	fructose bisphosphate aldolase	F	GO:0003824	catalytic activity
W5ESC5	fructose bisphosphate aldolase	C	GO:0005618	cell wall
W5ESC5	fructose bisphosphate aldolase	C	GO:0005739	mitochondrion
W5ESC5	fructose bisphosphate aldolase	P	GO:0009719	response to endogenous stimulus
W5ESC5	fructose bisphosphate aldolase	C	GO:0005829	cytosol
Q7XY23	40S ribosomal S3a-like	F	GO:0005198	structural molecule activity
Q7XY23	40S ribosomal S3a-like	C	GO:0005829	cytosol
Q7XY23	40S ribosomal S3a-like	C	GO:0005840	ribosome
Q7XY23	40S ribosomal S3a-like	P	GO:0006412	translation
A7LM55	cyclophilin 1	F	GO:0003824	catalytic activity
A7LM55	cyclophilin 1	P	GO:0006464	cellular protein modification process
K4MQ41	calcium-dependent kinase	F	GO:0000166	nucleotide binding
K4MQ41	calcium-dependent kinase	C	GO:0005634	nucleus
K4MQ41	calcium-dependent kinase	F	GO:0005515	protein binding
K4MQ41	calcium-dependent kinase	C	GO:0005737	cytoplasm
K4MQ41	calcium-dependent kinase	P	GO:0007165	signal transduction
K4MQ41	calcium-dependent kinase	P	GO:0009719	response to endogenous stimulus
K4MQ41	calcium-dependent kinase	P	GO:0006464	cellular protein modification process
K4MQ41	calcium-dependent kinase	F	GO:0016301	kinase activity
K4MQ41	calcium-dependent kinase	C	GO:0005886	plasma membrane
A0A0A7NVN8	actin depolymerizing factor	C	GO:0005856	cytoskeleton
A0A0A7NVN8	actin depolymerizing factor	F	GO:0005515	protein binding
A0A0A7NVN8	actin depolymerizing factor	P	GO:0016043	cellular component organization
B2BAL3	V-type proton ATPase subunit B 1-like	F	GO:0000166	nucleotide binding
B2BAL3	V-type proton ATPase subunit B 1-like	C	GO:0016020	membrane
B2BAL3	V-type proton ATPase subunit B 1-like	P	GO:0006139	nucleobase-containing compound metabolic process
B2BAL3	V-type proton ATPase subunit B 1-like	F	GO:0005215	transporter activity
B2BAL3	V-type proton ATPase subunit B 1-like	F	GO:0016787	hydrolase activity
C1J959	Fructose-bisphosphate aldolase cytoplasmic isozyme	P	GO:0005975	carbohydrate metabolic process
C1J959	Fructose-bisphosphate aldolase cytoplasmic isozyme	P	GO:0006091	generation of precursor metabolites and energy
C1J959	Fructose-bisphosphate aldolase cytoplasmic isozyme	F	GO:0003824	catalytic activity
C1J959	Fructose-bisphosphate aldolase cytoplasmic isozyme	P	GO:0009056	catabolic process
C1J959	Fructose-bisphosphate aldolase cytoplasmic isozyme	P	GO:0009058	biosynthetic process
C1J959	Fructose-bisphosphate aldolase cytoplasmic isozyme	P	GO:0006139	nucleobase-containing compound metabolic process
A0A077RAG2	Cytochrome b5	P	GO:0006091	generation of precursor metabolites and energy
A0A077RAG2	Cytochrome b5	C	GO:0016020	membrane
A0A077RAG2	Cytochrome b5	F	GO:0005488	binding
A0A096UUN4	delta-12 oleate desaturase	F	GO:0003824	catalytic activity
A0A096UUN4	delta-12 oleate desaturase	C	GO:0016020	membrane
A0A096UUN4	delta-12 oleate desaturase	P	GO:0006629	lipid metabolic process
W5HQA2	60S acidic ribosomal P1	F	GO:0003723	RNA binding
W5HQA2	60S acidic ribosomal P1	F	GO:0005198	structural molecule activity
W5HQA2	60S acidic ribosomal P1	P	GO:0006464	cellular protein modification process
W5HQA2	60S acidic ribosomal P1	C	GO:0005829	cytosol
W5HQA2	60S acidic ribosomal P1	C	GO:0005840	ribosome
W5HQA2	60S acidic ribosomal P1	F	GO:0030234	enzyme regulator activity
W5HQA2	60S acidic ribosomal P1	P	GO:0006412	translation
W5EDY2	glutathione peroxidase 4	F	GO:0003824	catalytic activity
W5EDY2	glutathione peroxidase 4	P	GO:0008152	metabolic process
W5EDY2	glutathione peroxidase 4	P	GO:0006950	response to stress
W5EDY2	glutathione peroxidase 4	P	GO:0009987	cellular process
A0A077RQ67	galactinol--sucrose galactosyltransferase-like	P	GO:0005975	carbohydrate metabolic process
A0A077RQ67	galactinol--sucrose galactosyltransferase-like	F	GO:0016740	transferase activity
W5CJA2	synaptic glyco SC2	C	GO:0005783	endoplasmic reticulum
W5CJA2	synaptic glyco SC2	P	GO:0009058	biosynthetic process
W5CJA2	synaptic glyco SC2	P	GO:0006810	transport
W5CJA2	synaptic glyco SC2	C	GO:0005886	plasma membrane
W5CJA2	synaptic glyco SC2	P	GO:0006950	response to stress
W5CJA2	synaptic glyco SC2	P	GO:0009628	response to abiotic stimulus
W5CJA2	synaptic glyco SC2	C	GO:0005737	cytoplasm
W5CJA2	synaptic glyco SC2	P	GO:0006629	lipid metabolic process
W5CJA2	synaptic glyco SC2	P	GO:0016043	cellular component organization
W5CJA2	synaptic glyco SC2	F	GO:0016740	transferase activity
W5FJF2	Citrate synthase peroxisomal	P	GO:0006091	generation of precursor metabolites and energy
W5FJF2	Citrate synthase peroxisomal	C	GO:0016020	membrane
W5FJF2	Citrate synthase peroxisomal	F	GO:0016740	transferase activity
W5FJF2	Citrate synthase peroxisomal	C	GO:0009536	plastid
W5ADX0	U-box domain-containing 72-like	C	GO:0005634	nucleus
W5ADX0	U-box domain-containing 72-like	P	GO:0006464	cellular protein modification process
W5ADX0	U-box domain-containing 72-like	F	GO:0016740	transferase activity
W5ADX0	U-box domain-containing 72-like	P	GO:0006259	DNA metabolic process
W5ADX0	U-box domain-containing 72-like	P	GO:0006950	response to stress
W5CXF2	deleted in split hand splt foot 1	C	GO:0005634	nucleus
W5CXF2	deleted in split hand splt foot 1	P	GO:0019538	protein metabolic process
W5CXF2	deleted in split hand splt foot 1	P	GO:0016043	cellular component organization
W5CXF2	deleted in split hand splt foot 1	P	GO:0006259	DNA metabolic process
W5CXF2	deleted in split hand splt foot 1	P	GO:0006810	transport
W5CXF2	deleted in split hand splt foot 1	P	GO:0006950	response to stress
W5D0X5	amino acid permease	C	GO:0005886	plasma membrane
W5D0X5	amino acid permease	F	GO:0005215	transporter activity
W5HN28	lysine histidine transporter 1-like	C	GO:0005886	plasma membrane
W5HN28	lysine histidine transporter 1-like	F	GO:0005215	transporter activity
W5B4W4	V-type proton ATPase subunit H	P	GO:0006091	generation of precursor metabolites and energy
W5B4W4	V-type proton ATPase subunit H	P	GO:0006464	cellular protein modification process
W5B4W4	V-type proton ATPase subunit H	C	GO:0005794	Golgi apparatus
W5B4W4	V-type proton ATPase subunit H	P	GO:0009653	anatomical structure morphogenesis
W5B4W4	V-type proton ATPase subunit H	P	GO:0009058	biosynthetic process
W5B4W4	V-type proton ATPase subunit H	C	GO:0005773	vacuole
W5B4W4	V-type proton ATPase subunit H	P	GO:0006139	nucleobase-containing compound metabolic process
W5B4W4	V-type proton ATPase subunit H	C	GO:0005886	plasma membrane
W5B4W4	V-type proton ATPase subunit H	C	GO:0009536	plastid
W5B4W4	V-type proton ATPase subunit H	F	GO:0005215	transporter activity
W5B4W4	V-type proton ATPase subunit H	P	GO:0006950	response to stress
W5B4W4	V-type proton ATPase subunit H	P	GO:0009628	response to abiotic stimulus
W5B4W4	V-type proton ATPase subunit H	P	GO:0016043	cellular component organization
W5B4W4	V-type proton ATPase subunit H	P	GO:0016049	cell growth
W5B4W4	V-type proton ATPase subunit H	F	GO:0016787	hydrolase activity
W5BG19	6-phosphogluconolactonase 2	P	GO:0005975	carbohydrate metabolic process
W5BG19	6-phosphogluconolactonase 2	C	GO:0005829	cytosol
W5BG19	6-phosphogluconolactonase 2	P	GO:0006139	nucleobase-containing compound metabolic process
W5BG19	6-phosphogluconolactonase 2	F	GO:0016787	hydrolase activity
W5GH89	Histone H2A	C	GO:0005634	nucleus
W5GH89	Histone H2A	F	GO:0003677	DNA binding
W5GH89	Histone H2A	F	GO:0005515	protein binding
A0A077RQQ3	heparan-alpha-glucosaminide N-acetyltransferase-like	C	GO:0016020	membrane
C7C5T9	sulfate transporter -like	C	GO:0005886	plasma membrane
C7C5T9	sulfate transporter -like	C	GO:0009536	plastid
C7C5T9	sulfate transporter -like	F	GO:0005215	transporter activity
W5FPI0	enolase 2-like isoform X2	P	GO:0005975	carbohydrate metabolic process
W5FPI0	enolase 2-like isoform X2	P	GO:0006091	generation of precursor metabolites and energy
W5FPI0	enolase 2-like isoform X2	F	GO:0003824	catalytic activity
W5FPI0	enolase 2-like isoform X2	P	GO:0009056	catabolic process
W5FPI0	enolase 2-like isoform X2	C	GO:0005829	cytosol
W5FPI0	enolase 2-like isoform X2	P	GO:0009058	biosynthetic process
W5FPI0	enolase 2-like isoform X2	F	GO:0005488	binding
W5FPI0	enolase 2-like isoform X2	P	GO:0006139	nucleobase-containing compound metabolic process
W5CEG1	Fructose-bisphosphate aldolase cytoplasmic isozyme	P	GO:0005975	carbohydrate metabolic process
W5CEG1	Fructose-bisphosphate aldolase cytoplasmic isozyme	P	GO:0006091	generation of precursor metabolites and energy
W5CEG1	Fructose-bisphosphate aldolase cytoplasmic isozyme	F	GO:0003824	catalytic activity
W5CEG1	Fructose-bisphosphate aldolase cytoplasmic isozyme	P	GO:0009056	catabolic process
W5CEG1	Fructose-bisphosphate aldolase cytoplasmic isozyme	P	GO:0009058	biosynthetic process
W5CEG1	Fructose-bisphosphate aldolase cytoplasmic isozyme	P	GO:0006139	nucleobase-containing compound metabolic process
W5D2H3	ubiquitin-conjugating enzyme E2 27-like	F	GO:0000166	nucleotide binding
W5D2H3	ubiquitin-conjugating enzyme E2 27-like	C	GO:0005634	nucleus
W5D2H3	ubiquitin-conjugating enzyme E2 27-like	F	GO:0005515	protein binding
W5D2H3	ubiquitin-conjugating enzyme E2 27-like	C	GO:0005737	cytoplasm
W5D2H3	ubiquitin-conjugating enzyme E2 27-like	P	GO:0009056	catabolic process
W5D2H3	ubiquitin-conjugating enzyme E2 27-like	P	GO:0006464	cellular protein modification process
W5D2H3	ubiquitin-conjugating enzyme E2 27-like	F	GO:0016740	transferase activity
Q2L9B8	vacuolar ATP synthase subunit E	P	GO:0006091	generation of precursor metabolites and energy
Q2L9B8	vacuolar ATP synthase subunit E	C	GO:0016020	membrane
Q2L9B8	vacuolar ATP synthase subunit E	P	GO:0006139	nucleobase-containing compound metabolic process
Q2L9B8	vacuolar ATP synthase subunit E	F	GO:0005215	transporter activity
Q2L9B8	vacuolar ATP synthase subunit E	F	GO:0016787	hydrolase activity
W5AFH9	E3 ubiquitin- ligase MARCH11-like isoform X2	C	GO:0016020	membrane
W5AFH9	E3 ubiquitin- ligase MARCH11-like isoform X2	F	GO:0005488	binding
W5FB32	inactive rhomboid 1-like	P	GO:0019538	protein metabolic process
W5FB32	inactive rhomboid 1-like	C	GO:0016020	membrane
W5FB32	inactive rhomboid 1-like	F	GO:0016787	hydrolase activity
W5H0U1	TOM1 2	P	GO:0006810	transport
W5H0U1	TOM1 2	C	GO:0005622	intracellular
P32112	S-adenosyl-L-homocysteine hydrolase	P	GO:0008152	metabolic process
P32112	S-adenosyl-L-homocysteine hydrolase	P	GO:0009987	cellular process
P32112	S-adenosyl-L-homocysteine hydrolase	F	GO:0016787	hydrolase activity
W5ATD0	integral membrane	P	GO:0019725	cellular homeostasis
W5ATD0	integral membrane	C	GO:0016020	membrane
W5ATD0	integral membrane	C	GO:0005773	vacuole
W5ATD0	integral membrane	F	GO:0005215	transporter activity
W5AXY3	S-adenosylhomocystein hydrolase 2	P	GO:0008152	metabolic process
W5AXY3	S-adenosylhomocystein hydrolase 2	P	GO:0009987	cellular process
W5AXY3	S-adenosylhomocystein hydrolase 2	F	GO:0016787	hydrolase activity
W5HG98	DNA repair RAD23	C	GO:0005634	nucleus
W5HG98	DNA repair RAD23	F	GO:0003677	DNA binding
W5HG98	DNA repair RAD23	P	GO:0019538	protein metabolic process
W5HG98	DNA repair RAD23	P	GO:0009056	catabolic process
W5HG98	DNA repair RAD23	P	GO:0006259	DNA metabolic process
W5HG98	DNA repair RAD23	P	GO:0006950	response to stress
W5E4W8	vacuolar sorting-associated 24 homolog 1-like	P	GO:0006810	transport
W5E4W8	vacuolar sorting-associated 24 homolog 1-like	C	GO:0005622	intracellular
W5ASB4	plasma membrane intrinsic	P	GO:0019725	cellular homeostasis
W5ASB4	plasma membrane intrinsic	P	GO:0016043	cellular component organization
W5ASB4	plasma membrane intrinsic	C	GO:0005773	vacuole
W5ASB4	plasma membrane intrinsic	C	GO:0005886	plasma membrane
W5ASB4	plasma membrane intrinsic	F	GO:0005215	transporter activity
A7J2I2	plasma membrane intrinsic	C	GO:0005886	plasma membrane
A7J2I2	plasma membrane intrinsic	F	GO:0005215	transporter activity
A7J2I3	plasma membrane intrinsic	P	GO:0019725	cellular homeostasis
A7J2I3	plasma membrane intrinsic	P	GO:0016043	cellular component organization
A7J2I3	plasma membrane intrinsic	C	GO:0005773	vacuole
A7J2I3	plasma membrane intrinsic	C	GO:0005886	plasma membrane
A7J2I3	plasma membrane intrinsic	F	GO:0005215	transporter activity
Q9M7C4	TPA: plasma membrane intrinsic 2	P	GO:0019725	cellular homeostasis
Q9M7C4	TPA: plasma membrane intrinsic 2	P	GO:0016043	cellular component organization
Q9M7C4	TPA: plasma membrane intrinsic 2	C	GO:0005773	vacuole
Q9M7C4	TPA: plasma membrane intrinsic 2	C	GO:0005886	plasma membrane
Q9M7C4	TPA: plasma membrane intrinsic 2	F	GO:0005215	transporter activity
W5AT28	plasma membrane intrinsic	C	GO:0005886	plasma membrane
W5AT28	plasma membrane intrinsic	F	GO:0005215	transporter activity
W5CMZ9	forkhead box K1-like isoform X2	C	GO:0016020	membrane
W5FVE5	probable aquaporin PIP2-7-like	P	GO:0019725	cellular homeostasis
W5FVE5	probable aquaporin PIP2-7-like	P	GO:0016043	cellular component organization
W5FVE5	probable aquaporin PIP2-7-like	C	GO:0005773	vacuole
W5FVE5	probable aquaporin PIP2-7-like	C	GO:0005886	plasma membrane
W5FVE5	probable aquaporin PIP2-7-like	F	GO:0005215	transporter activity
W5HHN0	disease resistance RGA3	F	GO:0000166	nucleotide binding
W5ETS3	catalase 2	F	GO:0003824	catalytic activity
W5ETS3	catalase 2	P	GO:0009056	catabolic process
W5ETS3	catalase 2	F	GO:0005488	binding
W5ETS3	catalase 2	P	GO:0006950	response to stress
W5ETS3	catalase 2	P	GO:0009987	cellular process

## Sheet: BP
Level	GO_ID	Term	Type	Seqs_Num	Sequences
1	GO:0008150	biological_process	Biological Process	199	W5BG62, W4ZWK0, W5BZL1, W5H4P2, A0MA43, A0MAU9, W5EDY2, P83970, W5E9S8, W5D2H3, Q9M7C4, A0A068AZ53, W4ZXL2, Q45NB6, W5CXF2, A0A077RXS4, A0A077RAG2, A0A077RQ67, W4ZRP5, W5FIP7, Q43312, W5E0R4, W5FKD1, W5ALR6, W5F905, W5F1A1, W5BNS0, W5DRH6, F8RP11, W5DFQ0, W5G5W2, W5FT61, C1J959, W5B8W7, W5DP45, W5AXY3, A0A077S4G0, W5DW28, W5FB32, W5E0C4, P46524, Q6EZA4, W5FMZ5, W5DYG7, O65794, O65795, W5HDB0, W5A…
2	GO:0032501	multicellular organismal process	Biological Process	8	W5A0V3, W5EX47, W5E9S8, W5HDB0, W5GN38, M9MTY6, Q8LRU5, A0A077RXS4
2	GO:0050896	response to stimulus	Biological Process	39	L0GED8, W5EAJ4, W5G5W2, W5ADX0, W5D591, W5DP45, W5B4W4, W5BDL8, W5A0V3, K4MQ41, W5EDY2, W5GAY7, W5D9N7, P46524, A0A096USG9, M9MTY6, W5HG98, W5FH53, A0A077RXS4, W5I8A1, W5CXF2, W5EBM3, W5DYG7, W4ZR59, W5AA60, W5I1R7, P93608, A0A077RUB2, W5ETS3, W5FKD1, Q7FT21, W5AJ14, W5CJA2, W5F1A1, W5FZL2, F4Y592, F4Y595, W5ESC5, W5BWF3
2	GO:0050789	regulation of biological process	Biological Process	10	L0GED8, A0A0C4BKM5, W4ZWK0, K4MQ41, W5GAY7, W5BNS0, W5F1A1, Q43312, W5A645, W5D9N7
2	GO:0009987	cellular process	Biological Process	168	W5BG62, W4ZWK0, W5EAJ4, W5DWY0, W5HCE5, W5H4P2, W5EW55, A0MA43, A0MAU9, W5EMB1, W5CEG1, K4MQ41, W5EDY2, P83970, W5D2H3, W5E9S8, U5HTD8, W5BMZ7, W5HQA2, W5CBQ9, W5FB99, W5D9N7, Q9M7C4, W5A9E1, W5EGW3, W4ZXL2, Q45NB6, W5FH53, W5CXF2, A0A077RXS4, A0A077RAG2, W5B5J5, W5APB1, Q43312, W5FIP7, W5E0R4, A0A096UT67, W5B2T7, W5FKD1, W5B354, W5ALR6, W5F905, W5BNS0, W5F1A1, W5DRH6, F8RP11, W5DFQ0, L0GED8, W5E…
2	GO:0040007	growth	Biological Process	1	W5B4W4
2	GO:0022414	reproductive process	Biological Process	1	W5GN38
2	GO:0065007	biological regulation	Biological Process	22	L0GED8, A0A0C4BKM5, W5ATD0, W4ZWK0, A0A077RRB6, Q43312, W5A645, W5B8W7, W5AMQ5, Q7FT21, W5AJ14, K4MQ41, W5GAY7, P83970, W5DY15, W5BNS0, W5F1A1, W5D9N7, A7J2I3, Q9M7C4, W5ASB4, W5FVE5
2	GO:0044699	single-organism process	Biological Process	38	L0GED8, A0A096ULF2, W5GN38, W5B8W7, W5DS68, W5AMQ5, A0MA43, W5B4W4, W5A0V3, W5FGZ0, K4MQ41, W5GAY7, W5E9S8, P83970, W5E0C4, M9MTY6, W5D9N7, A7J2I3, Q9M7C4, W5ASB4, A0A077RXS4, W5FVE5, W5FMZ5, W5ATD0, W5EDS9, A0A077RRB6, W5HDB0, A0A077RUB2, Q7FT21, W5EX47, W5AJ14, A0A0C4BJ74, A0A096UUN4, W5CJA2, W5DY15, Q8LRU5, W5GUI9, W5DFQ0
2	GO:0000003	reproduction	Biological Process	4	W5HDB0, W5GN38, Q8LRU5, M9MTY6
2	GO:0051179	localization	Biological Process	19	W5HKY9, W5H0U1, W4ZR59, W5FT61, W4ZRP5, W5AA60, W5B8W7, W5E4W8, A0A077S2A9, W5HZ47, A0MA43, W5FED7, W5B354, W5GZQ7, W5CJA2, W5E9S8, W5BK11, W5D9N7, W5CXF2
2	GO:0071840	cellular component organization or biogenesis	Biological Process	49	W4ZWK0, W5B9W5, A0A0A7NVN8, A0MA43, W5EW55, W5EB89, Q9M7C4, W5AUH7, A0A077RXS4, W5CXF2, W5FVE5, W5B5J5, Q43312, W5E0R4, W5B354, W5DY15, W5BNS0, W5F1A1, W5DRH6, W5EA78, F8RP11, W5B4C2, W5EKP0, W5FT61, W5HT82, W5BYT5, W5B4W4, W5DZU8, W5DW28, Q3S4H9, A0A096USG9, A7J2I3, W5ASB4, Q9XHL9, A0A0C4BKM5, O65794, O65795, W4ZR59, W5A645, W5BLI5, A0A096USW9, W4ZTZ4, W5A444, W5BX80, W5CJA2, A0A096UMJ7, W5FHY4,…
2	GO:0023052	signaling	Biological Process	4	L0GED8, K4MQ41, W5GAY7, W5D9N7
2	GO:0008152	metabolic process	Biological Process	153	W5BG62, W4ZWK0, W5EAJ4, W5BZL1, W5DWY0, W5HCE5, W5H4P2, W5EW55, A0MA43, W5B486, A0MAU9, W5CEG1, K4MQ41, W5EDY2, P83970, W5D2H3, W5E9S8, U5HTD8, W5BMZ7, W5HQA2, W5CBQ9, W5FB99, W5A9E1, A0A068AZ53, W4ZXL2, Q45NB6, W5FH53, W5CXF2, A0A077RXS4, A0A077RAG2, W5B5J5, W5APB1, A0A077RQ67, Q43312, W5FIP7, A0A096UT67, T1WRJ1, W5B2T7, W5FKD1, W5B354, W5ALR6, W5F905, W5BNS0, W5F1A1, W5DRH6, W5DFQ0, L0GED8, W5E…
2	GO:0032502	developmental process	Biological Process	9	W5B4W4, W5A0V3, W5EX47, W5E9S8, W5HDB0, W5GN38, M9MTY6, Q8LRU5, A0A077RXS4
3	GO:0044767	single-organism developmental process	Biological Process	8	W5A0V3, W5EX47, W5E9S8, W5HDB0, W5GN38, M9MTY6, Q8LRU5, A0A077RXS4
3	GO:0006807	nitrogen compound metabolic process	Biological Process	67	W4ZWK0, W5EAJ4, W5ADX0, W5D591, W5FPI0, W5EW55, W5BDL8, W5BG19, W5CEG1, P83970, A0A077RSE3, U5HTD8, W5HQA2, W5EB89, W5A9E1, W5HG98, W5FH53, W5CXF2, A0A077RXS4, W5FGH0, A0A0C4BJE3, Q43312, W5FIP7, W5DEJ5, A0A096UT67, D8L9K9, W5FKD1, Q5I7L1, Q5I7L0, W5F905, W5DY15, W5BNS0, W5F1A1, W5DRH6, Q5I7L3, W5ESC5, C1J959, A0A077RTE5, W5GN38, W5HZ47, W5GGF8, W5B4W4, A0A077S4G0, W5A0V3, W5F4L4, W5FBX6, A0A096U…
3	GO:0051716	cellular response to stimulus	Biological Process	4	L0GED8, K4MQ41, W5GAY7, W5D9N7
3	GO:0044707	single-multicellular organism process	Biological Process	8	W5A0V3, W5EX47, W5E9S8, W5HDB0, W5GN38, M9MTY6, Q8LRU5, A0A077RXS4
3	GO:0009607	response to biotic stimulus	Biological Process	2	W5AA60, W5F1A1
3	GO:0050794	regulation of cellular process	Biological Process	4	L0GED8, K4MQ41, W5GAY7, W5D9N7
3	GO:0044763	single-organism cellular process	Biological Process	20	L0GED8, W5ATD0, A0A077RRB6, W5B8W7, W5AMQ5, A0MA43, W5B4W4, Q7FT21, W5A0V3, W5AJ14, K4MQ41, W5GAY7, P83970, W5DY15, W5D9N7, A7J2I3, Q9M7C4, W5ASB4, W5FVE5, W5DFQ0
3	GO:0048856	anatomical structure development	Biological Process	9	W5B4W4, W5A0V3, W5EX47, W5E9S8, W5HDB0, W5GN38, M9MTY6, Q8LRU5, A0A077RXS4
3	GO:0044710	single-organism metabolic process	Biological Process	13	L0GED8, W5FMZ5, W5EDS9, A0A096ULF2, A0A077RUB2, W5DS68, W5FGZ0, A0A0C4BJ74, A0A096UUN4, W5CJA2, W5GAY7, W5E0C4, W5GUI9
3	GO:0009058	biosynthetic process	Biological Process	77	W5BG62, A0A096USZ7, W4ZWK0, W5EAJ4, W5BZL1, W5D591, W5HCE5, W5H4P2, W5FPI0, W5EW55, W5BDL8, W5CEG1, P83970, W5E9S8, A0A077RSE3, U5HTD8, W5HQA2, W5A9E1, W5EB89, W4ZXL2, Q45NB6, A0A077RXS4, A0A0C4BJE3, W5FIP7, Q43312, W5DEJ5, W5EDE4, D8L9K9, W5B354, Q5I7L1, W5ALR6, Q5I7L0, W5A066, W5FLB0, W5F905, W5DY15, W5BNS0, W5F1A1, W5DRH6, Q5I7L3, W5GUI9, W5ESC5, L0GED8, W5B4C2, C1J959, A0A077RTE5, W5GN38, W5D…
3	GO:0009628	response to abiotic stimulus	Biological Process	16	W5EBM3, W5EAJ4, W4ZR59, W5G5W2, W5D591, P93608, A0A077RUB2, W5B4W4, W5BDL8, W5CJA2, W5F1A1, P46524, A0A096USG9, W5BWF3, W5I8A1, W5ESC5
3	GO:0009719	response to endogenous stimulus	Biological Process	6	W5G5W2, K4MQ41, P93608, P46524, M9MTY6, W5ESC5
3	GO:0003006	developmental process involved in reproduction	Biological Process	1	W5GN38
3	GO:0009653	anatomical structure morphogenesis	Biological Process	2	W5B4W4, W5A0V3
3	GO:0044238	primary metabolic process	Biological Process	116	W5BG62, W4ZWK0, W5EAJ4, W5HCE5, W5H4P2, W5B486, A0MA43, W5EW55, W5CEG1, K4MQ41, W5E9S8, P83970, W5D2H3, U5HTD8, W5BMZ7, W5CBQ9, W5HQA2, W5FB99, A0A068AZ53, W5A9E1, W5FH53, W5CXF2, A0A077RXS4, W5B5J5, A0A077RQ67, Q43312, W5FIP7, A0A096UT67, W5B2T7, W5FKD1, W5B354, W5F905, W5BNS0, W5F1A1, W5DRH6, W5DFQ0, L0GED8, W5EKP0, W5G5W2, C1J959, W5HZ47, W5B4W4, A0A077S4G0, W5DW28, W5FB32, W5E0C4, A0A096USG9,…
3	GO:0019222	regulation of metabolic process	Biological Process	6	A0A0C4BKM5, W4ZWK0, W5BNS0, W5F1A1, Q43312, W5A645
3	GO:0044702	single organism reproductive process	Biological Process	1	W5GN38
3	GO:0044237	cellular metabolic process	Biological Process	101	W5BG62, W4ZWK0, W5EAJ4, W5DWY0, W5H4P2, W5EW55, A0MAU9, W5CEG1, K4MQ41, P83970, W5D2H3, U5HTD8, W5BMZ7, W5CBQ9, W5HQA2, W5FB99, W5A9E1, W5FH53, W5CXF2, A0A077RXS4, A0A077RAG2, W5B5J5, W5APB1, Q43312, W5FIP7, A0A096UT67, W5B2T7, W5FKD1, W5B354, W5F905, W5BNS0, W5F1A1, W5DRH6, W5DFQ0, L0GED8, W5EKP0, W5G5W2, C1J959, W5HZ47, W5B4W4, A0A077S4G0, A0A096USG9, Q6EZA4, Q7XY23, A0A0C4BKM5, W5EDS9, W5I1R7,…
3	GO:0051234	establishment of localization	Biological Process	19	W5HKY9, W5H0U1, W4ZR59, W5FT61, W4ZRP5, W5AA60, W5B8W7, W5E4W8, A0A077S2A9, W5HZ47, A0MA43, W5FED7, W5B354, W5GZQ7, W5CJA2, W5E9S8, W5BK11, W5D9N7, W5CXF2
3	GO:0071704	organic substance metabolic process	Biological Process	116	W5BG62, W4ZWK0, W5EAJ4, W5HCE5, W5H4P2, W5EW55, W5B486, A0MA43, W5CEG1, K4MQ41, P83970, W5E9S8, W5D2H3, U5HTD8, W5BMZ7, W5HQA2, W5CBQ9, W5FB99, W5A9E1, A0A068AZ53, W5FH53, W5CXF2, A0A077RXS4, W5B5J5, A0A077RQ67, Q43312, W5FIP7, A0A096UT67, W5B2T7, W5FKD1, W5B354, W5F905, W5BNS0, W5F1A1, W5DRH6, W5DFQ0, L0GED8, W5EKP0, W5G5W2, C1J959, W5HZ47, W5B4W4, A0A077S4G0, W5DW28, W5FB32, W5E0C4, A0A096USG9,…
3	GO:0009056	catabolic process	Biological Process	36	L0GED8, W5B4C2, W5EAJ4, C1J959, P31251, A0A096ULF2, W5FXY6, W5FPI0, W5HZ47, A0MA43, W5A0V3, W5CEG1, W5GAY7, W5DW28, A0A077RSE3, W5D2H3, W5CBQ9, W5BUE8, W5HG98, W5FH53, A0A077RXS4, W5FMZ5, W5B5J5, W5EDS9, W5I1R7, A0A077RUB2, W5ETS3, D8L9K9, W5B2T7, A0A0C4BJ74, A0A096UTL2, W5FZL2, W5GUI9, W5HA05, W5BWF3, W5ESC5
3	GO:0016043	cellular component organization	Biological Process	49	W4ZWK0, W5B9W5, A0A0A7NVN8, A0MA43, W5EW55, W5EB89, Q9M7C4, W5AUH7, A0A077RXS4, W5CXF2, W5FVE5, W5B5J5, Q43312, W5E0R4, W5B354, W5DY15, W5BNS0, W5F1A1, W5DRH6, W5EA78, F8RP11, W5B4C2, W5EKP0, W5FT61, W5HT82, W5BYT5, W5B4W4, W5DZU8, W5DW28, Q3S4H9, A0A096USG9, A7J2I3, W5ASB4, Q9XHL9, A0A0C4BKM5, O65794, O65795, W4ZR59, W5A645, W5BLI5, A0A096USW9, W4ZTZ4, W5A444, W5BX80, W5CJA2, A0A096UMJ7, W5FHY4,…
3	GO:0009605	response to external stimulus	Biological Process	6	W5EBM3, W5EAJ4, W4ZR59, W5AA60, W5F1A1, W5BWF3
3	GO:0065008	regulation of biological quality	Biological Process	12	W5ATD0, A0A077RRB6, W5B8W7, W5AMQ5, Q7FT21, W5AJ14, P83970, W5DY15, A7J2I3, Q9M7C4, W5ASB4, W5FVE5
3	GO:0044700	single organism signaling	Biological Process	4	L0GED8, K4MQ41, W5GAY7, W5D9N7
3	GO:0006950	response to stress	Biological Process	29	L0GED8, W5G5W2, W5ADX0, W5D591, W5DP45, W5B4W4, W5A0V3, W5EDY2, P46524, A0A096USG9, W5HG98, W5FH53, A0A077RXS4, W5I8A1, W5CXF2, W5DYG7, W5AA60, W5I1R7, P93608, W5ETS3, W5FKD1, Q7FT21, W5AJ14, W5CJA2, W5F1A1, W5FZL2, F4Y592, F4Y595, W5ESC5
3	GO:0016049	cell growth	Biological Process	1	W5B4W4
4	GO:0019725	cellular homeostasis	Biological Process	12	W5AMQ5, W5ATD0, Q7FT21, W5AJ14, P83970, W5DY15, A0A077RRB6, W5B8W7, A7J2I3, Q9M7C4, W5ASB4, W5FVE5
4	GO:0006725	cellular aromatic compound metabolic process	Biological Process	50	W4ZWK0, W5EAJ4, W5ADX0, W5D591, W5FPI0, W5BDL8, W5BG19, W5CEG1, P83970, A0A077RSE3, W5EB89, W5HG98, W5FH53, W5CXF2, A0A077RXS4, W5FGH0, A0A0C4BJE3, Q43312, A0A096UT67, D8L9K9, W5FKD1, W5F905, W5DY15, W5BNS0, W5F1A1, W5DRH6, Q5I7L3, W5ESC5, C1J959, W5GN38, W5HZ47, W5B4W4, W5A0V3, W5FBX6, A0A096USG9, A0A0C4BKM5, W5EDS9, W5I1R7, B2BAL3, W5HDB0, W5A645, W5BLI5, A0A096US65, A0A0C4BJ74, A0A096UTL2, A0A…
4	GO:0007154	cell communication	Biological Process	4	L0GED8, K4MQ41, W5GAY7, W5D9N7
4	GO:1901576	organic substance biosynthetic process	Biological Process	24	A0A077RTE5, W5GN38, W5EW55, W5GGF8, A0A077S4G0, W5F4L4, U5HTD8, W5HQA2, W5A9E1, W5EB89, Q6EZA4, Q7XY23, A0A0C4BJE3, W5I1R7, W5FIP7, W5DEJ5, W5G3X9, W5HDB0, W5C3Q8, Q5I7L1, Q5I7L0, W5CCH5, W5F905, Q5I7L3
4	GO:0006629	lipid metabolic process	Biological Process	11	L0GED8, W5FMZ5, W5EDS9, W5FGZ0, A0A0C4BJ74, A0A096UUN4, W5CJA2, W5GAY7, W5E0C4, A0A077RUB2, W5DS68
4	GO:0007049	cell cycle	Biological Process	3	L0GED8, A0MA43, W5DFQ0
4	GO:0006091	generation of precursor metabolites and energy	Biological Process	24	W5B4C2, A0A077RAG2, W5EDS9, W5EAJ4, W5G5W2, C1J959, D8L9K9, W5FPI0, W5FJF2, W5HZ47, P69415, W5B4W4, Q7FT21, A0MAU9, W5AJ14, W5CEG1, A0A0C4BJ74, P83970, A0A096UTL2, W5DY15, A0A077RSE3, Q2L9B8, W5HA05, W5ESC5
4	GO:0042592	homeostatic process	Biological Process	12	W5ATD0, A0A077RRB6, W5B8W7, W5AMQ5, Q7FT21, W5AJ14, P83970, W5DY15, A7J2I3, Q9M7C4, W5ASB4, W5FVE5
4	GO:0007275	multicellular organism development	Biological Process	8	W5A0V3, W5EX47, W5E9S8, W5HDB0, W5GN38, M9MTY6, Q8LRU5, A0A077RXS4
4	GO:0009791	post-embryonic development	Biological Process	5	W5EX47, W5HDB0, W5GN38, Q8LRU5, M9MTY6
4	GO:0048608	reproductive structure development	Biological Process	1	W5GN38
4	GO:1901564	organonitrogen compound metabolic process	Biological Process	24	A0A077RTE5, W5GN38, W5EW55, W5GGF8, A0A077S4G0, W5F4L4, U5HTD8, W5HQA2, W5A9E1, W5EB89, Q6EZA4, Q7XY23, A0A0C4BJE3, W5I1R7, W5FIP7, W5DEJ5, W5G3X9, W5HDB0, W5C3Q8, Q5I7L1, Q5I7L0, W5CCH5, W5F905, Q5I7L3
4	GO:0046483	heterocycle metabolic process	Biological Process	50	W4ZWK0, W5EAJ4, W5ADX0, W5D591, W5FPI0, W5BDL8, W5BG19, W5CEG1, P83970, A0A077RSE3, W5EB89, W5HG98, W5FH53, W5CXF2, A0A077RXS4, W5FGH0, A0A0C4BJE3, Q43312, A0A096UT67, D8L9K9, W5FKD1, W5F905, W5DY15, W5BNS0, W5F1A1, W5DRH6, Q5I7L3, W5ESC5, C1J959, W5GN38, W5HZ47, W5B4W4, W5A0V3, W5FBX6, A0A096USG9, A0A0C4BKM5, W5EDS9, W5I1R7, B2BAL3, W5HDB0, W5A645, W5BLI5, A0A096US65, A0A0C4BJ74, A0A096UTL2, A0A…
4	GO:0019538	protein metabolic process	Biological Process	65	W5ADX0, W5D591, W5GZ92, P31251, W5FXY6, W5H4P2, W5EW55, A0MA43, W5BDL8, W5GA87, K4MQ41, W5D2H3, U5HTD8, W5BK11, W5BMZ7, W5CBQ9, W5HQA2, W5FB99, W5BUE8, W5A9E1, W5EB89, A0A068AZ53, W5HG98, W5FH53, A0A077RXS4, W5CXF2, W5B5J5, A0A0C4BJE3, W5FIP7, W5DEJ5, W5B2T7, W5FIL9, W5B354, W5FKD1, Q5I7L1, Q5I7L0, W5F905, Q5I7L3, W5GFT6, W5DFQ0, L0GED8, W5EKP0, A0A077RTE5, W5GN38, W5GGF8, W5B4W4, A0A077S4G0, W5A…
4	GO:0060255	regulation of macromolecule metabolic process	Biological Process	6	A0A0C4BKM5, W4ZWK0, W5BNS0, W5F1A1, Q43312, W5A645
4	GO:0048367	shoot system development	Biological Process	1	W5GN38
4	GO:0044260	cellular macromolecule metabolic process	Biological Process	56	W5ADX0, W5D591, W5GZ92, P31251, W5H4P2, W5EW55, W5BDL8, W5GA87, K4MQ41, W5D2H3, U5HTD8, W5BMZ7, W5CBQ9, W5HQA2, W5FB99, W5A9E1, W5EB89, W5HG98, W5FH53, W5CXF2, W5B5J5, A0A0C4BJE3, W5FIP7, W5DEJ5, W5B2T7, W5FIL9, W5FKD1, W5B354, Q5I7L1, Q5I7L0, W5F905, Q5I7L3, W5GFT6, W5DFQ0, L0GED8, W5EKP0, A0A077RTE5, W5GN38, W5GGF8, W5B4W4, A0A077S4G0, W5A0V3, W5F4L4, M9MTY6, Q6EZA4, Q7XY23, A7LM55, W5I1R7, W5G…
4	GO:0048731	system development	Biological Process	1	W5GN38
4	GO:0007165	signal transduction	Biological Process	4	L0GED8, K4MQ41, W5GAY7, W5D9N7
4	GO:0006139	nucleobase-containing compound metabolic process	Biological Process	50	W4ZWK0, W5EAJ4, W5ADX0, W5D591, W5FPI0, W5BDL8, W5BG19, W5CEG1, P83970, A0A077RSE3, W5EB89, W5HG98, W5FH53, W5CXF2, A0A077RXS4, W5FGH0, A0A0C4BJE3, Q43312, A0A096UT67, D8L9K9, W5FKD1, W5F905, W5DY15, W5BNS0, W5F1A1, W5DRH6, Q5I7L3, W5ESC5, C1J959, W5GN38, W5HZ47, W5B4W4, W5A0V3, W5FBX6, A0A096USG9, A0A0C4BKM5, W5EDS9, W5I1R7, B2BAL3, W5HDB0, W5A645, W5BLI5, A0A096US65, A0A0C4BJ74, A0A096UTL2, A0A…
4	GO:0044249	cellular biosynthetic process	Biological Process	24	A0A077RTE5, W5GN38, W5EW55, W5GGF8, A0A077S4G0, W5F4L4, U5HTD8, W5HQA2, W5A9E1, W5EB89, Q6EZA4, Q7XY23, A0A0C4BJE3, W5I1R7, W5FIP7, W5DEJ5, W5G3X9, W5HDB0, W5C3Q8, Q5I7L1, Q5I7L0, W5CCH5, W5F905, Q5I7L3
4	GO:0090567	reproductive shoot system development	Biological Process	1	W5GN38
4	GO:1901360	organic cyclic compound metabolic process	Biological Process	50	W4ZWK0, W5EAJ4, W5ADX0, W5D591, W5FPI0, W5BDL8, W5BG19, W5CEG1, P83970, A0A077RSE3, W5EB89, W5HG98, W5FH53, W5CXF2, A0A077RXS4, W5FGH0, A0A0C4BJE3, Q43312, A0A096UT67, D8L9K9, W5FKD1, W5F905, W5DY15, W5BNS0, W5F1A1, W5DRH6, Q5I7L3, W5ESC5, C1J959, W5GN38, W5HZ47, W5B4W4, W5A0V3, W5FBX6, A0A096USG9, A0A0C4BKM5, W5EDS9, W5I1R7, B2BAL3, W5HDB0, W5A645, W5BLI5, A0A096US65, A0A0C4BJ74, A0A096UTL2, A0A…
4	GO:0034641	cellular nitrogen compound metabolic process	Biological Process	67	W4ZWK0, W5EAJ4, W5ADX0, W5D591, W5FPI0, W5EW55, W5BDL8, W5BG19, W5CEG1, P83970, A0A077RSE3, U5HTD8, W5HQA2, W5EB89, W5A9E1, W5HG98, W5FH53, W5CXF2, A0A077RXS4, W5FGH0, A0A0C4BJE3, Q43312, W5FIP7, W5DEJ5, A0A096UT67, D8L9K9, W5FKD1, Q5I7L1, Q5I7L0, W5F905, W5DY15, W5BNS0, W5F1A1, W5DRH6, Q5I7L3, W5ESC5, C1J959, A0A077RTE5, W5GN38, W5HZ47, W5GGF8, W5B4W4, A0A077S4G0, W5A0V3, W5F4L4, W5FBX6, A0A096U…
4	GO:0048869	cellular developmental process	Biological Process	1	W5A0V3
4	GO:0006810	transport	Biological Process	19	W5HKY9, W5H0U1, W4ZR59, W5FT61, W4ZRP5, W5AA60, W5B8W7, W5E4W8, A0A077S2A9, W5HZ47, A0MA43, W5FED7, W5B354, W5GZQ7, W5CJA2, W5E9S8, W5BK11, W5D9N7, W5CXF2
4	GO:0019748	secondary metabolic process	Biological Process	2	A0A096ULF2, W5GUI9
4	GO:0005975	carbohydrate metabolic process	Biological Process	29	W5BG62, W5B4C2, W5EAJ4, W5G5W2, C1J959, W5HCE5, W5H7T0, W5FPI0, W5HZ47, W5B486, W5BG19, W5CEG1, W5E9S8, A0A077RSE3, W5EDS9, A0A077RQ67, W4ZR59, W5FGH0, W5HXV0, W5BLI5, W5HDD8, D8L9K9, A0A0C4BJ74, A0A096UTL2, A0A096UMJ7, W5DRH6, W5HA05, W5BWF3, W5ESC5
4	GO:0043170	macromolecule metabolic process	Biological Process	71	W4ZWK0, W5ADX0, W5D591, W5GZ92, P31251, W5FXY6, W5H4P2, W5EW55, A0MA43, W5BDL8, W5GA87, K4MQ41, W5D2H3, U5HTD8, W5BK11, W5BMZ7, W5CBQ9, W5HQA2, W5FB99, W5BUE8, W5A9E1, W5EB89, A0A068AZ53, W5HG98, W5FH53, W5CXF2, A0A077RXS4, W5B5J5, A0A0C4BJE3, W5FIP7, Q43312, W5DEJ5, W5B2T7, W5FIL9, W5FKD1, W5B354, Q5I7L1, Q5I7L0, W5F905, W5BNS0, W5F1A1, Q5I7L3, W5GFT6, W5DFQ0, L0GED8, W5EKP0, A0A077RTE5, W5GN38,…
4	GO:0015979	photosynthesis	Biological Process	6	W5BG62, P69415, W5APB1, W5E7J2, W5DWY0, W5I1S6
4	GO:0009606	tropism	Biological Process	2	W5EBM3, W4ZR59
5	GO:0009790	embryo development	Biological Process	2	W5HDB0, M9MTY6
5	GO:0006259	DNA metabolic process	Biological Process	8	W5FKD1, W5A0V3, W5ADX0, W5I1R7, W5FZL2, W5HG98, W5FH53, W5CXF2
5	GO:0036211	protein modification process	Biological Process	29	L0GED8, W5EKP0, W5ADX0, W5D591, W5GZ92, P31251, W5H4P2, W5B4W4, W5BDL8, W5A0V3, W5GA87, K4MQ41, W5D2H3, W5BMZ7, W5CBQ9, W5HQA2, W5FB99, M9MTY6, A7LM55, W5B5J5, W5B2T7, A0A096US65, W5FIL9, W5B354, W5FKD1, D0VMS4, W5BX80, W5GFT6, W5DFQ0
5	GO:1901566	organonitrogen compound biosynthetic process	Biological Process	24	A0A077RTE5, W5GN38, W5EW55, W5GGF8, A0A077S4G0, W5F4L4, U5HTD8, W5HQA2, W5A9E1, W5EB89, Q6EZA4, Q7XY23, A0A0C4BJE3, W5I1R7, W5FIP7, W5DEJ5, W5G3X9, W5HDB0, W5C3Q8, Q5I7L1, Q5I7L0, W5CCH5, W5F905, Q5I7L3
5	GO:0043603	cellular amide metabolic process	Biological Process	24	A0A077RTE5, W5GN38, W5EW55, W5GGF8, A0A077S4G0, W5F4L4, U5HTD8, W5HQA2, W5A9E1, W5EB89, Q6EZA4, Q7XY23, A0A0C4BJE3, W5I1R7, W5FIP7, W5DEJ5, W5G3X9, W5HDB0, W5C3Q8, Q5I7L1, Q5I7L0, W5CCH5, W5F905, Q5I7L3
5	GO:0006518	peptide metabolic process	Biological Process	24	A0A077RTE5, W5GN38, W5EW55, W5GGF8, A0A077S4G0, W5F4L4, U5HTD8, W5HQA2, W5A9E1, W5EB89, Q6EZA4, Q7XY23, A0A0C4BJE3, W5I1R7, W5FIP7, W5DEJ5, W5G3X9, W5HDB0, W5C3Q8, Q5I7L1, Q5I7L0, W5CCH5, W5F905, Q5I7L3
5	GO:0009908	flower development	Biological Process	1	W5GN38
5	GO:0010468	regulation of gene expression	Biological Process	6	A0A0C4BKM5, W4ZWK0, W5BNS0, W5F1A1, Q43312, W5A645
5	GO:0030154	cell differentiation	Biological Process	1	W5A0V3
5	GO:0044267	cellular protein metabolic process	Biological Process	52	W5ADX0, W5D591, W5GZ92, P31251, W5H4P2, W5EW55, W5BDL8, W5GA87, K4MQ41, W5D2H3, U5HTD8, W5BMZ7, W5CBQ9, W5HQA2, W5FB99, W5A9E1, W5EB89, W5B5J5, A0A0C4BJE3, W5FIP7, W5DEJ5, W5B2T7, W5FIL9, W5B354, W5FKD1, Q5I7L1, Q5I7L0, W5F905, Q5I7L3, W5GFT6, W5DFQ0, L0GED8, W5EKP0, A0A077RTE5, W5GN38, W5GGF8, W5B4W4, A0A077S4G0, W5A0V3, W5F4L4, M9MTY6, Q6EZA4, Q7XY23, A7LM55, W5I1R7, W5G3X9, W5HDB0, W5C3Q8, A0A…
5	GO:0010467	gene expression	Biological Process	30	W4ZWK0, A0A077RTE5, W5GN38, W5EW55, W5GGF8, A0A077S4G0, W5F4L4, U5HTD8, W5HQA2, W5A9E1, W5EB89, Q6EZA4, Q7XY23, A0A0C4BKM5, A0A0C4BJE3, Q43312, W5I1R7, W5FIP7, W5A645, W5DEJ5, W5G3X9, W5HDB0, W5C3Q8, Q5I7L1, Q5I7L0, W5CCH5, W5F905, W5BNS0, W5F1A1, Q5I7L3
5	GO:0034645	cellular macromolecule biosynthetic process	Biological Process	24	A0A077RTE5, W5GN38, W5EW55, W5GGF8, A0A077S4G0, W5F4L4, U5HTD8, W5HQA2, W5A9E1, W5EB89, Q6EZA4, Q7XY23, A0A0C4BJE3, W5I1R7, W5FIP7, W5DEJ5, W5G3X9, W5HDB0, W5C3Q8, Q5I7L1, Q5I7L0, W5CCH5, W5F905, Q5I7L3
5	GO:0009059	macromolecule biosynthetic process	Biological Process	24	A0A077RTE5, W5GN38, W5EW55, W5GGF8, A0A077S4G0, W5F4L4, U5HTD8, W5HQA2, W5A9E1, W5EB89, Q6EZA4, Q7XY23, A0A0C4BJE3, W5I1R7, W5FIP7, W5DEJ5, W5G3X9, W5HDB0, W5C3Q8, Q5I7L1, Q5I7L0, W5CCH5, W5F905, Q5I7L3
5	GO:0043412	macromolecule modification	Biological Process	29	L0GED8, W5EKP0, W5ADX0, W5D591, W5GZ92, P31251, W5H4P2, W5B4W4, W5BDL8, W5A0V3, W5GA87, K4MQ41, W5D2H3, W5BMZ7, W5CBQ9, W5HQA2, W5FB99, M9MTY6, A7LM55, W5B5J5, W5B2T7, A0A096US65, W5FIL9, W5B354, W5FKD1, D0VMS4, W5BX80, W5GFT6, W5DFQ0
5	GO:0090304	nucleic acid metabolic process	Biological Process	8	W5FKD1, W5A0V3, W5ADX0, W5I1R7, W5FZL2, W5HG98, W5FH53, W5CXF2
5	GO:0061458	reproductive system development	Biological Process	1	W5GN38
5	GO:0044271	cellular nitrogen compound biosynthetic process	Biological Process	24	A0A077RTE5, W5GN38, W5EW55, W5GGF8, A0A077S4G0, W5F4L4, U5HTD8, W5HQA2, W5A9E1, W5EB89, Q6EZA4, Q7XY23, A0A0C4BJE3, W5I1R7, W5FIP7, W5DEJ5, W5G3X9, W5HDB0, W5C3Q8, Q5I7L1, Q5I7L0, W5CCH5, W5F905, Q5I7L3
6	GO:0043604	amide biosynthetic process	Biological Process	24	A0A077RTE5, W5GN38, W5EW55, W5GGF8, A0A077S4G0, W5F4L4, U5HTD8, W5HQA2, W5A9E1, W5EB89, Q6EZA4, Q7XY23, A0A0C4BJE3, W5I1R7, W5FIP7, W5DEJ5, W5G3X9, W5HDB0, W5C3Q8, Q5I7L1, Q5I7L0, W5CCH5, W5F905, Q5I7L3
6	GO:0006412	translation	Biological Process	24	Q7XY23, A0A0C4BJE3, W5I1R7, W5FIP7, W5DEJ5, W5G3X9, W5HDB0, A0A077RTE5, W5C3Q8, W5GN38, W5EW55, W5GGF8, A0A077S4G0, Q5I7L1, Q5I7L0, W5CCH5, W5F4L4, W5F905, U5HTD8, W5HQA2, W5A9E1, W5EB89, Q5I7L3, Q6EZA4
6	GO:0040029	regulation of gene expression, epigenetic	Biological Process	6	A0A0C4BKM5, W4ZWK0, W5BNS0, W5F1A1, Q43312, W5A645
6	GO:0006464	cellular protein modification process	Biological Process	29	L0GED8, W5EKP0, W5ADX0, W5D591, W5GZ92, P31251, W5H4P2, W5B4W4, W5BDL8, W5A0V3, W5GA87, K4MQ41, W5D2H3, W5BMZ7, W5CBQ9, W5HQA2, W5FB99, M9MTY6, A7LM55, W5B5J5, W5B2T7, A0A096US65, W5FIL9, W5B354, W5FKD1, D0VMS4, W5BX80, W5GFT6, W5DFQ0
6	GO:0043043	peptide biosynthetic process	Biological Process	24	A0A077RTE5, W5GN38, W5EW55, W5GGF8, A0A077S4G0, W5F4L4, U5HTD8, W5HQA2, W5A9E1, W5EB89, Q6EZA4, Q7XY23, A0A0C4BJE3, W5I1R7, W5FIP7, W5DEJ5, W5G3X9, W5HDB0, W5C3Q8, Q5I7L1, Q5I7L0, W5CCH5, W5F905, Q5I7L3

## Sheet: MF
Level	GO_ID	Term	Type	Seqs_Num	Sequences
1	GO:0003674	molecular_function	Molecular Function	235	W5BG62, W4ZWK0, W5A7J0, W5BZL1, W5HN28, W5AT28, W5H4P2, A0MA43, A0MAU9, W5H1J7, W5EDY2, P83970, W5D2H3, A0A068AZ53, Q9M7C4, W4ZXL2, W5DZG0, W5DZG1, Q45NB6, A0A077RXS4, A0A077RAG2, A0A077RF08, A0A077RQ67, Q43312, W5FIP7, W5E0R4, W5FKD1, W5ETI1, W5F905, W5BNS0, W5F1A1, W5DRH6, W5HYJ9, F8RP11, W5DFQ0, W5DXD2, W5H8Z0, W5G5W2, W5FT61, C1J959, W5B8W7, W5AXY3, W5FMI4, A0A077S4G0, W5DW28, W5FB32, W5E0C4,…
2	GO:0005215	transporter activity	Molecular Function	26	W5DXD2, W5CPZ2, W5D0X5, W5HN28, W5AT28, A0A0E3IHU6, W5B4W4, A7J2I2, P83970, A7J2I3, Q9M7C4, W5ASB4, W5FZC0, W5FVE5, W4ZPP9, W5E0X1, W5ATD0, A0A077RF08, B2BAL3, W5E117, C7C5T9, A0A0C4BJZ9, W5DY15, Q2L9B8, A0A0C4BJP2, W5HYJ9
2	GO:0003824	catalytic activity	Molecular Function	114	W5BG62, W5BZL1, W5EAJ4, Q03033, W5HCE5, W5H4P2, W5B486, W5EMB1, W5H1J7, W5CEG1, K4MQ41, W5EDY2, P83970, W5D2H3, W5BMZ7, W5CBQ9, W5FB99, A0A068AZ53, W5EGW3, W4ZXL2, Q45NB6, A0A077RXS4, W5B5J5, A0A077RQ67, A0A096UT67, T1WRJ1, W5B2T7, W5FKD1, W5DRH6, W5B2C9, W5DFQ0, L0GED8, W5HT82, W5H8Z0, W5G5W2, C1J959, W5AXY3, W5HZ47, W5B4W4, W5FB32, W5E0C4, W5FMZ5, W5EDS9, W5DYG7, B2BAL3, W5I1R7, P32112, W5HDB0,…
2	GO:0005488	binding	Molecular Function	157	W5BG62, W4ZWK0, W5A7J0, W5EAJ4, Q03033, W5DWY0, W5H4P2, W5I4U8, W5EW55, A0MA43, A0A096UKE9, W5EMB1, A0MAU9, K4MQ41, P83970, W5D2H3, U5HTD8, W5BMZ7, W5CBQ9, W5HQA2, W5FB99, W5EGW3, W5D9N7, W5A9E1, W5DZG0, W4ZXL2, Q45NB6, W5DZG1, A0A077RXS4, W5FH53, A0A077RAG2, W5B5J5, W5APB1, Q43312, W5E0R4, A0A096UT67, T1WRJ1, W5B2T7, W5FKD1, W5B354, W5ETI1, W5A8B5, W5F905, W5BNS0, W5F1A1, W5DRH6, W5B2C9, F8RP11,…
2	GO:0004871	signal transducer activity	Molecular Function	3	W5EBM3, W5BDL8, W5BWF3
2	GO:0005198	structural molecule activity	Molecular Function	24	Q7XY23, W5HKY9, A0A0C4BJE3, W5I1R7, W5FIP7, W5DEJ5, W5G3X9, A0A077RTE5, W5C3Q8, W5EW55, W5GGF8, A0A077S4G0, Q5I7L1, W5BDL8, Q5I7L0, W5CCH5, W5F4L4, W5F905, U5HTD8, W5HQA2, W5A9E1, Q5I7L3, W5AUH7, Q6EZA4
2	GO:0098772	molecular function regulator	Molecular Function	5	L0GED8, A0MA43, W5HQA2, W5BUE8, W5FXY6
2	GO:0060089	molecular transducer activity	Molecular Function	2	W5BDL8, W5BWF3
3	GO:0016787	hydrolase activity	Molecular Function	31	L0GED8, W5HT82, W5D591, Q03033, W5G125, W5GN38, W5H4P2, W5AXY3, W5B4W4, W5EMB1, W5FGZ0, W5BG19, P83970, W5BK11, W5FB32, W5BUE8, W5FB99, W5EGW3, A0A068AZ53, W5AVB1, A0A077RXS4, W5G9C7, W5I1R7, B2BAL3, P32112, A0A077RUB2, A0A096UT67, D8L9K9, W5BX80, W5DY15, Q2L9B8
3	GO:0008289	lipid binding	Molecular Function	3	A0A096UT18, W5BCD9, W5B2C9
3	GO:0030246	carbohydrate binding	Molecular Function	1	W5B4C2
3	GO:0044877	macromolecular complex binding	Molecular Function	2	W5BX80, W5BWF3
3	GO:1901363	heterocyclic compound binding	Molecular Function	95	W4ZWK0, W5A7J0, Q03033, W5GZ92, P31251, W5B9W5, W5EW55, A0A096UTK7, A0A096UKE9, W5BDL8, W5EMB1, K4MQ41, P83970, W5GAY7, W5D2H3, U5HTD8, W5BMZ7, W5CBQ9, W5HQA2, W5EB89, W5EGW3, W5D9N7, W5DZG0, Q45NB6, W5DZG1, W5HG98, A0A077RXS4, W5FH53, W5FGP3, A0A0C4BJE3, Q43312, W5E0R4, A0A096UT67, W5B2T7, W5FDB5, Q5I7L1, Q5I7L0, W5ETI1, W5A8B5, W5F905, W5BNS0, W5F1A1, F4Y592, W5EA78, Q5I7L3, F4Y595, W5H8Z0, W5H…
3	GO:0016740	transferase activity	Molecular Function	41	W5B4C2, A0A096USZ7, W5BZL1, W5H8Z0, W5ADX0, W5GZ92, P31251, A0A096ULF2, W5HCE5, W5DTQ2, W5B486, W5BDL8, W5A0V3, W5H1J7, K4MQ41, W5GA87, W5GAY7, A0A077RSE3, W5D2H3, W5BMZ7, W5E0C4, W5CBQ9, W5A0E6, W5B5J5, A0A077RQ67, W5FGH0, W5HXV0, W5BLI5, W5EDE4, W5HDD8, W5B2T7, A0A096US65, W5FJF2, W5FKD1, D0VMS4, W5FLB0, W5CJA2, A0A096UMJ7, W5DRH6, W5B2C9, W5GFT6
3	GO:0004872	receptor activity	Molecular Function	2	W5BDL8, W5BWF3
3	GO:0030234	enzyme regulator activity	Molecular Function	5	L0GED8, A0MA43, W5HQA2, W5BUE8, W5FXY6
3	GO:0005515	protein binding	Molecular Function	49	W4ZWK0, W5HKY9, W5A7J0, W5H4P2, A0A0A7NVN8, A0A096UTK7, A0MA43, A0A096UKE9, W5FD92, K4MQ41, W5D2H3, W5EGW3, W5DZG1, A0A077RXS4, W5FGP3, Q43312, W5E0R4, W5FKD1, W5DY15, W5BNS0, W5F1A1, F4Y592, W5EA78, F8RP11, W5GFT6, F4Y595, L0GED8, A0A0C4BJH4, W5FT61, W5HT82, W5GGF1, A0A096UKH0, W5H5H3, W5A0V3, W5DZU8, W5DW28, A0A096USG9, W5GH89, A0A0C4BKM5, W5GES9, W5A645, A0A096USW9, W4ZTZ4, W5A444, W5BX80, L0G…
3	GO:0097159	organic cyclic compound binding	Molecular Function	95	W4ZWK0, W5A7J0, Q03033, W5GZ92, P31251, W5B9W5, W5EW55, A0A096UTK7, A0A096UKE9, W5BDL8, W5EMB1, K4MQ41, P83970, W5GAY7, W5D2H3, U5HTD8, W5BMZ7, W5CBQ9, W5HQA2, W5EB89, W5EGW3, W5D9N7, W5DZG0, Q45NB6, W5DZG1, W5HG98, A0A077RXS4, W5FH53, W5FGP3, A0A0C4BJE3, Q43312, W5E0R4, A0A096UT67, W5B2T7, W5FDB5, Q5I7L1, Q5I7L0, W5ETI1, W5A8B5, W5F905, W5BNS0, W5F1A1, F4Y592, W5EA78, Q5I7L3, F4Y595, W5H8Z0, W5H…
3	GO:0036094	small molecule binding	Molecular Function	40	W5HT82, W5G5W2, Q03033, W5GZ92, P31251, W5G125, W5GN38, W5FEE5, W5H4N1, W5BDL8, W5A0V3, W5EMB1, K4MQ41, P83970, W5GAY7, W5D2H3, W5BMZ7, W5CBQ9, Q9SAU8, W5EB89, W5EGW3, W5D9N7, W5DZG0, Q45NB6, A0A077RXS4, W5HHN0, B2BAL3, W5HDB0, W5HXV0, A0A096UT67, W5B2T7, W5FDB5, A0A096US65, D0VMS4, W5ETI1, W5A8B5, A0A096UTL2, F4Y592, W5BDM2, F4Y595
4	GO:0003682	chromatin binding	Molecular Function	2	W5BX80, W5BWF3
4	GO:1901265	nucleoside phosphate binding	Molecular Function	40	W5HT82, W5G5W2, Q03033, W5GZ92, P31251, W5G125, W5GN38, W5FEE5, W5H4N1, W5BDL8, W5A0V3, W5EMB1, K4MQ41, P83970, W5GAY7, W5D2H3, W5BMZ7, W5CBQ9, Q9SAU8, W5EB89, W5EGW3, W5D9N7, W5DZG0, Q45NB6, A0A077RXS4, W5HHN0, B2BAL3, W5HDB0, W5HXV0, A0A096UT67, W5B2T7, W5FDB5, A0A096US65, D0VMS4, W5ETI1, W5A8B5, A0A096UTL2, F4Y592, W5BDM2, F4Y595
4	GO:0016817	hydrolase activity, acting on acid anhydrides	Molecular Function	2	W5HT82, W5EGW3
4	GO:0000166	nucleotide binding	Molecular Function	40	W5HT82, W5G5W2, Q03033, W5GZ92, P31251, W5G125, W5GN38, W5FEE5, W5H4N1, W5BDL8, W5A0V3, W5EMB1, K4MQ41, P83970, W5GAY7, W5D2H3, W5BMZ7, W5CBQ9, Q9SAU8, W5EB89, W5EGW3, W5D9N7, W5DZG0, Q45NB6, A0A077RXS4, W5HHN0, B2BAL3, W5HDB0, W5HXV0, A0A096UT67, W5B2T7, W5FDB5, A0A096US65, D0VMS4, W5ETI1, W5A8B5, A0A096UTL2, F4Y592, W5BDM2, F4Y595
4	GO:0003676	nucleic acid binding	Molecular Function	59	W4ZWK0, W5A7J0, Q03033, W5B9W5, W5EW55, A0A096UTK7, A0A096UKE9, U5HTD8, W5HQA2, W5EB89, W5DZG1, W5HG98, W5FH53, W5FGP3, A0A0C4BJE3, Q43312, W5E0R4, A0A096UT67, Q5I7L1, Q5I7L0, W5F905, W5BNS0, W5F1A1, W5EA78, Q5I7L3, W5H8Z0, W5GGF1, W5BYT5, W5G125, A0A077RTE5, A0A096UKH0, W5GGF8, A0A077S4G0, P47815, W5H5H3, W5F4L4, W5DZU8, Q3S4H9, A0A096USG9, P40621, Q9XHL9, W5GH89, A0A0C4BKM5, W5GES9, O65794, O65…
4	GO:0016788	hydrolase activity, acting on ester bonds	Molecular Function	1	W5I1R7
4	GO:0016772	transferase activity, transferring phosphorus-containing groups	Molecular Function	10	W5B486, D0VMS4, W5BDL8, K4MQ41, W5GAY7, A0A077RSE3, W5GZ92, W5BMZ7, W5HXV0, A0A096US65
5	GO:0004518	nuclease activity	Molecular Function	1	W5I1R7
5	GO:0003677	DNA binding	Molecular Function	38	W4ZWK0, W5A7J0, W5GGF1, W5BYT5, A0A096UKH0, A0A096UTK7, A0A096UKE9, W5H5H3, W5DZU8, A0A096USG9, W5DZG1, P40621, W5HG98, W5FH53, Q9XHL9, W5GH89, A0A0C4BKM5, W5GES9, W5FGP3, O65794, O65795, W5G255, W5I1R7, Q43312, W5A645, W5E0R4, A0A096USW9, W4ZTZ4, W5A444, W5HZ15, W5BNS0, W5F1A1, W5FZL2, W5EA78, Q8LRU5, W5HA06, W5FG65, W5FES4
5	GO:0016818	hydrolase activity, acting on acid anhydrides, in phosphorus-containing anhydrides	Molecular Function	2	W5HT82, W5EGW3
5	GO:0003723	RNA binding	Molecular Function	21	W5H8Z0, A0A0C4BJE3, Q03033, W5I1R7, W5G125, W5G3X9, A0A077RTE5, W5B9W5, W5EW55, W5GGF8, A0A077S4G0, Q5I7L1, P47815, Q5I7L0, W5F4L4, W5F905, U5HTD8, Q3S4H9, W5HQA2, W5EB89, Q5I7L3
5	GO:0016301	kinase activity	Molecular Function	10	W5B486, D0VMS4, W5BDL8, K4MQ41, W5GAY7, A0A077RSE3, W5GZ92, W5BMZ7, W5HXV0, A0A096US65
6	GO:0008135	translation factor activity, RNA binding	Molecular Function	6	P47815, W5H8Z0, Q03033, Q3S4H9, W5G125, W5B9W5
6	GO:0016462	pyrophosphatase activity	Molecular Function	2	W5HT82, W5EGW3
7	GO:0017111	nucleoside-triphosphatase activity	Molecular Function	2	W5HT82, W5EGW3
8	GO:0003774	motor activity	Molecular Function	2	W5HT82, W5EGW3

## Sheet: CC
Level	GO_ID	Term	Type	Seqs_Num	Sequences
1	GO:0005575	cellular_component	Cellular Component	230	W5BG62, W4ZWK0, W5A7J0, W5HN28, W5AT28, W5H4P2, A0MA43, A0MAU9, W5H1J7, W5E9S8, P83970, W5D2H3, Q9M7C4, Q45NB6, W5DZG1, A0A077RXS4, W5CXF2, A0A077RAG2, A0A077RF08, W4ZRP5, W5FIP7, Q43312, W5E0R4, W5FKD1, W5ETI1, W5F905, W5F1A1, W5BNS0, W5DRH6, W5HYJ9, F8RP11, W5DFQ0, W5DXD2, W5FT61, W5G5W2, W5H8Z0, W5B8W7, W5DP45, W5FMI4, A0A077S4G0, W5DW28, W5FB32, W5E0C4, P46524, W5FZC0, Q6EZA4, W5FMZ5, W5DYG7,…
2	GO:0005623	cell	Cellular Component	208	W5BG62, W4ZWK0, W5A7J0, W5HN28, W5AT28, W5H4P2, A0MA43, A0MAU9, W5H1J7, W5E9S8, P83970, W5D2H3, Q9M7C4, Q45NB6, W5DZG1, A0A077RXS4, W5CXF2, A0A077RF08, W4ZRP5, W5FIP7, Q43312, W5E0R4, W5FKD1, W5ETI1, W5F905, W5F1A1, W5BNS0, W5DRH6, W5HYJ9, F8RP11, W5DFQ0, W5DXD2, W5G5W2, W5H8Z0, W5FT61, W5B8W7, W5DP45, W5FMI4, A0A077S4G0, W5DW28, P46524, W5FZC0, Q6EZA4, W5FMZ5, W5DYG7, O65794, O65795, W5HDB0, W5A…
2	GO:0032991	macromolecular complex	Cellular Component	28	W5H8Z0, Q03033, W5G125, A0A077RTE5, W5B9W5, W5EW55, W5GGF8, A0A077S4G0, P47815, W5F4L4, U5HTD8, Q3S4H9, W5HQA2, W5A9E1, W5AUH7, Q6EZA4, Q7XY23, A0A0C4BJE3, W5I1R7, W5FIP7, W5DEJ5, W5G3X9, W5C3Q8, Q5I7L1, Q5I7L0, W5CCH5, W5F905, Q5I7L3
2	GO:0016020	membrane	Cellular Component	100	W5HN28, W5AT28, Q03033, W5DWY0, W5I4U8, A0MAU9, W5H1J7, K4MQ41, P83970, W5E9S8, W5BMZ7, W5D9N7, Q9M7C4, A5HE90, A0A077RAG2, A0A077RF08, W5APB1, W5E096, W5B354, A0A0C4BJZ9, W5DRH6, W5B2C9, W5HIS2, W5HYJ9, W5DXD2, W5BA01, W5FT61, W5G5W2, W5CMZ9, W5BCD9, W5DP45, W5HZ47, W5B4W4, A7J2I2, W5I2C6, W5FB32, W5E0C4, A0A096USG9, A7J2I3, P46524, W5FZC0, W5FMZ5, W5EDS9, W5AYR7, W4ZR59, W5DJR4, B2BAL3, D0VMS4,…
2	GO:0044464	cell part	Cellular Component	204	W5BG62, W4ZWK0, W5A7J0, W5HN28, W5AT28, W5H4P2, A0MA43, W5H1J7, W5E9S8, P83970, W5D2H3, Q9M7C4, Q45NB6, W5DZG1, A0A077RXS4, W5CXF2, A0A077RF08, W4ZRP5, W5FIP7, Q43312, W5E0R4, W5FKD1, W5ETI1, W5F905, W5F1A1, W5BNS0, W5DRH6, W5HYJ9, F8RP11, W5DFQ0, W5DXD2, W5G5W2, W5H8Z0, W5FT61, W5B8W7, W5DP45, W5FMI4, A0A077S4G0, W5DW28, P46524, W5FZC0, Q6EZA4, W5FMZ5, W5DYG7, O65794, O65795, W5HDB0, W5A645, W5C…
2	GO:0031974	membrane-enclosed lumen	Cellular Component	4	W5FB99, Q8LRU5, A0A096USG9, W5ESC5
2	GO:0044422	organelle part	Cellular Component	4	W5FB99, Q8LRU5, A0A096USG9, W5ESC5
2	GO:0043226	organelle	Cellular Component	144	W5BG62, W4ZWK0, W5A7J0, W5EAJ4, W5DWY0, Q03033, W5HCE5, W5H4P2, A0MA43, W5FFA3, W5EW55, A0A096UKE9, W5H1J7, K4MQ41, W5E9S8, W5D2H3, U5HTD8, W5HQA2, W5FB99, W5D9N7, W5EGW3, W5A9E1, Q9M7C4, W5DZG1, W5FH53, A0A077RXS4, W5CXF2, W5B5J5, W5APB1, W5E096, Q43312, W5FIP7, W5E0R4, A0A096UT67, W5B2T7, W5FKD1, W5ETI1, W5F905, W5BNS0, W5F1A1, F8RP11, W5DFQ0, L0GED8, W5BA01, W5EKP0, W5CI11, W5HT82, W5H8Z0, W5G…
2	GO:0005576	extracellular region	Cellular Component	3	A0A096USZ7, W5EDE4, W5ESC5
3	GO:0030312	external encapsulating structure	Cellular Component	2	W5G5W2, W5ESC5
3	GO:0043227	membrane-bounded organelle	Cellular Component	117	W5BG62, W4ZWK0, W5A7J0, W5EAJ4, W5DWY0, W5HCE5, W5H4P2, A0MA43, W5FFA3, A0A096UKE9, W5H1J7, K4MQ41, W5E9S8, W5D2H3, W5FB99, W5D9N7, W5A9E1, Q9M7C4, W5DZG1, W5FH53, A0A077RXS4, W5CXF2, W5B5J5, W5APB1, W5E096, Q43312, W5E0R4, A0A096UT67, W5B2T7, W5FKD1, W5BNS0, W5F1A1, F8RP11, W5DFQ0, L0GED8, W5BA01, W5EKP0, W5CI11, W5G5W2, W5H8Z0, A0A096UKH0, W5FMI4, W5B4W4, W5DW28, A0A096USG9, A7J2I3, Q6EZA4, W5F…
3	GO:0005622	intracellular	Cellular Component	181	W5BG62, W5CEX6, W4ZWK0, W5A7J0, W5EAJ4, W5DWY0, Q03033, W5HCE5, W5H4P2, A0MA43, W5FFA3, W5B486, W5EW55, A0A096UKE9, W5H1J7, K4MQ41, W5E9S8, W5D2H3, P83970, U5HTD8, W5HQA2, W5FB99, W5D9N7, W5EGW3, W5A9E1, Q9M7C4, W5DZG1, Q45NB6, W5FH53, A0A077RXS4, W5CXF2, W5B5J5, W5APB1, A0A077RF08, W5E096, W4ZRP5, Q43312, W5FIP7, W5E0R4, A0A096UT67, W5B2T7, W5FKD1, W5B354, W5ETI1, W5F905, W5BNS0, W5F1A1, W5HIS2,…
3	GO:0071944	cell periphery	Cellular Component	48	W5HKY9, W5CPZ2, W5D0X5, W5HN28, W5AT28, W5HX23, W5BDL8, K4MQ41, P83970, W5E9S8, W5D9N7, Q9M7C4, W5I8A1, W5FVE5, W4ZPP9, A0A077RF08, W5E096, A0A0C4BJZ9, W5AJ14, W5DRH6, W5B2C9, W5ESC5, W5DXD2, W5G5W2, W4ZR21, W5BCD9, W5DP45, A0A0E3IHU6, W5B4W4, A7J2I2, W5A0V3, M9MTY6, A0A096USG9, A7J2I3, W5ASB4, W5FZC0, W5FMZ5, A0A077RZB4, W5E0X1, W5DJR4, W5AA60, W5E117, C7C5T9, Q7FT21, W5GZQ7, W5CJA2, A0A096UMJ7,…
3	GO:1990904	ribonucleoprotein complex	Cellular Component	28	W5H8Z0, Q03033, W5G125, A0A077RTE5, W5B9W5, W5EW55, W5GGF8, A0A077S4G0, P47815, W5F4L4, U5HTD8, Q3S4H9, W5HQA2, W5A9E1, W5AUH7, Q6EZA4, Q7XY23, A0A0C4BJE3, W5I1R7, W5FIP7, W5DEJ5, W5G3X9, W5C3Q8, Q5I7L1, Q5I7L0, W5CCH5, W5F905, Q5I7L3
3	GO:0043233	organelle lumen	Cellular Component	4	W5FB99, Q8LRU5, A0A096USG9, W5ESC5
3	GO:0012505	endomembrane system	Cellular Component	10	W5FMZ5, W5B4W4, W5HKY9, A0A096UT18, W5CJA2, W5G5W2, W5BLI5, W5D9N7, A0A096USG9, W5ESC5
3	GO:0043229	intracellular organelle	Cellular Component	144	W5BG62, W4ZWK0, W5A7J0, W5EAJ4, W5DWY0, Q03033, W5HCE5, W5H4P2, A0MA43, W5FFA3, W5EW55, A0A096UKE9, W5H1J7, K4MQ41, W5E9S8, W5D2H3, U5HTD8, W5HQA2, W5FB99, W5D9N7, W5EGW3, W5A9E1, Q9M7C4, W5DZG1, W5FH53, A0A077RXS4, W5CXF2, W5B5J5, W5APB1, W5E096, Q43312, W5FIP7, W5E0R4, A0A096UT67, W5B2T7, W5FKD1, W5ETI1, W5F905, W5BNS0, W5F1A1, F8RP11, W5DFQ0, L0GED8, W5BA01, W5EKP0, W5CI11, W5HT82, W5H8Z0, W5G…
3	GO:0044446	intracellular organelle part	Cellular Component	4	W5FB99, Q8LRU5, A0A096USG9, W5ESC5
3	GO:0005886	plasma membrane	Cellular Component	47	W5DXD2, W5HKY9, W5CPZ2, W5D0X5, W4ZR21, W5HN28, W5AT28, W5BCD9, W5DP45, A0A0E3IHU6, W5HX23, W5B4W4, W5BDL8, A7J2I2, W5A0V3, K4MQ41, P83970, W5E9S8, M9MTY6, A0A096USG9, W5D9N7, A7J2I3, Q9M7C4, W5ASB4, W5FZC0, W5I8A1, W5FVE5, W4ZPP9, W5FMZ5, A0A077RZB4, W5E0X1, A0A077RF08, W5DJR4, W5E096, W5AA60, W5E117, C7C5T9, Q7FT21, A0A0C4BJZ9, W5GZQ7, W5AJ14, W5CJA2, A0A096UMJ7, W5DRH6, W5B2C9, A0A0C4BJP2, W5E…
3	GO:0043228	non-membrane-bounded organelle	Cellular Component	38	W5H8Z0, W5HT82, Q03033, W5G125, A0A077RTE5, W5B9W5, A0A0A7NVN8, W5EW55, W5GGF8, A0MA43, A0A077S4G0, P47815, W5BDL8, W5F4L4, U5HTD8, Q3S4H9, W5HQA2, W5FB99, W5A9E1, W5EGW3, A0A096USG9, W5AUH7, Q6EZA4, Q7XY23, A0A0C4BJE3, W5I1R7, W5FIP7, W5DEJ5, W5G3X9, W5C3Q8, Q5I7L1, Q5I7L0, W5CCH5, W5ETI1, W5F905, Q5I7L3, Q8LRU5, W5ESC5
3	GO:0044424	intracellular part	Cellular Component	174	W5BG62, W5CEX6, W4ZWK0, W5A7J0, W5EAJ4, W5DWY0, Q03033, W5HCE5, W5H4P2, A0MA43, W5FFA3, W5B486, W5EW55, A0A096UKE9, W5H1J7, K4MQ41, W5E9S8, W5D2H3, U5HTD8, W5HQA2, W5FB99, W5D9N7, W5EGW3, W5A9E1, Q9M7C4, W5DZG1, Q45NB6, W5FH53, A0A077RXS4, W5CXF2, W5B5J5, W5APB1, A0A077RF08, W5E096, Q43312, W5FIP7, W5E0R4, A0A096UT67, W5B2T7, W5FKD1, W5B354, W5ETI1, W5F905, W5BNS0, W5F1A1, W5HIS2, W5HYJ9, F8RP11,…
4	GO:0043231	intracellular membrane-bounded organelle	Cellular Component	117	W5BG62, W4ZWK0, W5A7J0, W5EAJ4, W5DWY0, W5HCE5, W5H4P2, A0MA43, W5FFA3, A0A096UKE9, W5H1J7, K4MQ41, W5E9S8, W5D2H3, W5FB99, W5D9N7, W5A9E1, Q9M7C4, W5DZG1, W5FH53, A0A077RXS4, W5CXF2, W5B5J5, W5APB1, W5E096, Q43312, W5E0R4, A0A096UT67, W5B2T7, W5FKD1, W5BNS0, W5F1A1, F8RP11, W5DFQ0, L0GED8, W5BA01, W5EKP0, W5CI11, W5G5W2, W5H8Z0, A0A096UKH0, W5FMI4, W5B4W4, W5DW28, A0A096USG9, A7J2I3, Q6EZA4, W5F…
4	GO:0070013	intracellular organelle lumen	Cellular Component	4	W5FB99, Q8LRU5, A0A096USG9, W5ESC5
4	GO:0044444	cytoplasmic part	Cellular Component	104	W5BG62, W5EAJ4, W5A7J0, Q03033, W5DWY0, W5HCE5, W5H4P2, W5FFA3, W5B486, W5EW55, W5H1J7, W5E9S8, U5HTD8, W5HQA2, W5FB99, W5A9E1, W5D9N7, Q9M7C4, A0A077RXS4, W5APB1, W5E096, W5FIP7, A0A096UT67, W5B2T7, W5F905, W5F1A1, W5DFQ0, W5BA01, W5G5W2, W5H8Z0, W5FMI4, A0A077S4G0, W5B4W4, W5DW28, P46524, A0A096USG9, A7J2I3, Q6EZA4, Q7XY23, W5FMZ5, W5DYG7, W5AYR7, W5I1R7, W5C3Q8, W5HDB0, W5CCH5, W5GZQ7, W5E7J2,…
4	GO:0005737	cytoplasm	Cellular Component	132	W5BG62, W5CEX6, W5EAJ4, W5A7J0, Q03033, W5DWY0, W5HCE5, W5H4P2, W5FFA3, W5B486, W5EW55, A0MA43, W5H1J7, K4MQ41, W5E9S8, W5D2H3, U5HTD8, W5HQA2, W5FB99, W5A9E1, W5D9N7, Q9M7C4, Q45NB6, A0A077RXS4, W5APB1, A0A077RF08, W5E096, W5FIP7, A0A096UT67, W5B2T7, W5B354, W5FKD1, W5ETI1, W5F905, W5F1A1, W5HIS2, W5HYJ9, F8RP11, W5DFQ0, L0GED8, W5BA01, W5CI11, W5G5W2, W5H8Z0, W5FT61, W5B8W7, W5FMI4, A0A077S4G0,…
4	GO:0005794	Golgi apparatus	Cellular Component	8	W5FMZ5, W5B4W4, W5HKY9, W5G5W2, W5BLI5, A0A096USG9, W5D9N7, W5ESC5
4	GO:0043232	intracellular non-membrane-bounded organelle	Cellular Component	38	W5H8Z0, W5HT82, Q03033, W5G125, A0A077RTE5, W5B9W5, A0A0A7NVN8, W5EW55, W5GGF8, A0MA43, A0A077S4G0, P47815, W5BDL8, W5F4L4, U5HTD8, Q3S4H9, W5HQA2, W5FB99, W5A9E1, W5EGW3, A0A096USG9, W5AUH7, Q6EZA4, Q7XY23, A0A0C4BJE3, W5I1R7, W5FIP7, W5DEJ5, W5G3X9, W5C3Q8, Q5I7L1, Q5I7L0, W5CCH5, W5ETI1, W5F905, Q5I7L3, Q8LRU5, W5ESC5
4	GO:0030529	intracellular ribonucleoprotein complex	Cellular Component	28	W5H8Z0, Q03033, W5G125, A0A077RTE5, W5B9W5, W5EW55, W5GGF8, A0A077S4G0, P47815, W5F4L4, U5HTD8, Q3S4H9, W5HQA2, W5A9E1, W5AUH7, Q6EZA4, Q7XY23, A0A0C4BJE3, W5I1R7, W5FIP7, W5DEJ5, W5G3X9, W5C3Q8, Q5I7L1, Q5I7L0, W5CCH5, W5F905, Q5I7L3
4	GO:0005783	endoplasmic reticulum	Cellular Component	3	A0A096UT18, W5CJA2, W5D9N7
4	GO:0009579	thylakoid	Cellular Component	6	P69415, W5APB1, W5E7J2, W5DWY0, W5I1S6, A0A096USG9
4	GO:0005618	cell wall	Cellular Component	2	W5G5W2, W5ESC5
4	GO:0044428	nuclear part	Cellular Component	4	W5FB99, Q8LRU5, A0A096USG9, W5ESC5
5	GO:0031981	nuclear lumen	Cellular Component	4	W5FB99, Q8LRU5, A0A096USG9, W5ESC5
5	GO:0009536	plastid	Cellular Component	29	W5BG62, W5BA01, W5A7J0, W5EAJ4, W5G5W2, A0A077RST2, W5DWY0, W5GN38, W5HCE5, W5I1S6, W5FFA3, W5B4W4, W5FGZ0, W5H1J7, W5BCP7, W5EB89, A0A096USG9, W5APB1, W5G9C7, W5HDB0, A0A077RUB2, A0A096UT67, W5FJF2, C7C5T9, P69415, W5BX80, W5E7J2, W5GFT6, W5ESC5
5	GO:0005829	cytosol	Cellular Component	53	A0A096USZ7, W5EAJ4, W5D591, P31251, W5H4P2, W5FPI0, W5FFA3, W5B486, W5EW55, W5BG19, W5E9S8, U5HTD8, W5HQA2, W5BUE8, W5FB99, W5EB89, W5AUH7, A0A077RXS4, A0A0C4BJE3, W5FIP7, W5DEJ5, P93608, W5EDE4, W5B2T7, W5FIL9, Q5I7L1, Q5I7L0, W5AJ14, W5F905, Q5I7L3, W5DFQ0, W5ESC5, W5B4C2, W5G5W2, A0A077RTE5, W5GN38, W5H4N1, W5GGF8, A0A077S4G0, W5A0V3, W5F4L4, W5DW28, P46524, M9MTY6, A0A096USG9, Q7XY23, W5I1R7,…
5	GO:0005840	ribosome	Cellular Component	28	W5H8Z0, Q03033, W5G125, A0A077RTE5, W5B9W5, W5EW55, W5GGF8, A0A077S4G0, P47815, W5F4L4, U5HTD8, Q3S4H9, W5HQA2, W5A9E1, W5AUH7, Q6EZA4, Q7XY23, A0A0C4BJE3, W5I1R7, W5FIP7, W5DEJ5, W5G3X9, W5C3Q8, Q5I7L1, Q5I7L0, W5CCH5, W5F905, Q5I7L3
5	GO:0005730	nucleolus	Cellular Component	4	W5FB99, Q8LRU5, A0A096USG9, W5ESC5
5	GO:0005773	vacuole	Cellular Component	14	W5FMZ5, W5BA01, W5ATD0, W5DYG7, W5G5W2, W5B4W4, W5DY15, W5F1A1, A0A096USG9, A7J2I3, Q9M7C4, W5ASB4, W5ESC5, W5FVE5
5	GO:0005856	cytoskeleton	Cellular Component	6	A0MA43, W5BDL8, W5ETI1, W5HT82, W5EGW3, A0A0A7NVN8
5	GO:0042579	microbody	Cellular Component	1	W5DYG7
5	GO:0005634	nucleus	Cellular Component	71	W4ZWK0, W5A7J0, W5ADX0, W5D591, P31251, W5H4P2, A0A096UTK7, A0MA43, A0A096UKE9, W5BDL8, K4MQ41, W5E9S8, W5D2H3, W5FB99, W5BUE8, W5A9E1, W5DZG1, W5HG98, W5FH53, A0A077RXS4, W5CXF2, W5B5J5, W5FGP3, Q43312, W5E0R4, W5B2T7, W5FIL9, W5FKD1, A0A096UT18, W5BNS0, W5F1A1, W5EA78, F8RP11, W5ESC5, W5DFQ0, L0GED8, W5EKP0, W5CI11, W5H8Z0, W5GGF1, W5BYT5, A0A096UKH0, W5H5H3, W5A0V3, W5DZU8, W5DW28, W5FBX6, A0A…
5	GO:0005739	mitochondrion	Cellular Component	15	W5AYR7, W5E096, W5G5W2, W5GZ92, W5HDB0, W5C3Q8, W5GN38, W5B2T7, W5FED7, W5FMI4, W5BX80, W5FLB0, W5CBR8, W5EB89, W5ESC5
6	GO:0005777	peroxisome	Cellular Component	1	W5DYG7
