# Supplementary material for: Comprehensive profiling of lysine ubiquitome reveals diverse functions of lysine ubiquitination in common wheat
Source: Sci Rep. 2017 Oct 19;7:13601. doi: 10.1038/s41598-017-13992-y (PMC5648756; doi:10.1038/s41598-017-13992-y)
Supplement: Supplementary file 6 — Additional file 5 [file 41598_2017_13992_MOESM6_ESM.xlsx]

## Sheet: query2map
Comprehensive profiling of lysine ubiquitome reveals diverse functions of lysine ubiquitination in common wheat
Ning Zhang, Lingran Zhang, Chaonan Shi, Qiuzhen Tian, Guoguo Lv, Ying Wang, Dangqun Cui, Feng Chen*
Additional file 5 KEGG metabolic pathways of ubiquitinated proteins in wheat seedlings
Protein_ID	KO	Name	Definition	Map_ID	Map_Name	URL
F8RP11	K09553	STIP1	stress-induced-phosphoprotein 1	map05020	Prion diseases	http://www.kegg.jp/kegg-bin/show_pathway?map05020+K09553
Q7FT21	K03671	trxA	thioredoxin 1	map04621	NOD-like receptor signaling pathway	http://www.kegg.jp/kegg-bin/show_pathway?map04621+K03671
A0A096UKH0	K11251	H2A	histone H2A	map05034	Alcoholism	http://www.kegg.jp/kegg-bin/show_pathway?map05034+K11251
A0A096UKH0	K11251	H2A	histone H2A	map05322	Systemic lupus erythematosus	http://www.kegg.jp/kegg-bin/show_pathway?map05322+K11251
P04464	K02183	CALM	calmodulin	map04014	Ras signaling pathway	http://www.kegg.jp/kegg-bin/show_pathway?map04014+K02183
P04464	K02183	CALM	calmodulin	map04015	Rap1 signaling pathway	http://www.kegg.jp/kegg-bin/show_pathway?map04015+K02183
P04464	K02183	CALM	calmodulin	map04016	MAPK signaling pathway - plant	http://www.kegg.jp/kegg-bin/show_pathway?map04016+K02183
P04464	K02183	CALM	calmodulin	map04020	Calcium signaling pathway	http://www.kegg.jp/kegg-bin/show_pathway?map04020+K02183
P04464	K02183	CALM	calmodulin	map04022	cGMP-PKG signaling pathway	http://www.kegg.jp/kegg-bin/show_pathway?map04022+K02183
P04464	K02183	CALM	calmodulin	map04024	cAMP signaling pathway	http://www.kegg.jp/kegg-bin/show_pathway?map04024+K02183
P04464	K02183	CALM	calmodulin	map04070	Phosphatidylinositol signaling system	http://www.kegg.jp/kegg-bin/show_pathway?map04070+K02183
P04464	K02183	CALM	calmodulin	map04114	Oocyte meiosis	http://www.kegg.jp/kegg-bin/show_pathway?map04114+K02183
P04464	K02183	CALM	calmodulin	map04261	Adrenergic signaling in cardiomyocytes	http://www.kegg.jp/kegg-bin/show_pathway?map04261+K02183
P04464	K02183	CALM	calmodulin	map04270	Vascular smooth muscle contraction	http://www.kegg.jp/kegg-bin/show_pathway?map04270+K02183
P04464	K02183	CALM	calmodulin	map04626	Plant-pathogen interaction	http://www.kegg.jp/kegg-bin/show_pathway?map04626+K02183
P04464	K02183	CALM	calmodulin	map04713	Circadian entrainment	http://www.kegg.jp/kegg-bin/show_pathway?map04713+K02183
P04464	K02183	CALM	calmodulin	map04720	Long-term potentiation	http://www.kegg.jp/kegg-bin/show_pathway?map04720+K02183
P04464	K02183	CALM	calmodulin	map04722	Neurotrophin signaling pathway	http://www.kegg.jp/kegg-bin/show_pathway?map04722+K02183
P04464	K02183	CALM	calmodulin	map04728	Dopaminergic synapse	http://www.kegg.jp/kegg-bin/show_pathway?map04728+K02183
P04464	K02183	CALM	calmodulin	map04740	Olfactory transduction	http://www.kegg.jp/kegg-bin/show_pathway?map04740+K02183
P04464	K02183	CALM	calmodulin	map04744	Phototransduction	http://www.kegg.jp/kegg-bin/show_pathway?map04744+K02183
P04464	K02183	CALM	calmodulin	map04745	Phototransduction - fly	http://www.kegg.jp/kegg-bin/show_pathway?map04745+K02183
P04464	K02183	CALM	calmodulin	map04750	Inflammatory mediator regulation of TRP channels	http://www.kegg.jp/kegg-bin/show_pathway?map04750+K02183
P04464	K02183	CALM	calmodulin	map04910	Insulin signaling pathway	http://www.kegg.jp/kegg-bin/show_pathway?map04910+K02183
P04464	K02183	CALM	calmodulin	map04912	GnRH signaling pathway	http://www.kegg.jp/kegg-bin/show_pathway?map04912+K02183
P04464	K02183	CALM	calmodulin	map04915	Estrogen signaling pathway	http://www.kegg.jp/kegg-bin/show_pathway?map04915+K02183
P04464	K02183	CALM	calmodulin	map04916	Melanogenesis	http://www.kegg.jp/kegg-bin/show_pathway?map04916+K02183
P04464	K02183	CALM	calmodulin	map04921	Oxytocin signaling pathway	http://www.kegg.jp/kegg-bin/show_pathway?map04921+K02183
P04464	K02183	CALM	calmodulin	map04922	Glucagon signaling pathway	http://www.kegg.jp/kegg-bin/show_pathway?map04922+K02183
P04464	K02183	CALM	calmodulin	map04924	Renin secretion	http://www.kegg.jp/kegg-bin/show_pathway?map04924+K02183
P04464	K02183	CALM	calmodulin	map04925	Aldosterone synthesis and secretion	http://www.kegg.jp/kegg-bin/show_pathway?map04925+K02183
P04464	K02183	CALM	calmodulin	map04970	Salivary secretion	http://www.kegg.jp/kegg-bin/show_pathway?map04970+K02183
P04464	K02183	CALM	calmodulin	map04971	Gastric acid secretion	http://www.kegg.jp/kegg-bin/show_pathway?map04971+K02183
P04464	K02183	CALM	calmodulin	map05010	Alzheimer's disease	http://www.kegg.jp/kegg-bin/show_pathway?map05010+K02183
P04464	K02183	CALM	calmodulin	map05031	Amphetamine addiction	http://www.kegg.jp/kegg-bin/show_pathway?map05031+K02183
P04464	K02183	CALM	calmodulin	map05034	Alcoholism	http://www.kegg.jp/kegg-bin/show_pathway?map05034+K02183
P04464	K02183	CALM	calmodulin	map05133	Pertussis	http://www.kegg.jp/kegg-bin/show_pathway?map05133+K02183
P04464	K02183	CALM	calmodulin	map05152	Tuberculosis	http://www.kegg.jp/kegg-bin/show_pathway?map05152+K02183
P04464	K02183	CALM	calmodulin	map05214	Glioma	http://www.kegg.jp/kegg-bin/show_pathway?map05214+K02183
W5BG62	K01601	rbcL	ribulose-bisphosphate carboxylase large chain [EC:4.1.1.39;]	map00630	Glyoxylate and dicarboxylate metabolism	http://www.kegg.jp/kegg-bin/show_pathway?map00630+K01601
W5BG62	K01601	rbcL	ribulose-bisphosphate carboxylase large chain [EC:4.1.1.39;]	map00710	Carbon fixation in photosynthetic organisms	http://www.kegg.jp/kegg-bin/show_pathway?map00710+K01601
W5BG62	K01601	rbcL	ribulose-bisphosphate carboxylase large chain [EC:4.1.1.39;]	map01200	Carbon metabolism	http://www.kegg.jp/kegg-bin/show_pathway?map01200+K01601
W5FG65	K11275	H1_5	histone H1/5
W5DZU8	K11252	H2B	histone H2B	map05034	Alcoholism	http://www.kegg.jp/kegg-bin/show_pathway?map05034+K11252
W5DZU8	K11252	H2B	histone H2B	map05203	Viral carcinogenesis	http://www.kegg.jp/kegg-bin/show_pathway?map05203+K11252
W5DZU8	K11252	H2B	histone H2B	map05322	Systemic lupus erythematosus	http://www.kegg.jp/kegg-bin/show_pathway?map05322+K11252
P31251	K03178	UBE1, UBA1	ubiquitin-activating enzyme E1 [EC:6.2.1.45;]	map04120	Ubiquitin mediated proteolysis	http://www.kegg.jp/kegg-bin/show_pathway?map04120+K03178
P31251	K03178	UBE1, UBA1	ubiquitin-activating enzyme E1 [EC:6.2.1.45;]	map05012	Parkinson's disease	http://www.kegg.jp/kegg-bin/show_pathway?map05012+K03178
W5B2T7	K03178	UBE1, UBA1	ubiquitin-activating enzyme E1 [EC:6.2.1.45;]	map04120	Ubiquitin mediated proteolysis	http://www.kegg.jp/kegg-bin/show_pathway?map04120+K03178
W5B2T7	K03178	UBE1, UBA1	ubiquitin-activating enzyme E1 [EC:6.2.1.45;]	map05012	Parkinson's disease	http://www.kegg.jp/kegg-bin/show_pathway?map05012+K03178
P32112	K01251	E3.3.1.1, ahcY	adenosylhomocysteinase [EC:3.3.1.1;]	map00270	Cysteine and methionine metabolism	http://www.kegg.jp/kegg-bin/show_pathway?map00270+K01251
P40621	K11296	HMGB3	high mobility group protein B3
P46524
P47815	K03236	EIF1A	translation initiation factor 1A	map03013	RNA transport	http://www.kegg.jp/kegg-bin/show_pathway?map03013+K03236
W5A7J0	K11253	H3	histone H3	map05034	Alcoholism	http://www.kegg.jp/kegg-bin/show_pathway?map05034+K11253
W5A7J0	K11253	H3	histone H3	map05202	Transcriptional misregulation in cancer	http://www.kegg.jp/kegg-bin/show_pathway?map05202+K11253
W5A7J0	K11253	H3	histone H3	map05322	Systemic lupus erythematosus	http://www.kegg.jp/kegg-bin/show_pathway?map05322+K11253
P69415	K02691	psaC	photosystem I subunit VII	map00195	Photosynthesis	http://www.kegg.jp/kegg-bin/show_pathway?map00195+K02691
P83970	K01535	PMA1, PMA2	H+-transporting ATPase [EC:3.6.3.6;]	map00190	Oxidative phosphorylation	http://www.kegg.jp/kegg-bin/show_pathway?map00190+K01535
W5APB1	K02717	psbP	photosystem II oxygen-evolving enhancer protein 2	map00195	Photosynthesis	http://www.kegg.jp/kegg-bin/show_pathway?map00195+K02717
Q03033	K03231	EEF1A	elongation factor 1-alpha	map03013	RNA transport	http://www.kegg.jp/kegg-bin/show_pathway?map03013+K03231
Q03033	K03231	EEF1A	elongation factor 1-alpha	map05134	Legionellosis	http://www.kegg.jp/kegg-bin/show_pathway?map05134+K03231
Q43312	K11251	H2A	histone H2A	map05034	Alcoholism	http://www.kegg.jp/kegg-bin/show_pathway?map05034+K11251
Q43312	K11251	H2A	histone H2A	map05322	Systemic lupus erythematosus	http://www.kegg.jp/kegg-bin/show_pathway?map05322+K11251
A0A068AZ53	K10752	RBBP4, HAT2, CAF1, MIS16	histone-binding protein RBBP4
A0A077RAG2
A0A077RF08	K15382	SLC50A, SWEET	solute carrier family 50 (sugar transporter)
A0A077RQ67	K06617	E2.4.1.82	raffinose synthase [EC:2.4.1.82;]	map00052	Galactose metabolism	http://www.kegg.jp/kegg-bin/show_pathway?map00052+K06617
A0A077RQQ3	K10532	HGSNAT	heparan-alpha-glucosaminide N-acetyltransferase [EC:2.3.1.78;]	map00531	Glycosaminoglycan degradation	http://www.kegg.jp/kegg-bin/show_pathway?map00531+K10532
A0A077RQQ3	K10532	HGSNAT	heparan-alpha-glucosaminide N-acetyltransferase [EC:2.3.1.78;]	map04142	Lysosome	http://www.kegg.jp/kegg-bin/show_pathway?map04142+K10532
A0A077RRB6	K17479	GRXCR1	glutaredoxin domain-containing cysteine-rich protein 1
A0A077RSE3	K00873	PK, pyk	pyruvate kinase [EC:2.7.1.40;]	map00010	Glycolysis / Gluconeogenesis	http://www.kegg.jp/kegg-bin/show_pathway?map00010+K00873
A0A077RSE3	K00873	PK, pyk	pyruvate kinase [EC:2.7.1.40;]	map00230	Purine metabolism	http://www.kegg.jp/kegg-bin/show_pathway?map00230+K00873
A0A077RSE3	K00873	PK, pyk	pyruvate kinase [EC:2.7.1.40;]	map00620	Pyruvate metabolism	http://www.kegg.jp/kegg-bin/show_pathway?map00620+K00873
A0A077RSE3	K00873	PK, pyk	pyruvate kinase [EC:2.7.1.40;]	map01200	Carbon metabolism	http://www.kegg.jp/kegg-bin/show_pathway?map01200+K00873
A0A077RSE3	K00873	PK, pyk	pyruvate kinase [EC:2.7.1.40;]	map01230	Biosynthesis of amino acids	http://www.kegg.jp/kegg-bin/show_pathway?map01230+K00873
A0A077RSE3	K00873	PK, pyk	pyruvate kinase [EC:2.7.1.40;]	map04922	Glucagon signaling pathway	http://www.kegg.jp/kegg-bin/show_pathway?map04922+K00873
A0A077RSE3	K00873	PK, pyk	pyruvate kinase [EC:2.7.1.40;]	map04930	Type II diabetes mellitus	http://www.kegg.jp/kegg-bin/show_pathway?map04930+K00873
A0A077RSE3	K00873	PK, pyk	pyruvate kinase [EC:2.7.1.40;]	map05203	Viral carcinogenesis	http://www.kegg.jp/kegg-bin/show_pathway?map05203+K00873
A0A077RSE3	K00873	PK, pyk	pyruvate kinase [EC:2.7.1.40;]	map05230	Central carbon metabolism in cancer	http://www.kegg.jp/kegg-bin/show_pathway?map05230+K00873
A0A077RST2	K01673	cynT, can	carbonic anhydrase [EC:4.2.1.1;]	map00910	Nitrogen metabolism	http://www.kegg.jp/kegg-bin/show_pathway?map00910+K01673
A0A077RTE5	K02940	RP-L9e, RPL9	large subunit ribosomal protein L9e	map03010	Ribosome	http://www.kegg.jp/kegg-bin/show_pathway?map03010+K02940
A0A077RUB2
A0A077RXS4	K03065	PSMC3, RPT5	26S proteasome regulatory subunit T5	map03050	Proteasome	http://www.kegg.jp/kegg-bin/show_pathway?map03050+K03065
A0A077RXS4	K03065	PSMC3, RPT5	26S proteasome regulatory subunit T5	map05169	Epstein-Barr virus infection	http://www.kegg.jp/kegg-bin/show_pathway?map05169+K03065
A0A077RY88
A0A077RZB4
A0A077S2A9
W5CBQ9	K06689	UBE2D, UBC4, UBC5	ubiquitin-conjugating enzyme E2 D [EC:2.3.2.23;]	map04013	MAPK signaling pathway - fly	http://www.kegg.jp/kegg-bin/show_pathway?map04013+K06689
W5CBQ9	K06689	UBE2D, UBC4, UBC5	ubiquitin-conjugating enzyme E2 D [EC:2.3.2.23;]	map04120	Ubiquitin mediated proteolysis	http://www.kegg.jp/kegg-bin/show_pathway?map04120+K06689
W5CBQ9	K06689	UBE2D, UBC4, UBC5	ubiquitin-conjugating enzyme E2 D [EC:2.3.2.23;]	map04141	Protein processing in endoplasmic reticulum	http://www.kegg.jp/kegg-bin/show_pathway?map04141+K06689
W5CBQ9	K06689	UBE2D, UBC4, UBC5	ubiquitin-conjugating enzyme E2 D [EC:2.3.2.23;]	map04624	Toll and Imd signaling pathway	http://www.kegg.jp/kegg-bin/show_pathway?map04624+K06689
A0A077S4G0	K02981	RP-S2e, RPS2	small subunit ribosomal protein S2e	map03010	Ribosome	http://www.kegg.jp/kegg-bin/show_pathway?map03010+K02981
A0A096UKE9	K11252	H2B	histone H2B	map05034	Alcoholism	http://www.kegg.jp/kegg-bin/show_pathway?map05034+K11252
A0A096UKE9	K11252	H2B	histone H2B	map05203	Viral carcinogenesis	http://www.kegg.jp/kegg-bin/show_pathway?map05203+K11252
A0A096UKE9	K11252	H2B	histone H2B	map05322	Systemic lupus erythematosus	http://www.kegg.jp/kegg-bin/show_pathway?map05322+K11252
W5BDL8	K20715	PHOT	phototropin [EC:2.7.11.1;]
A0A096ULF2	K00799	GST, gst	glutathione S-transferase [EC:2.5.1.18;]	map00480	Glutathione metabolism	http://www.kegg.jp/kegg-bin/show_pathway?map00480+K00799
A0A096ULF2	K00799	GST, gst	glutathione S-transferase [EC:2.5.1.18;]	map00980	Metabolism of xenobiotics by cytochrome P450	http://www.kegg.jp/kegg-bin/show_pathway?map00980+K00799
A0A096ULF2	K00799	GST, gst	glutathione S-transferase [EC:2.5.1.18;]	map00982	Drug metabolism - cytochrome P450	http://www.kegg.jp/kegg-bin/show_pathway?map00982+K00799
A0A096ULF2	K00799	GST, gst	glutathione S-transferase [EC:2.5.1.18;]	map01524	Platinum drug resistance	http://www.kegg.jp/kegg-bin/show_pathway?map01524+K00799
A0A096ULF2	K00799	GST, gst	glutathione S-transferase [EC:2.5.1.18;]	map05204	Chemical carcinogenesis	http://www.kegg.jp/kegg-bin/show_pathway?map05204+K00799
A0A096UMJ7	K10999	CESA	cellulose synthase A [EC:2.4.1.12;]
W5B2C9
A0A096UP27
A0A096US65
A0A096UT67	K11594	DDX3X, bel	ATP-dependent RNA helicase DDX3X [EC:3.6.4.13;]	map04622	RIG-I-like receptor signaling pathway	http://www.kegg.jp/kegg-bin/show_pathway?map04622+K11594
A0A096UT67	K11594	DDX3X, bel	ATP-dependent RNA helicase DDX3X [EC:3.6.4.13;]	map05161	Hepatitis B	http://www.kegg.jp/kegg-bin/show_pathway?map05161+K11594
A0A096UT67	K11594	DDX3X, bel	ATP-dependent RNA helicase DDX3X [EC:3.6.4.13;]	map05203	Viral carcinogenesis	http://www.kegg.jp/kegg-bin/show_pathway?map05203+K11594
A0A096USW9	K11252	H2B	histone H2B	map05034	Alcoholism	http://www.kegg.jp/kegg-bin/show_pathway?map05034+K11252
A0A096USW9	K11252	H2B	histone H2B	map05203	Viral carcinogenesis	http://www.kegg.jp/kegg-bin/show_pathway?map05203+K11252
A0A096USW9	K11252	H2B	histone H2B	map05322	Systemic lupus erythematosus	http://www.kegg.jp/kegg-bin/show_pathway?map05322+K11252
A0A096USZ7	K00549	metE	5-methyltetrahydropteroyltriglutamate--homocysteine methyltransferase [EC:2.1.1.14;]	map00270	Cysteine and methionine metabolism	http://www.kegg.jp/kegg-bin/show_pathway?map00270+K00549
A0A096USZ7	K00549	metE	5-methyltetrahydropteroyltriglutamate--homocysteine methyltransferase [EC:2.1.1.14;]	map00450	Selenocompound metabolism	http://www.kegg.jp/kegg-bin/show_pathway?map00450+K00549
A0A096USZ7	K00549	metE	5-methyltetrahydropteroyltriglutamate--homocysteine methyltransferase [EC:2.1.1.14;]	map01230	Biosynthesis of amino acids	http://www.kegg.jp/kegg-bin/show_pathway?map01230+K00549
A0A096UT18
A0A096UTK7	K11252	H2B	histone H2B	map05034	Alcoholism	http://www.kegg.jp/kegg-bin/show_pathway?map05034+K11252
A0A096UTK7	K11252	H2B	histone H2B	map05203	Viral carcinogenesis	http://www.kegg.jp/kegg-bin/show_pathway?map05203+K11252
A0A096UTK7	K11252	H2B	histone H2B	map05322	Systemic lupus erythematosus	http://www.kegg.jp/kegg-bin/show_pathway?map05322+K11252
A0A096UTL2	K00134	GAPDH, gapA	glyceraldehyde 3-phosphate dehydrogenase [EC:1.2.1.12;]	map00010	Glycolysis / Gluconeogenesis	http://www.kegg.jp/kegg-bin/show_pathway?map00010+K00134
A0A096UTL2	K00134	GAPDH, gapA	glyceraldehyde 3-phosphate dehydrogenase [EC:1.2.1.12;]	map00710	Carbon fixation in photosynthetic organisms	http://www.kegg.jp/kegg-bin/show_pathway?map00710+K00134
A0A096UTL2	K00134	GAPDH, gapA	glyceraldehyde 3-phosphate dehydrogenase [EC:1.2.1.12;]	map01200	Carbon metabolism	http://www.kegg.jp/kegg-bin/show_pathway?map01200+K00134
A0A096UTL2	K00134	GAPDH, gapA	glyceraldehyde 3-phosphate dehydrogenase [EC:1.2.1.12;]	map01230	Biosynthesis of amino acids	http://www.kegg.jp/kegg-bin/show_pathway?map01230+K00134
A0A096UTL2	K00134	GAPDH, gapA	glyceraldehyde 3-phosphate dehydrogenase [EC:1.2.1.12;]	map04066	HIF-1 signaling pathway	http://www.kegg.jp/kegg-bin/show_pathway?map04066+K00134
A0A096UTL2	K00134	GAPDH, gapA	glyceraldehyde 3-phosphate dehydrogenase [EC:1.2.1.12;]	map05010	Alzheimer's disease	http://www.kegg.jp/kegg-bin/show_pathway?map05010+K00134
A0A096UUN4	K10256	FAD2	omega-6 fatty acid desaturase / acyl-lipid omega-6 desaturase (Delta-12 desaturase) [EC:1.14.19.6;1.14.19.22;]	map01040	Biosynthesis of unsaturated fatty acids	http://www.kegg.jp/kegg-bin/show_pathway?map01040+K10256
A0A096UUN4	K10256	FAD2	omega-6 fatty acid desaturase / acyl-lipid omega-6 desaturase (Delta-12 desaturase) [EC:1.14.19.6;1.14.19.22;]	map01212	Fatty acid metabolism	http://www.kegg.jp/kegg-bin/show_pathway?map01212+K10256
W5HT82
A0A0A7NVN8	K05765	CFL	cofilin	map04360	Axon guidance	http://www.kegg.jp/kegg-bin/show_pathway?map04360+K05765
A0A0A7NVN8	K05765	CFL	cofilin	map04666	Fc gamma R-mediated phagocytosis	http://www.kegg.jp/kegg-bin/show_pathway?map04666+K05765
A0A0A7NVN8	K05765	CFL	cofilin	map04810	Regulation of actin cytoskeleton	http://www.kegg.jp/kegg-bin/show_pathway?map04810+K05765
A0A0A7NVN8	K05765	CFL	cofilin	map05133	Pertussis	http://www.kegg.jp/kegg-bin/show_pathway?map05133+K05765
W5A066	K10046	GME	GDP-D-mannose 3', 5'-epimerase [EC:5.1.3.18;]	map00053	Ascorbate and aldarate metabolism	http://www.kegg.jp/kegg-bin/show_pathway?map00053+K10046
W5A066	K10046	GME	GDP-D-mannose 3', 5'-epimerase [EC:5.1.3.18;]	map00520	Amino sugar and nucleotide sugar metabolism	http://www.kegg.jp/kegg-bin/show_pathway?map00520+K10046
A0A0C4BJ74	K00131	gapN	glyceraldehyde-3-phosphate dehydrogenase (NADP+) [EC:1.2.1.9;]	map00010	Glycolysis / Gluconeogenesis	http://www.kegg.jp/kegg-bin/show_pathway?map00010+K00131
A0A0C4BJ74	K00131	gapN	glyceraldehyde-3-phosphate dehydrogenase (NADP+) [EC:1.2.1.9;]	map00030	Pentose phosphate pathway	http://www.kegg.jp/kegg-bin/show_pathway?map00030+K00131
A0A0C4BJ74	K00131	gapN	glyceraldehyde-3-phosphate dehydrogenase (NADP+) [EC:1.2.1.9;]	map01200	Carbon metabolism	http://www.kegg.jp/kegg-bin/show_pathway?map01200+K00131
A0A0C4BJE3	K02865	RP-L10Ae, RPL10A	large subunit ribosomal protein L10Ae	map03010	Ribosome	http://www.kegg.jp/kegg-bin/show_pathway?map03010+K02865
A0A0C4BJH4	K06630	YWHAE	14-3-3 protein epsilon	map04011	MAPK signaling pathway - yeast	http://www.kegg.jp/kegg-bin/show_pathway?map04011+K06630
A0A0C4BJH4	K06630	YWHAE	14-3-3 protein epsilon	map04110	Cell cycle	http://www.kegg.jp/kegg-bin/show_pathway?map04110+K06630
A0A0C4BJH4	K06630	YWHAE	14-3-3 protein epsilon	map04114	Oocyte meiosis	http://www.kegg.jp/kegg-bin/show_pathway?map04114+K06630
A0A0C4BJH4	K06630	YWHAE	14-3-3 protein epsilon	map04151	PI3K-Akt signaling pathway	http://www.kegg.jp/kegg-bin/show_pathway?map04151+K06630
A0A0C4BJH4	K06630	YWHAE	14-3-3 protein epsilon	map04390	Hippo signaling pathway	http://www.kegg.jp/kegg-bin/show_pathway?map04390+K06630
A0A0C4BJH4	K06630	YWHAE	14-3-3 protein epsilon	map04391	Hippo signaling pathway - fly	http://www.kegg.jp/kegg-bin/show_pathway?map04391+K06630
A0A0C4BJH4	K06630	YWHAE	14-3-3 protein epsilon	map04722	Neurotrophin signaling pathway	http://www.kegg.jp/kegg-bin/show_pathway?map04722+K06630
A0A0C4BJH4	K06630	YWHAE	14-3-3 protein epsilon	map05169	Epstein-Barr virus infection	http://www.kegg.jp/kegg-bin/show_pathway?map05169+K06630
A0A0C4BJH4	K06630	YWHAE	14-3-3 protein epsilon	map05203	Viral carcinogenesis	http://www.kegg.jp/kegg-bin/show_pathway?map05203+K06630
A0A0C4BJP2
A0A0C4BJZ9
A0A0C4BKM5	K11251	H2A	histone H2A	map05034	Alcoholism	http://www.kegg.jp/kegg-bin/show_pathway?map05034+K11251
A0A0C4BKM5	K11251	H2A	histone H2A	map05322	Systemic lupus erythematosus	http://www.kegg.jp/kegg-bin/show_pathway?map05322+K11251
A0A0E3IHU6	K08176	PHO84	MFS transporter, PHS family, inorganic phosphate transporter
W5DYG7	K04565	SOD1	superoxide dismutase, Cu-Zn family [EC:1.15.1.1;]	map04146	Peroxisome	http://www.kegg.jp/kegg-bin/show_pathway?map04146+K04565
W5DYG7	K04565	SOD1	superoxide dismutase, Cu-Zn family [EC:1.15.1.1;]	map04213	Longevity regulating pathway - multiple species	http://www.kegg.jp/kegg-bin/show_pathway?map04213+K04565
W5DYG7	K04565	SOD1	superoxide dismutase, Cu-Zn family [EC:1.15.1.1;]	map05014	Amyotrophic lateral sclerosis (ALS)	http://www.kegg.jp/kegg-bin/show_pathway?map05014+K04565
W5DYG7	K04565	SOD1	superoxide dismutase, Cu-Zn family [EC:1.15.1.1;]	map05016	Huntington's disease	http://www.kegg.jp/kegg-bin/show_pathway?map05016+K04565
W5DYG7	K04565	SOD1	superoxide dismutase, Cu-Zn family [EC:1.15.1.1;]	map05020	Prion diseases	http://www.kegg.jp/kegg-bin/show_pathway?map05020+K04565
A0MA43	K15306	RANBP1	Ran-binding protein 1	map05166	HTLV-I infection	http://www.kegg.jp/kegg-bin/show_pathway?map05166+K15306
A0MA43	K15306	RANBP1	Ran-binding protein 1	map05203	Viral carcinogenesis	http://www.kegg.jp/kegg-bin/show_pathway?map05203+K15306
A0MAU9	K17278	PGRMC1_2	membrane-associated progesterone receptor component
A5HE90
A7J2I2	K09872	PIP	aquaporin PIP
A7J2I3	K09872	PIP	aquaporin PIP
A7LM55	K01802	E5.2.1.8	peptidylprolyl isomerase [EC:5.2.1.8;]
A7VL25
D0VMS4
B2BAL3	K02147	ATPeV1B, ATP6B	V-type H+-transporting ATPase subunit B	map00190	Oxidative phosphorylation	http://www.kegg.jp/kegg-bin/show_pathway?map00190+K02147
B2BAL3	K02147	ATPeV1B, ATP6B	V-type H+-transporting ATPase subunit B	map04145	Phagosome	http://www.kegg.jp/kegg-bin/show_pathway?map04145+K02147
B2BAL3	K02147	ATPeV1B, ATP6B	V-type H+-transporting ATPase subunit B	map04150	mTOR signaling pathway	http://www.kegg.jp/kegg-bin/show_pathway?map04150+K02147
B2BAL3	K02147	ATPeV1B, ATP6B	V-type H+-transporting ATPase subunit B	map04721	Synaptic vesicle cycle	http://www.kegg.jp/kegg-bin/show_pathway?map04721+K02147
B2BAL3	K02147	ATPeV1B, ATP6B	V-type H+-transporting ATPase subunit B	map04966	Collecting duct acid secretion	http://www.kegg.jp/kegg-bin/show_pathway?map04966+K02147
B2BAL3	K02147	ATPeV1B, ATP6B	V-type H+-transporting ATPase subunit B	map05110	Vibrio cholerae infection	http://www.kegg.jp/kegg-bin/show_pathway?map05110+K02147
B2BAL3	K02147	ATPeV1B, ATP6B	V-type H+-transporting ATPase subunit B	map05120	Epithelial cell signaling in Helicobacter pylori infection	http://www.kegg.jp/kegg-bin/show_pathway?map05120+K02147
B2BAL3	K02147	ATPeV1B, ATP6B	V-type H+-transporting ATPase subunit B	map05323	Rheumatoid arthritis	http://www.kegg.jp/kegg-bin/show_pathway?map05323+K02147
C1J959	K01623	ALDO	fructose-bisphosphate aldolase, class I [EC:4.1.2.13;]	map00010	Glycolysis / Gluconeogenesis	http://www.kegg.jp/kegg-bin/show_pathway?map00010+K01623
C1J959	K01623	ALDO	fructose-bisphosphate aldolase, class I [EC:4.1.2.13;]	map00030	Pentose phosphate pathway	http://www.kegg.jp/kegg-bin/show_pathway?map00030+K01623
C1J959	K01623	ALDO	fructose-bisphosphate aldolase, class I [EC:4.1.2.13;]	map00051	Fructose and mannose metabolism	http://www.kegg.jp/kegg-bin/show_pathway?map00051+K01623
C1J959	K01623	ALDO	fructose-bisphosphate aldolase, class I [EC:4.1.2.13;]	map00680	Methane metabolism	http://www.kegg.jp/kegg-bin/show_pathway?map00680+K01623
C1J959	K01623	ALDO	fructose-bisphosphate aldolase, class I [EC:4.1.2.13;]	map00710	Carbon fixation in photosynthetic organisms	http://www.kegg.jp/kegg-bin/show_pathway?map00710+K01623
C1J959	K01623	ALDO	fructose-bisphosphate aldolase, class I [EC:4.1.2.13;]	map01200	Carbon metabolism	http://www.kegg.jp/kegg-bin/show_pathway?map01200+K01623
C1J959	K01623	ALDO	fructose-bisphosphate aldolase, class I [EC:4.1.2.13;]	map01230	Biosynthesis of amino acids	http://www.kegg.jp/kegg-bin/show_pathway?map01230+K01623
C7C5T9	K17471	SULTR3	sulfate transporter 3
D8L9K9	K03841	FBP, fbp	fructose-1,6-bisphosphatase I [EC:3.1.3.11;]	map00010	Glycolysis / Gluconeogenesis	http://www.kegg.jp/kegg-bin/show_pathway?map00010+K03841
D8L9K9	K03841	FBP, fbp	fructose-1,6-bisphosphatase I [EC:3.1.3.11;]	map00030	Pentose phosphate pathway	http://www.kegg.jp/kegg-bin/show_pathway?map00030+K03841
D8L9K9	K03841	FBP, fbp	fructose-1,6-bisphosphatase I [EC:3.1.3.11;]	map00051	Fructose and mannose metabolism	http://www.kegg.jp/kegg-bin/show_pathway?map00051+K03841
D8L9K9	K03841	FBP, fbp	fructose-1,6-bisphosphatase I [EC:3.1.3.11;]	map00680	Methane metabolism	http://www.kegg.jp/kegg-bin/show_pathway?map00680+K03841
D8L9K9	K03841	FBP, fbp	fructose-1,6-bisphosphatase I [EC:3.1.3.11;]	map00710	Carbon fixation in photosynthetic organisms	http://www.kegg.jp/kegg-bin/show_pathway?map00710+K03841
D8L9K9	K03841	FBP, fbp	fructose-1,6-bisphosphatase I [EC:3.1.3.11;]	map01200	Carbon metabolism	http://www.kegg.jp/kegg-bin/show_pathway?map01200+K03841
D8L9K9	K03841	FBP, fbp	fructose-1,6-bisphosphatase I [EC:3.1.3.11;]	map04152	AMPK signaling pathway	http://www.kegg.jp/kegg-bin/show_pathway?map04152+K03841
D8L9K9	K03841	FBP, fbp	fructose-1,6-bisphosphatase I [EC:3.1.3.11;]	map04910	Insulin signaling pathway	http://www.kegg.jp/kegg-bin/show_pathway?map04910+K03841
W5B354	K14007	SEC24	protein transport protein SEC24	map04141	Protein processing in endoplasmic reticulum	http://www.kegg.jp/kegg-bin/show_pathway?map04141+K14007
W5ASB4
E9NVM6
W5DS68	K15718	LOX1_5	linoleate 9S-lipoxygenase [EC:1.13.11.58;]	map00591	Linoleic acid metabolism	http://www.kegg.jp/kegg-bin/show_pathway?map00591+K15718
F4Y592	K04079	HSP90A, htpG	molecular chaperone HtpG	map04141	Protein processing in endoplasmic reticulum	http://www.kegg.jp/kegg-bin/show_pathway?map04141+K04079
F4Y592	K04079	HSP90A, htpG	molecular chaperone HtpG	map04151	PI3K-Akt signaling pathway	http://www.kegg.jp/kegg-bin/show_pathway?map04151+K04079
F4Y592	K04079	HSP90A, htpG	molecular chaperone HtpG	map04612	Antigen processing and presentation	http://www.kegg.jp/kegg-bin/show_pathway?map04612+K04079
F4Y592	K04079	HSP90A, htpG	molecular chaperone HtpG	map04621	NOD-like receptor signaling pathway	http://www.kegg.jp/kegg-bin/show_pathway?map04621+K04079
F4Y592	K04079	HSP90A, htpG	molecular chaperone HtpG	map04626	Plant-pathogen interaction	http://www.kegg.jp/kegg-bin/show_pathway?map04626+K04079
F4Y592	K04079	HSP90A, htpG	molecular chaperone HtpG	map04914	Progesterone-mediated oocyte maturation	http://www.kegg.jp/kegg-bin/show_pathway?map04914+K04079
F4Y592	K04079	HSP90A, htpG	molecular chaperone HtpG	map04915	Estrogen signaling pathway	http://www.kegg.jp/kegg-bin/show_pathway?map04915+K04079
F4Y592	K04079	HSP90A, htpG	molecular chaperone HtpG	map05200	Pathways in cancer	http://www.kegg.jp/kegg-bin/show_pathway?map05200+K04079
F4Y592	K04079	HSP90A, htpG	molecular chaperone HtpG	map05215	Prostate cancer	http://www.kegg.jp/kegg-bin/show_pathway?map05215+K04079
F4Y595	K04079	HSP90A, htpG	molecular chaperone HtpG	map04141	Protein processing in endoplasmic reticulum	http://www.kegg.jp/kegg-bin/show_pathway?map04141+K04079
F4Y595	K04079	HSP90A, htpG	molecular chaperone HtpG	map04151	PI3K-Akt signaling pathway	http://www.kegg.jp/kegg-bin/show_pathway?map04151+K04079
F4Y595	K04079	HSP90A, htpG	molecular chaperone HtpG	map04612	Antigen processing and presentation	http://www.kegg.jp/kegg-bin/show_pathway?map04612+K04079
F4Y595	K04079	HSP90A, htpG	molecular chaperone HtpG	map04621	NOD-like receptor signaling pathway	http://www.kegg.jp/kegg-bin/show_pathway?map04621+K04079
F4Y595	K04079	HSP90A, htpG	molecular chaperone HtpG	map04626	Plant-pathogen interaction	http://www.kegg.jp/kegg-bin/show_pathway?map04626+K04079
F4Y595	K04079	HSP90A, htpG	molecular chaperone HtpG	map04914	Progesterone-mediated oocyte maturation	http://www.kegg.jp/kegg-bin/show_pathway?map04914+K04079
F4Y595	K04079	HSP90A, htpG	molecular chaperone HtpG	map04915	Estrogen signaling pathway	http://www.kegg.jp/kegg-bin/show_pathway?map04915+K04079
F4Y595	K04079	HSP90A, htpG	molecular chaperone HtpG	map05200	Pathways in cancer	http://www.kegg.jp/kegg-bin/show_pathway?map05200+K04079
F4Y595	K04079	HSP90A, htpG	molecular chaperone HtpG	map05215	Prostate cancer	http://www.kegg.jp/kegg-bin/show_pathway?map05215+K04079
T1WRJ1	K01723	AOS	hydroperoxide dehydratase [EC:4.2.1.92;]	map00592	alpha-Linolenic acid metabolism	http://www.kegg.jp/kegg-bin/show_pathway?map00592+K01723
K4MQ41	K13412	CPK	calcium-dependent protein kinase [EC:2.7.11.1;]	map04626	Plant-pathogen interaction	http://www.kegg.jp/kegg-bin/show_pathway?map04626+K13412
K4MQ41	K13412	CPK	calcium-dependent protein kinase [EC:2.7.11.1;]	map05145	Toxoplasmosis	http://www.kegg.jp/kegg-bin/show_pathway?map05145+K13412
L0GDQ5	K06630	YWHAE	14-3-3 protein epsilon	map04011	MAPK signaling pathway - yeast	http://www.kegg.jp/kegg-bin/show_pathway?map04011+K06630
L0GDQ5	K06630	YWHAE	14-3-3 protein epsilon	map04110	Cell cycle	http://www.kegg.jp/kegg-bin/show_pathway?map04110+K06630
L0GDQ5	K06630	YWHAE	14-3-3 protein epsilon	map04114	Oocyte meiosis	http://www.kegg.jp/kegg-bin/show_pathway?map04114+K06630
L0GDQ5	K06630	YWHAE	14-3-3 protein epsilon	map04151	PI3K-Akt signaling pathway	http://www.kegg.jp/kegg-bin/show_pathway?map04151+K06630
L0GDQ5	K06630	YWHAE	14-3-3 protein epsilon	map04390	Hippo signaling pathway	http://www.kegg.jp/kegg-bin/show_pathway?map04390+K06630
L0GDQ5	K06630	YWHAE	14-3-3 protein epsilon	map04391	Hippo signaling pathway - fly	http://www.kegg.jp/kegg-bin/show_pathway?map04391+K06630
L0GDQ5	K06630	YWHAE	14-3-3 protein epsilon	map04722	Neurotrophin signaling pathway	http://www.kegg.jp/kegg-bin/show_pathway?map04722+K06630
L0GDQ5	K06630	YWHAE	14-3-3 protein epsilon	map05169	Epstein-Barr virus infection	http://www.kegg.jp/kegg-bin/show_pathway?map05169+K06630
L0GDQ5	K06630	YWHAE	14-3-3 protein epsilon	map05203	Viral carcinogenesis	http://www.kegg.jp/kegg-bin/show_pathway?map05203+K06630
L0GED8	K06630	YWHAE	14-3-3 protein epsilon	map04011	MAPK signaling pathway - yeast	http://www.kegg.jp/kegg-bin/show_pathway?map04011+K06630
L0GED8	K06630	YWHAE	14-3-3 protein epsilon	map04110	Cell cycle	http://www.kegg.jp/kegg-bin/show_pathway?map04110+K06630
L0GED8	K06630	YWHAE	14-3-3 protein epsilon	map04114	Oocyte meiosis	http://www.kegg.jp/kegg-bin/show_pathway?map04114+K06630
L0GED8	K06630	YWHAE	14-3-3 protein epsilon	map04151	PI3K-Akt signaling pathway	http://www.kegg.jp/kegg-bin/show_pathway?map04151+K06630
L0GED8	K06630	YWHAE	14-3-3 protein epsilon	map04390	Hippo signaling pathway	http://www.kegg.jp/kegg-bin/show_pathway?map04390+K06630
L0GED8	K06630	YWHAE	14-3-3 protein epsilon	map04391	Hippo signaling pathway - fly	http://www.kegg.jp/kegg-bin/show_pathway?map04391+K06630
L0GED8	K06630	YWHAE	14-3-3 protein epsilon	map04722	Neurotrophin signaling pathway	http://www.kegg.jp/kegg-bin/show_pathway?map04722+K06630
L0GED8	K06630	YWHAE	14-3-3 protein epsilon	map05169	Epstein-Barr virus infection	http://www.kegg.jp/kegg-bin/show_pathway?map05169+K06630
L0GED8	K06630	YWHAE	14-3-3 protein epsilon	map05203	Viral carcinogenesis	http://www.kegg.jp/kegg-bin/show_pathway?map05203+K06630
W5B9W5	K03246	EIF3I	translation initiation factor 3 subunit I	map03013	RNA transport	http://www.kegg.jp/kegg-bin/show_pathway?map03013+K03246
W5FPI0	K01689	ENO, eno	enolase [EC:4.2.1.11;]	map00010	Glycolysis / Gluconeogenesis	http://www.kegg.jp/kegg-bin/show_pathway?map00010+K01689
W5FPI0	K01689	ENO, eno	enolase [EC:4.2.1.11;]	map00680	Methane metabolism	http://www.kegg.jp/kegg-bin/show_pathway?map00680+K01689
W5FPI0	K01689	ENO, eno	enolase [EC:4.2.1.11;]	map01200	Carbon metabolism	http://www.kegg.jp/kegg-bin/show_pathway?map01200+K01689
W5FPI0	K01689	ENO, eno	enolase [EC:4.2.1.11;]	map01230	Biosynthesis of amino acids	http://www.kegg.jp/kegg-bin/show_pathway?map01230+K01689
W5FPI0	K01689	ENO, eno	enolase [EC:4.2.1.11;]	map03018	RNA degradation	http://www.kegg.jp/kegg-bin/show_pathway?map03018+K01689
W5FPI0	K01689	ENO, eno	enolase [EC:4.2.1.11;]	map04066	HIF-1 signaling pathway	http://www.kegg.jp/kegg-bin/show_pathway?map04066+K01689
M9MTY6	K12158	NEDD8	ubiquitin-like protein Nedd8
W5D9N7	K07874	RAB1A	Ras-related protein Rab-1A	map05134	Legionellosis	http://www.kegg.jp/kegg-bin/show_pathway?map05134+K07874
O65794	K11275	H1_5	histone H1/5
O65795	K11275	H1_5	histone H1/5
P93608
P93612
Q2L9B8	K02150	ATPeV1E, ATP6E	V-type H+-transporting ATPase subunit E	map00190	Oxidative phosphorylation	http://www.kegg.jp/kegg-bin/show_pathway?map00190+K02150
Q2L9B8	K02150	ATPeV1E, ATP6E	V-type H+-transporting ATPase subunit E	map04145	Phagosome	http://www.kegg.jp/kegg-bin/show_pathway?map04145+K02150
Q2L9B8	K02150	ATPeV1E, ATP6E	V-type H+-transporting ATPase subunit E	map04150	mTOR signaling pathway	http://www.kegg.jp/kegg-bin/show_pathway?map04150+K02150
Q2L9B8	K02150	ATPeV1E, ATP6E	V-type H+-transporting ATPase subunit E	map04721	Synaptic vesicle cycle	http://www.kegg.jp/kegg-bin/show_pathway?map04721+K02150
Q2L9B8	K02150	ATPeV1E, ATP6E	V-type H+-transporting ATPase subunit E	map04966	Collecting duct acid secretion	http://www.kegg.jp/kegg-bin/show_pathway?map04966+K02150
Q2L9B8	K02150	ATPeV1E, ATP6E	V-type H+-transporting ATPase subunit E	map05110	Vibrio cholerae infection	http://www.kegg.jp/kegg-bin/show_pathway?map05110+K02150
Q2L9B8	K02150	ATPeV1E, ATP6E	V-type H+-transporting ATPase subunit E	map05120	Epithelial cell signaling in Helicobacter pylori infection	http://www.kegg.jp/kegg-bin/show_pathway?map05120+K02150
Q2L9B8	K02150	ATPeV1E, ATP6E	V-type H+-transporting ATPase subunit E	map05323	Rheumatoid arthritis	http://www.kegg.jp/kegg-bin/show_pathway?map05323+K02150
W5AA60
Q3S4H9	K03263	EIF5A	translation initiation factor 5A
Q45NB6	K01915	glnA, GLUL	glutamine synthetase [EC:6.3.1.2;]	map00220	Arginine biosynthesis	http://www.kegg.jp/kegg-bin/show_pathway?map00220+K01915
Q45NB6	K01915	glnA, GLUL	glutamine synthetase [EC:6.3.1.2;]	map00250	Alanine, aspartate and glutamate metabolism	http://www.kegg.jp/kegg-bin/show_pathway?map00250+K01915
Q45NB6	K01915	glnA, GLUL	glutamine synthetase [EC:6.3.1.2;]	map00630	Glyoxylate and dicarboxylate metabolism	http://www.kegg.jp/kegg-bin/show_pathway?map00630+K01915
Q45NB6	K01915	glnA, GLUL	glutamine synthetase [EC:6.3.1.2;]	map00910	Nitrogen metabolism	http://www.kegg.jp/kegg-bin/show_pathway?map00910+K01915
Q45NB6	K01915	glnA, GLUL	glutamine synthetase [EC:6.3.1.2;]	map01230	Biosynthesis of amino acids	http://www.kegg.jp/kegg-bin/show_pathway?map01230+K01915
Q45NB6	K01915	glnA, GLUL	glutamine synthetase [EC:6.3.1.2;]	map02020	Two-component system	http://www.kegg.jp/kegg-bin/show_pathway?map02020+K01915
Q45NB6	K01915	glnA, GLUL	glutamine synthetase [EC:6.3.1.2;]	map04724	Glutamatergic synapse	http://www.kegg.jp/kegg-bin/show_pathway?map04724+K01915
Q45NB6	K01915	glnA, GLUL	glutamine synthetase [EC:6.3.1.2;]	map04727	GABAergic synapse	http://www.kegg.jp/kegg-bin/show_pathway?map04727+K01915
W5HQA2	K02942	RP-LP1, RPLP1	large subunit ribosomal protein LP1	map03010	Ribosome	http://www.kegg.jp/kegg-bin/show_pathway?map03010+K02942
Q5I7L0	K02883	RP-L18e, RPL18	large subunit ribosomal protein L18e	map03010	Ribosome	http://www.kegg.jp/kegg-bin/show_pathway?map03010+K02883
Q5I7L1	K02872	RP-L13Ae, RPL13A	large subunit ribosomal protein L13Ae	map03010	Ribosome	http://www.kegg.jp/kegg-bin/show_pathway?map03010+K02872
Q5I7L3	K02865	RP-L10Ae, RPL10A	large subunit ribosomal protein L10Ae	map03010	Ribosome	http://www.kegg.jp/kegg-bin/show_pathway?map03010+K02865
Q6EZA4	K02927	RP-L40e, RPL40	large subunit ribosomal protein L40e	map03010	Ribosome	http://www.kegg.jp/kegg-bin/show_pathway?map03010+K02927
W5BZL1	K00660	CHS	chalcone synthase [EC:2.3.1.74;]	map00941	Flavonoid biosynthesis	http://www.kegg.jp/kegg-bin/show_pathway?map00941+K00660
W5BZL1	K00660	CHS	chalcone synthase [EC:2.3.1.74;]	map04712	Circadian rhythm - plant	http://www.kegg.jp/kegg-bin/show_pathway?map04712+K00660
W5GE21
W5C3Q8	K02885	RP-L19e, RPL19	large subunit ribosomal protein L19e	map03010	Ribosome	http://www.kegg.jp/kegg-bin/show_pathway?map03010+K02885
Q7XY23	K02984	RP-S3Ae, RPS3A	small subunit ribosomal protein S3Ae	map03010	Ribosome	http://www.kegg.jp/kegg-bin/show_pathway?map03010+K02984
W5AMQ5	K03671	trxA	thioredoxin 1	map04621	NOD-like receptor signaling pathway	http://www.kegg.jp/kegg-bin/show_pathway?map04621+K03671
Q8LRU5
W5EAJ4	K01835	pgm	phosphoglucomutase [EC:5.4.2.2;]	map00010	Glycolysis / Gluconeogenesis	http://www.kegg.jp/kegg-bin/show_pathway?map00010+K01835
W5EAJ4	K01835	pgm	phosphoglucomutase [EC:5.4.2.2;]	map00030	Pentose phosphate pathway	http://www.kegg.jp/kegg-bin/show_pathway?map00030+K01835
W5EAJ4	K01835	pgm	phosphoglucomutase [EC:5.4.2.2;]	map00052	Galactose metabolism	http://www.kegg.jp/kegg-bin/show_pathway?map00052+K01835
W5EAJ4	K01835	pgm	phosphoglucomutase [EC:5.4.2.2;]	map00230	Purine metabolism	http://www.kegg.jp/kegg-bin/show_pathway?map00230+K01835
W5EAJ4	K01835	pgm	phosphoglucomutase [EC:5.4.2.2;]	map00500	Starch and sucrose metabolism	http://www.kegg.jp/kegg-bin/show_pathway?map00500+K01835
W5EAJ4	K01835	pgm	phosphoglucomutase [EC:5.4.2.2;]	map00520	Amino sugar and nucleotide sugar metabolism	http://www.kegg.jp/kegg-bin/show_pathway?map00520+K01835
W5EAJ4	K01835	pgm	phosphoglucomutase [EC:5.4.2.2;]	map00521	Streptomycin biosynthesis	http://www.kegg.jp/kegg-bin/show_pathway?map00521+K01835
W5A0E6	K05929	E2.1.1.103, NMT	phosphoethanolamine N-methyltransferase [EC:2.1.1.103;]	map00564	Glycerophospholipid metabolism	http://www.kegg.jp/kegg-bin/show_pathway?map00564+K05929
W5H1J7	K01011	TST, MPST, sseA	thiosulfate/3-mercaptopyruvate sulfurtransferase [EC:2.8.1.1;2.8.1.2;]	map00270	Cysteine and methionine metabolism	http://www.kegg.jp/kegg-bin/show_pathway?map00270+K01011
W5H1J7	K01011	TST, MPST, sseA	thiosulfate/3-mercaptopyruvate sulfurtransferase [EC:2.8.1.1;2.8.1.2;]	map00920	Sulfur metabolism	http://www.kegg.jp/kegg-bin/show_pathway?map00920+K01011
W5H1J7	K01011	TST, MPST, sseA	thiosulfate/3-mercaptopyruvate sulfurtransferase [EC:2.8.1.1;2.8.1.2;]	map04122	Sulfur relay system	http://www.kegg.jp/kegg-bin/show_pathway?map04122+K01011
Q9M7C4	K09872	PIP	aquaporin PIP
Q9SAU8	K03283	HSPA1_8	heat shock 70kDa protein 1/8	map03040	Spliceosome	http://www.kegg.jp/kegg-bin/show_pathway?map03040+K03283
Q9SAU8	K03283	HSPA1_8	heat shock 70kDa protein 1/8	map04010	MAPK signaling pathway	http://www.kegg.jp/kegg-bin/show_pathway?map04010+K03283
Q9SAU8	K03283	HSPA1_8	heat shock 70kDa protein 1/8	map04141	Protein processing in endoplasmic reticulum	http://www.kegg.jp/kegg-bin/show_pathway?map04141+K03283
Q9SAU8	K03283	HSPA1_8	heat shock 70kDa protein 1/8	map04144	Endocytosis	http://www.kegg.jp/kegg-bin/show_pathway?map04144+K03283
Q9SAU8	K03283	HSPA1_8	heat shock 70kDa protein 1/8	map04213	Longevity regulating pathway - multiple species	http://www.kegg.jp/kegg-bin/show_pathway?map04213+K03283
Q9SAU8	K03283	HSPA1_8	heat shock 70kDa protein 1/8	map04612	Antigen processing and presentation	http://www.kegg.jp/kegg-bin/show_pathway?map04612+K03283
Q9SAU8	K03283	HSPA1_8	heat shock 70kDa protein 1/8	map04915	Estrogen signaling pathway	http://www.kegg.jp/kegg-bin/show_pathway?map04915+K03283
Q9SAU8	K03283	HSPA1_8	heat shock 70kDa protein 1/8	map05134	Legionellosis	http://www.kegg.jp/kegg-bin/show_pathway?map05134+K03283
Q9SAU8	K03283	HSPA1_8	heat shock 70kDa protein 1/8	map05145	Toxoplasmosis	http://www.kegg.jp/kegg-bin/show_pathway?map05145+K03283
Q9SAU8	K03283	HSPA1_8	heat shock 70kDa protein 1/8	map05162	Measles	http://www.kegg.jp/kegg-bin/show_pathway?map05162+K03283
Q9SAU8	K03283	HSPA1_8	heat shock 70kDa protein 1/8	map05164	Influenza A	http://www.kegg.jp/kegg-bin/show_pathway?map05164+K03283
Q9SAU8	K03283	HSPA1_8	heat shock 70kDa protein 1/8	map05169	Epstein-Barr virus infection	http://www.kegg.jp/kegg-bin/show_pathway?map05169+K03283
Q9XHL9	K11275	H1_5	histone H1/5
W5EDY2	K00432	gpx	glutathione peroxidase [EC:1.11.1.9;]	map00480	Glutathione metabolism	http://www.kegg.jp/kegg-bin/show_pathway?map00480+K00432
W5EDY2	K00432	gpx	glutathione peroxidase [EC:1.11.1.9;]	map00590	Arachidonic acid metabolism	http://www.kegg.jp/kegg-bin/show_pathway?map00590+K00432
W5EDY2	K00432	gpx	glutathione peroxidase [EC:1.11.1.9;]	map04918	Thyroid hormone synthesis	http://www.kegg.jp/kegg-bin/show_pathway?map04918+K00432
U5HTD8	K02969	RP-S20e, RPS20	small subunit ribosomal protein S20e	map03010	Ribosome	http://www.kegg.jp/kegg-bin/show_pathway?map03010+K02969
W5ADX0	K10599	PRPF19, PRP19	pre-mRNA-processing factor 19 [EC:2.3.2.27;]	map03040	Spliceosome	http://www.kegg.jp/kegg-bin/show_pathway?map03040+K10599
W5ADX0	K10599	PRPF19, PRP19	pre-mRNA-processing factor 19 [EC:2.3.2.27;]	map04120	Ubiquitin mediated proteolysis	http://www.kegg.jp/kegg-bin/show_pathway?map04120+K10599
W4ZPP9
W4ZR21
W4ZR59	K17969	FIS1, TTC11, MDV2	mitochondrial fission 1 protein	map04139	Mitophagy - yeast	http://www.kegg.jp/kegg-bin/show_pathway?map04139+K17969
W4ZRP5
W4ZTX0
W4ZTZ4	K11252	H2B	histone H2B	map05034	Alcoholism	http://www.kegg.jp/kegg-bin/show_pathway?map05034+K11252
W4ZTZ4	K11252	H2B	histone H2B	map05203	Viral carcinogenesis	http://www.kegg.jp/kegg-bin/show_pathway?map05203+K11252
W4ZTZ4	K11252	H2B	histone H2B	map05322	Systemic lupus erythematosus	http://www.kegg.jp/kegg-bin/show_pathway?map05322+K11252
W5A0V3	K10580	UBE2N, BLU, UBC13	ubiquitin-conjugating enzyme E2 N [EC:2.3.2.23;]	map04120	Ubiquitin mediated proteolysis	http://www.kegg.jp/kegg-bin/show_pathway?map04120+K10580
W5A0V3	K10580	UBE2N, BLU, UBC13	ubiquitin-conjugating enzyme E2 N [EC:2.3.2.23;]	map04624	Toll and Imd signaling pathway	http://www.kegg.jp/kegg-bin/show_pathway?map04624+K10580
W5A8B5	K09489	HSPA4	heat shock 70kDa protein 4	map04612	Antigen processing and presentation	http://www.kegg.jp/kegg-bin/show_pathway?map04612+K09489
W4ZWK0	K11251	H2A	histone H2A	map05034	Alcoholism	http://www.kegg.jp/kegg-bin/show_pathway?map05034+K11251
W4ZWK0	K11251	H2A	histone H2A	map05322	Systemic lupus erythematosus	http://www.kegg.jp/kegg-bin/show_pathway?map05322+K11251
W5AKK1
W4ZXL2	K05933	E1.14.17.4	aminocyclopropanecarboxylate oxidase [EC:1.14.17.4;]	map00270	Cysteine and methionine metabolism	http://www.kegg.jp/kegg-bin/show_pathway?map00270+K05933
W5A444	K11252	H2B	histone H2B	map05034	Alcoholism	http://www.kegg.jp/kegg-bin/show_pathway?map05034+K11252
W5A444	K11252	H2B	histone H2B	map05203	Viral carcinogenesis	http://www.kegg.jp/kegg-bin/show_pathway?map05203+K11252
W5A444	K11252	H2B	histone H2B	map05322	Systemic lupus erythematosus	http://www.kegg.jp/kegg-bin/show_pathway?map05322+K11252
W5A645
W5A9E1	K02977	RP-S27Ae, RPS27A	small subunit ribosomal protein S27Ae	map03010	Ribosome	http://www.kegg.jp/kegg-bin/show_pathway?map03010+K02977
W5AFH9
W5AJ14	K03671	trxA	thioredoxin 1	map04621	NOD-like receptor signaling pathway	http://www.kegg.jp/kegg-bin/show_pathway?map04621+K03671
W5ALR6
W5F4L4	K02980	RP-S29e, RPS29	small subunit ribosomal protein S29e	map03010	Ribosome	http://www.kegg.jp/kegg-bin/show_pathway?map03010+K02980
W5BUE8	K03032	PSMD1, RPN2	26S proteasome regulatory subunit N2	map03050	Proteasome	http://www.kegg.jp/kegg-bin/show_pathway?map03050+K03032
W5BUE8	K03032	PSMD1, RPN2	26S proteasome regulatory subunit N2	map05169	Epstein-Barr virus infection	http://www.kegg.jp/kegg-bin/show_pathway?map05169+K03032
W5CPZ2
W5ARU5
W5AT28	K09872	PIP	aquaporin PIP
W5ATD0
W5B9W2
W5AUH7	K02947	RP-S10e, RPS10	small subunit ribosomal protein S10e	map03010	Ribosome	http://www.kegg.jp/kegg-bin/show_pathway?map03010+K02947
W5B8W7
W5AVB1
W5AXY3
W5AYR7
W5BX80	K12655	OTUD5, DUBA	OTU domain-containing protein 5 [EC:3.4.19.12;]	map04622	RIG-I-like receptor signaling pathway	http://www.kegg.jp/kegg-bin/show_pathway?map04622+K12655
W5B486	K00854	xylB, XYLB	xylulokinase [EC:2.7.1.17;]	map00040	Pentose and glucuronate interconversions	http://www.kegg.jp/kegg-bin/show_pathway?map00040+K00854
W5B4C2	K00705	malQ	4-alpha-glucanotransferase [EC:2.4.1.25;]	map00500	Starch and sucrose metabolism	http://www.kegg.jp/kegg-bin/show_pathway?map00500+K00705
W5B4W4	K02144	ATPeV1H	V-type H+-transporting ATPase subunit H	map00190	Oxidative phosphorylation	http://www.kegg.jp/kegg-bin/show_pathway?map00190+K02144
W5B4W4	K02144	ATPeV1H	V-type H+-transporting ATPase subunit H	map04142	Lysosome	http://www.kegg.jp/kegg-bin/show_pathway?map04142+K02144
W5B4W4	K02144	ATPeV1H	V-type H+-transporting ATPase subunit H	map04145	Phagosome	http://www.kegg.jp/kegg-bin/show_pathway?map04145+K02144
W5B4W4	K02144	ATPeV1H	V-type H+-transporting ATPase subunit H	map04150	mTOR signaling pathway	http://www.kegg.jp/kegg-bin/show_pathway?map04150+K02144
W5B4W4	K02144	ATPeV1H	V-type H+-transporting ATPase subunit H	map04721	Synaptic vesicle cycle	http://www.kegg.jp/kegg-bin/show_pathway?map04721+K02144
W5B4W4	K02144	ATPeV1H	V-type H+-transporting ATPase subunit H	map05110	Vibrio cholerae infection	http://www.kegg.jp/kegg-bin/show_pathway?map05110+K02144
W5B4W4	K02144	ATPeV1H	V-type H+-transporting ATPase subunit H	map05120	Epithelial cell signaling in Helicobacter pylori infection	http://www.kegg.jp/kegg-bin/show_pathway?map05120+K02144
W5B4W4	K02144	ATPeV1H	V-type H+-transporting ATPase subunit H	map05152	Tuberculosis	http://www.kegg.jp/kegg-bin/show_pathway?map05152+K02144
W5B4W4	K02144	ATPeV1H	V-type H+-transporting ATPase subunit H	map05323	Rheumatoid arthritis	http://www.kegg.jp/kegg-bin/show_pathway?map05323+K02144
W5BK11
W5B5J5
W5BA01
W5BCD9
W5BCP7	K14488	SAUR	SAUR family protein	map04075	Plant hormone signal transduction	http://www.kegg.jp/kegg-bin/show_pathway?map04075+K14488
W5BDM2	K03283	HSPA1_8	heat shock 70kDa protein 1/8	map03040	Spliceosome	http://www.kegg.jp/kegg-bin/show_pathway?map03040+K03283
W5BDM2	K03283	HSPA1_8	heat shock 70kDa protein 1/8	map04010	MAPK signaling pathway	http://www.kegg.jp/kegg-bin/show_pathway?map04010+K03283
W5BDM2	K03283	HSPA1_8	heat shock 70kDa protein 1/8	map04141	Protein processing in endoplasmic reticulum	http://www.kegg.jp/kegg-bin/show_pathway?map04141+K03283
W5BDM2	K03283	HSPA1_8	heat shock 70kDa protein 1/8	map04144	Endocytosis	http://www.kegg.jp/kegg-bin/show_pathway?map04144+K03283
W5BDM2	K03283	HSPA1_8	heat shock 70kDa protein 1/8	map04213	Longevity regulating pathway - multiple species	http://www.kegg.jp/kegg-bin/show_pathway?map04213+K03283
W5BDM2	K03283	HSPA1_8	heat shock 70kDa protein 1/8	map04612	Antigen processing and presentation	http://www.kegg.jp/kegg-bin/show_pathway?map04612+K03283
W5BDM2	K03283	HSPA1_8	heat shock 70kDa protein 1/8	map04915	Estrogen signaling pathway	http://www.kegg.jp/kegg-bin/show_pathway?map04915+K03283
W5BDM2	K03283	HSPA1_8	heat shock 70kDa protein 1/8	map05134	Legionellosis	http://www.kegg.jp/kegg-bin/show_pathway?map05134+K03283
W5BDM2	K03283	HSPA1_8	heat shock 70kDa protein 1/8	map05145	Toxoplasmosis	http://www.kegg.jp/kegg-bin/show_pathway?map05145+K03283
W5BDM2	K03283	HSPA1_8	heat shock 70kDa protein 1/8	map05162	Measles	http://www.kegg.jp/kegg-bin/show_pathway?map05162+K03283
W5BDM2	K03283	HSPA1_8	heat shock 70kDa protein 1/8	map05164	Influenza A	http://www.kegg.jp/kegg-bin/show_pathway?map05164+K03283
W5BDM2	K03283	HSPA1_8	heat shock 70kDa protein 1/8	map05169	Epstein-Barr virus infection	http://www.kegg.jp/kegg-bin/show_pathway?map05169+K03283
W5BF60
W5BG19	K01057	PGLS, pgl, devB	6-phosphogluconolactonase [EC:3.1.1.31;]	map00030	Pentose phosphate pathway	http://www.kegg.jp/kegg-bin/show_pathway?map00030+K01057
W5BG19	K01057	PGLS, pgl, devB	6-phosphogluconolactonase [EC:3.1.1.31;]	map01200	Carbon metabolism	http://www.kegg.jp/kegg-bin/show_pathway?map01200+K01057
W5EGW3	K10406	KIFC2_3	kinesin family member C2/C3
W5BLI5	K20923	CSLF	mixed-linked glucan synthase [EC:2.4.1.-]
W5BMZ7
W5BNS0	K11251	H2A	histone H2A	map05034	Alcoholism	http://www.kegg.jp/kegg-bin/show_pathway?map05034+K11251
W5BNS0	K11251	H2A	histone H2A	map05322	Systemic lupus erythematosus	http://www.kegg.jp/kegg-bin/show_pathway?map05322+K11251
W5BWF3
W5BYT5	K11275	H1_5	histone H1/5
W5CBR8
W5CCH5	K02903	RP-L28e, RPL28	large subunit ribosomal protein L28e	map03010	Ribosome	http://www.kegg.jp/kegg-bin/show_pathway?map03010+K02903
W5CEG1
W5CEX6	K08770	UBC	ubiquitin C	map03320	PPAR signaling pathway	http://www.kegg.jp/kegg-bin/show_pathway?map03320+K08770
W5CI11
W5CJA2	K10258	TER, TSC13, CER10	very-long-chain enoyl-CoA reductase [EC:1.3.1.93;]	map00062	Fatty acid elongation	http://www.kegg.jp/kegg-bin/show_pathway?map00062+K10258
W5CJA2	K10258	TER, TSC13, CER10	very-long-chain enoyl-CoA reductase [EC:1.3.1.93;]	map01040	Biosynthesis of unsaturated fatty acids	http://www.kegg.jp/kegg-bin/show_pathway?map01040+K10258
W5CJA2	K10258	TER, TSC13, CER10	very-long-chain enoyl-CoA reductase [EC:1.3.1.93;]	map01212	Fatty acid metabolism	http://www.kegg.jp/kegg-bin/show_pathway?map01212+K10258
W5CW70
W5DFQ0	K10684	UBLE1A, SAE1	ubiquitin-like 1-activating enzyme E1 A [EC:6.2.1.45;]	map04120	Ubiquitin mediated proteolysis	http://www.kegg.jp/kegg-bin/show_pathway?map04120+K10684
W5CMZ9
W5CXF2
W5D0X5
W5D2H3	K04649	HIP2, UBC1	ubiquitin-conjugating enzyme (huntingtin interacting protein 2) [EC:2.3.2.23;]	map04120	Ubiquitin mediated proteolysis	http://www.kegg.jp/kegg-bin/show_pathway?map04120+K04649
W5D591	K12160	SUMO, SMT3	small ubiquitin-related modifier	map03013	RNA transport	http://www.kegg.jp/kegg-bin/show_pathway?map03013+K12160
W5DEJ5	K02903	RP-L28e, RPL28	large subunit ribosomal protein L28e	map03010	Ribosome	http://www.kegg.jp/kegg-bin/show_pathway?map03010+K02903
W5DJR4
W5HDB0	K14164	glyQS	glycyl-tRNA synthetase [EC:6.1.1.14;]	map00970	Aminoacyl-tRNA biosynthesis	http://www.kegg.jp/kegg-bin/show_pathway?map00970+K14164
W5DNR0
W5EB89	K01872	AARS, alaS	alanyl-tRNA synthetase [EC:6.1.1.7;]	map00970	Aminoacyl-tRNA biosynthesis	http://www.kegg.jp/kegg-bin/show_pathway?map00970+K01872
W5DP19	K13029	CYP71E1	4-hydroxyphenylacetaldehyde oxime monooxygenase [EC:1.14.13.68;]	map00460	Cyanoamino acid metabolism	http://www.kegg.jp/kegg-bin/show_pathway?map00460+K13029
W5DP45
W5HIS2	K14617	LMBRD1	LMBR1 domain-containing protein 1	map04977	Vitamin digestion and absorption	http://www.kegg.jp/kegg-bin/show_pathway?map04977+K14617
W5EDE4
W5FBX6	K12843	PRPF3, PRP3	U4/U6 small nuclear ribonucleoprotein PRP3	map03040	Spliceosome	http://www.kegg.jp/kegg-bin/show_pathway?map03040+K12843
W5DRH6	K10999	CESA	cellulose synthase A [EC:2.4.1.12;]
W5ETI1	K10355	ACTF	actin, other eukaryote
W5DTQ2
W5DW28	K03029	PSMD4, RPN10	26S proteasome regulatory subunit N10	map03050	Proteasome	http://www.kegg.jp/kegg-bin/show_pathway?map03050+K03029
W5DW28	K03029	PSMD4, RPN10	26S proteasome regulatory subunit N10	map05169	Epstein-Barr virus infection	http://www.kegg.jp/kegg-bin/show_pathway?map05169+K03029
W5DWY0	K02717	psbP	photosystem II oxygen-evolving enhancer protein 2	map00195	Photosynthesis	http://www.kegg.jp/kegg-bin/show_pathway?map00195+K02717
W5DXD2
W5DY15	K02154	ATPeV0A, ATP6N	V-type H+-transporting ATPase subunit a	map00190	Oxidative phosphorylation	http://www.kegg.jp/kegg-bin/show_pathway?map00190+K02154
W5DY15	K02154	ATPeV0A, ATP6N	V-type H+-transporting ATPase subunit a	map04142	Lysosome	http://www.kegg.jp/kegg-bin/show_pathway?map04142+K02154
W5DY15	K02154	ATPeV0A, ATP6N	V-type H+-transporting ATPase subunit a	map04145	Phagosome	http://www.kegg.jp/kegg-bin/show_pathway?map04145+K02154
W5DY15	K02154	ATPeV0A, ATP6N	V-type H+-transporting ATPase subunit a	map04721	Synaptic vesicle cycle	http://www.kegg.jp/kegg-bin/show_pathway?map04721+K02154
W5DY15	K02154	ATPeV0A, ATP6N	V-type H+-transporting ATPase subunit a	map04966	Collecting duct acid secretion	http://www.kegg.jp/kegg-bin/show_pathway?map04966+K02154
W5DY15	K02154	ATPeV0A, ATP6N	V-type H+-transporting ATPase subunit a	map05110	Vibrio cholerae infection	http://www.kegg.jp/kegg-bin/show_pathway?map05110+K02154
W5DY15	K02154	ATPeV0A, ATP6N	V-type H+-transporting ATPase subunit a	map05120	Epithelial cell signaling in Helicobacter pylori infection	http://www.kegg.jp/kegg-bin/show_pathway?map05120+K02154
W5DY15	K02154	ATPeV0A, ATP6N	V-type H+-transporting ATPase subunit a	map05152	Tuberculosis	http://www.kegg.jp/kegg-bin/show_pathway?map05152+K02154
W5DY15	K02154	ATPeV0A, ATP6N	V-type H+-transporting ATPase subunit a	map05323	Rheumatoid arthritis	http://www.kegg.jp/kegg-bin/show_pathway?map05323+K02154
W5E117	K17469	SULTR2	sulfate transporter 2, low-affinity
W5DZG0	K03283	HSPA1_8	heat shock 70kDa protein 1/8	map03040	Spliceosome	http://www.kegg.jp/kegg-bin/show_pathway?map03040+K03283
W5DZG0	K03283	HSPA1_8	heat shock 70kDa protein 1/8	map04010	MAPK signaling pathway	http://www.kegg.jp/kegg-bin/show_pathway?map04010+K03283
W5DZG0	K03283	HSPA1_8	heat shock 70kDa protein 1/8	map04141	Protein processing in endoplasmic reticulum	http://www.kegg.jp/kegg-bin/show_pathway?map04141+K03283
W5DZG0	K03283	HSPA1_8	heat shock 70kDa protein 1/8	map04144	Endocytosis	http://www.kegg.jp/kegg-bin/show_pathway?map04144+K03283
W5DZG0	K03283	HSPA1_8	heat shock 70kDa protein 1/8	map04213	Longevity regulating pathway - multiple species	http://www.kegg.jp/kegg-bin/show_pathway?map04213+K03283
W5DZG0	K03283	HSPA1_8	heat shock 70kDa protein 1/8	map04612	Antigen processing and presentation	http://www.kegg.jp/kegg-bin/show_pathway?map04612+K03283
W5DZG0	K03283	HSPA1_8	heat shock 70kDa protein 1/8	map04915	Estrogen signaling pathway	http://www.kegg.jp/kegg-bin/show_pathway?map04915+K03283
W5DZG0	K03283	HSPA1_8	heat shock 70kDa protein 1/8	map05134	Legionellosis	http://www.kegg.jp/kegg-bin/show_pathway?map05134+K03283
W5DZG0	K03283	HSPA1_8	heat shock 70kDa protein 1/8	map05145	Toxoplasmosis	http://www.kegg.jp/kegg-bin/show_pathway?map05145+K03283
W5DZG0	K03283	HSPA1_8	heat shock 70kDa protein 1/8	map05162	Measles	http://www.kegg.jp/kegg-bin/show_pathway?map05162+K03283
W5DZG0	K03283	HSPA1_8	heat shock 70kDa protein 1/8	map05164	Influenza A	http://www.kegg.jp/kegg-bin/show_pathway?map05164+K03283
W5DZG0	K03283	HSPA1_8	heat shock 70kDa protein 1/8	map05169	Epstein-Barr virus infection	http://www.kegg.jp/kegg-bin/show_pathway?map05169+K03283
W5DZG1	K11251	H2A	histone H2A	map05034	Alcoholism	http://www.kegg.jp/kegg-bin/show_pathway?map05034+K11251
W5DZG1	K11251	H2A	histone H2A	map05322	Systemic lupus erythematosus	http://www.kegg.jp/kegg-bin/show_pathway?map05322+K11251
W5E096
W5E0C4	K15397	KCS	3-ketoacyl-CoA synthase [EC:2.3.1.199;]	map00062	Fatty acid elongation	http://www.kegg.jp/kegg-bin/show_pathway?map00062+K15397
W5E0R4	K11252	H2B	histone H2B	map05034	Alcoholism	http://www.kegg.jp/kegg-bin/show_pathway?map05034+K11252
W5E0R4	K11252	H2B	histone H2B	map05203	Viral carcinogenesis	http://www.kegg.jp/kegg-bin/show_pathway?map05203+K11252
W5E0R4	K11252	H2B	histone H2B	map05322	Systemic lupus erythematosus	http://www.kegg.jp/kegg-bin/show_pathway?map05322+K11252
W5E0X1
W5EKP0	K12175	GPS1, COPS1, CSN1	COP9 signalosome complex subunit 1
W5EMB1	K13525	VCP, CDC48	transitional endoplasmic reticulum ATPase	map04141	Protein processing in endoplasmic reticulum	http://www.kegg.jp/kegg-bin/show_pathway?map04141+K13525
W5EMB1	K13525	VCP, CDC48	transitional endoplasmic reticulum ATPase	map05134	Legionellosis	http://www.kegg.jp/kegg-bin/show_pathway?map05134+K13525
W5E4W8	K12193	VPS24, CHMP3	charged multivesicular body protein 3	map04144	Endocytosis	http://www.kegg.jp/kegg-bin/show_pathway?map04144+K12193
W5E7J2	K02717	psbP	photosystem II oxygen-evolving enhancer protein 2	map00195	Photosynthesis	http://www.kegg.jp/kegg-bin/show_pathway?map00195+K02717
W5E9S8
W5EA78	K11252	H2B	histone H2B	map05034	Alcoholism	http://www.kegg.jp/kegg-bin/show_pathway?map05034+K11252
W5EA78	K11252	H2B	histone H2B	map05203	Viral carcinogenesis	http://www.kegg.jp/kegg-bin/show_pathway?map05203+K11252
W5EA78	K11252	H2B	histone H2B	map05322	Systemic lupus erythematosus	http://www.kegg.jp/kegg-bin/show_pathway?map05322+K11252
W5EBM3
W5EDS9	K00128	ALDH	aldehyde dehydrogenase (NAD+) [EC:1.2.1.3;]	map00010	Glycolysis / Gluconeogenesis	http://www.kegg.jp/kegg-bin/show_pathway?map00010+K00128
W5EDS9	K00128	ALDH	aldehyde dehydrogenase (NAD+) [EC:1.2.1.3;]	map00053	Ascorbate and aldarate metabolism	http://www.kegg.jp/kegg-bin/show_pathway?map00053+K00128
W5EDS9	K00128	ALDH	aldehyde dehydrogenase (NAD+) [EC:1.2.1.3;]	map00071	Fatty acid degradation	http://www.kegg.jp/kegg-bin/show_pathway?map00071+K00128
W5EDS9	K00128	ALDH	aldehyde dehydrogenase (NAD+) [EC:1.2.1.3;]	map00280	Valine, leucine and isoleucine degradation	http://www.kegg.jp/kegg-bin/show_pathway?map00280+K00128
W5EDS9	K00128	ALDH	aldehyde dehydrogenase (NAD+) [EC:1.2.1.3;]	map00310	Lysine degradation	http://www.kegg.jp/kegg-bin/show_pathway?map00310+K00128
W5EDS9	K00128	ALDH	aldehyde dehydrogenase (NAD+) [EC:1.2.1.3;]	map00330	Arginine and proline metabolism	http://www.kegg.jp/kegg-bin/show_pathway?map00330+K00128
W5EDS9	K00128	ALDH	aldehyde dehydrogenase (NAD+) [EC:1.2.1.3;]	map00340	Histidine metabolism	http://www.kegg.jp/kegg-bin/show_pathway?map00340+K00128
W5EDS9	K00128	ALDH	aldehyde dehydrogenase (NAD+) [EC:1.2.1.3;]	map00380	Tryptophan metabolism	http://www.kegg.jp/kegg-bin/show_pathway?map00380+K00128
W5EDS9	K00128	ALDH	aldehyde dehydrogenase (NAD+) [EC:1.2.1.3;]	map00410	beta-Alanine metabolism	http://www.kegg.jp/kegg-bin/show_pathway?map00410+K00128
W5EDS9	K00128	ALDH	aldehyde dehydrogenase (NAD+) [EC:1.2.1.3;]	map00561	Glycerolipid metabolism	http://www.kegg.jp/kegg-bin/show_pathway?map00561+K00128
W5EDS9	K00128	ALDH	aldehyde dehydrogenase (NAD+) [EC:1.2.1.3;]	map00620	Pyruvate metabolism	http://www.kegg.jp/kegg-bin/show_pathway?map00620+K00128
W5EDS9	K00128	ALDH	aldehyde dehydrogenase (NAD+) [EC:1.2.1.3;]	map00625	Chloroalkane and chloroalkene degradation	http://www.kegg.jp/kegg-bin/show_pathway?map00625+K00128
W5EDS9	K00128	ALDH	aldehyde dehydrogenase (NAD+) [EC:1.2.1.3;]	map00903	Limonene and pinene degradation	http://www.kegg.jp/kegg-bin/show_pathway?map00903+K00128
W5EDS9	K00128	ALDH	aldehyde dehydrogenase (NAD+) [EC:1.2.1.3;]	map00981	Insect hormone biosynthesis	http://www.kegg.jp/kegg-bin/show_pathway?map00981+K00128
W5ESC5
W5ETS3
W5FFA3
W5EW55	K02932	RP-L5e, RPL5	large subunit ribosomal protein L5e	map03010	Ribosome	http://www.kegg.jp/kegg-bin/show_pathway?map03010+K02932
W5FIL9	K04532	NAE1, APPBP1	amyloid beta precursor protein binding protein 1	map05010	Alzheimer's disease	http://www.kegg.jp/kegg-bin/show_pathway?map05010+K04532
W5EX47	K11984	SART1, HAF, SNU66	U4/U6.U5 tri-snRNP-associated protein 1	map03040	Spliceosome	http://www.kegg.jp/kegg-bin/show_pathway?map03040+K11984
W5FED7	K10956	SEC61A	protein transport protein SEC61 subunit alpha	map03060	Protein export	http://www.kegg.jp/kegg-bin/show_pathway?map03060+K10956
W5FED7	K10956	SEC61A	protein transport protein SEC61 subunit alpha	map04141	Protein processing in endoplasmic reticulum	http://www.kegg.jp/kegg-bin/show_pathway?map04141+K10956
W5FED7	K10956	SEC61A	protein transport protein SEC61 subunit alpha	map04145	Phagosome	http://www.kegg.jp/kegg-bin/show_pathway?map04145+K10956
W5FED7	K10956	SEC61A	protein transport protein SEC61 subunit alpha	map05110	Vibrio cholerae infection	http://www.kegg.jp/kegg-bin/show_pathway?map05110+K10956
W5FT61	K08511	ATVAMP72	vesicle-associated membrane protein 72
W5FDB5
W5F1A1	K11251	H2A	histone H2A	map05034	Alcoholism	http://www.kegg.jp/kegg-bin/show_pathway?map05034+K11251
W5F1A1	K11251	H2A	histone H2A	map05322	Systemic lupus erythematosus	http://www.kegg.jp/kegg-bin/show_pathway?map05322+K11251
W5FXY6	K03033	PSMD3, RPN3	26S proteasome regulatory subunit N3	map03050	Proteasome	http://www.kegg.jp/kegg-bin/show_pathway?map03050+K03033
W5FXY6	K03033	PSMD3, RPN3	26S proteasome regulatory subunit N3	map05169	Epstein-Barr virus infection	http://www.kegg.jp/kegg-bin/show_pathway?map05169+K03033
W5G284
W5FB99	K04382	PPP2C	serine/threonine-protein phosphatase 2A catalytic subunit [EC:3.1.3.16;]	map03015	mRNA surveillance pathway	http://www.kegg.jp/kegg-bin/show_pathway?map03015+K04382
W5FB99	K04382	PPP2C	serine/threonine-protein phosphatase 2A catalytic subunit [EC:3.1.3.16;]	map04013	MAPK signaling pathway - fly	http://www.kegg.jp/kegg-bin/show_pathway?map04013+K04382
W5FB99	K04382	PPP2C	serine/threonine-protein phosphatase 2A catalytic subunit [EC:3.1.3.16;]	map04071	Sphingolipid signaling pathway	http://www.kegg.jp/kegg-bin/show_pathway?map04071+K04382
W5FB99	K04382	PPP2C	serine/threonine-protein phosphatase 2A catalytic subunit [EC:3.1.3.16;]	map04111	Cell cycle - yeast	http://www.kegg.jp/kegg-bin/show_pathway?map04111+K04382
W5FB99	K04382	PPP2C	serine/threonine-protein phosphatase 2A catalytic subunit [EC:3.1.3.16;]	map04113	Meiosis - yeast	http://www.kegg.jp/kegg-bin/show_pathway?map04113+K04382
W5FB99	K04382	PPP2C	serine/threonine-protein phosphatase 2A catalytic subunit [EC:3.1.3.16;]	map04114	Oocyte meiosis	http://www.kegg.jp/kegg-bin/show_pathway?map04114+K04382
W5FB99	K04382	PPP2C	serine/threonine-protein phosphatase 2A catalytic subunit [EC:3.1.3.16;]	map04151	PI3K-Akt signaling pathway	http://www.kegg.jp/kegg-bin/show_pathway?map04151+K04382
W5FB99	K04382	PPP2C	serine/threonine-protein phosphatase 2A catalytic subunit [EC:3.1.3.16;]	map04152	AMPK signaling pathway	http://www.kegg.jp/kegg-bin/show_pathway?map04152+K04382
W5FB99	K04382	PPP2C	serine/threonine-protein phosphatase 2A catalytic subunit [EC:3.1.3.16;]	map04261	Adrenergic signaling in cardiomyocytes	http://www.kegg.jp/kegg-bin/show_pathway?map04261+K04382
W5FB99	K04382	PPP2C	serine/threonine-protein phosphatase 2A catalytic subunit [EC:3.1.3.16;]	map04350	TGF-beta signaling pathway	http://www.kegg.jp/kegg-bin/show_pathway?map04350+K04382
W5FB99	K04382	PPP2C	serine/threonine-protein phosphatase 2A catalytic subunit [EC:3.1.3.16;]	map04390	Hippo signaling pathway	http://www.kegg.jp/kegg-bin/show_pathway?map04390+K04382
W5FB99	K04382	PPP2C	serine/threonine-protein phosphatase 2A catalytic subunit [EC:3.1.3.16;]	map04391	Hippo signaling pathway - fly	http://www.kegg.jp/kegg-bin/show_pathway?map04391+K04382
W5FB99	K04382	PPP2C	serine/threonine-protein phosphatase 2A catalytic subunit [EC:3.1.3.16;]	map04530	Tight junction	http://www.kegg.jp/kegg-bin/show_pathway?map04530+K04382
W5FB99	K04382	PPP2C	serine/threonine-protein phosphatase 2A catalytic subunit [EC:3.1.3.16;]	map04728	Dopaminergic synapse	http://www.kegg.jp/kegg-bin/show_pathway?map04728+K04382
W5FB99	K04382	PPP2C	serine/threonine-protein phosphatase 2A catalytic subunit [EC:3.1.3.16;]	map04730	Long-term depression	http://www.kegg.jp/kegg-bin/show_pathway?map04730+K04382
W5FB99	K04382	PPP2C	serine/threonine-protein phosphatase 2A catalytic subunit [EC:3.1.3.16;]	map05142	Chagas disease (American trypanosomiasis)	http://www.kegg.jp/kegg-bin/show_pathway?map05142+K04382
W5FB99	K04382	PPP2C	serine/threonine-protein phosphatase 2A catalytic subunit [EC:3.1.3.16;]	map05160	Hepatitis C	http://www.kegg.jp/kegg-bin/show_pathway?map05160+K04382
W5F905	K02936	RP-L7Ae, RPL7A	large subunit ribosomal protein L7Ae	map03010	Ribosome	http://www.kegg.jp/kegg-bin/show_pathway?map03010+K02936
W5FB32
W5FZC0
W5FD92
W5FEE5	K03283	HSPA1_8	heat shock 70kDa protein 1/8	map03040	Spliceosome	http://www.kegg.jp/kegg-bin/show_pathway?map03040+K03283
W5FEE5	K03283	HSPA1_8	heat shock 70kDa protein 1/8	map04010	MAPK signaling pathway	http://www.kegg.jp/kegg-bin/show_pathway?map04010+K03283
W5FEE5	K03283	HSPA1_8	heat shock 70kDa protein 1/8	map04141	Protein processing in endoplasmic reticulum	http://www.kegg.jp/kegg-bin/show_pathway?map04141+K03283
W5FEE5	K03283	HSPA1_8	heat shock 70kDa protein 1/8	map04144	Endocytosis	http://www.kegg.jp/kegg-bin/show_pathway?map04144+K03283
W5FEE5	K03283	HSPA1_8	heat shock 70kDa protein 1/8	map04213	Longevity regulating pathway - multiple species	http://www.kegg.jp/kegg-bin/show_pathway?map04213+K03283
W5FEE5	K03283	HSPA1_8	heat shock 70kDa protein 1/8	map04612	Antigen processing and presentation	http://www.kegg.jp/kegg-bin/show_pathway?map04612+K03283
W5FEE5	K03283	HSPA1_8	heat shock 70kDa protein 1/8	map04915	Estrogen signaling pathway	http://www.kegg.jp/kegg-bin/show_pathway?map04915+K03283
W5FEE5	K03283	HSPA1_8	heat shock 70kDa protein 1/8	map05134	Legionellosis	http://www.kegg.jp/kegg-bin/show_pathway?map05134+K03283
W5FEE5	K03283	HSPA1_8	heat shock 70kDa protein 1/8	map05145	Toxoplasmosis	http://www.kegg.jp/kegg-bin/show_pathway?map05145+K03283
W5FEE5	K03283	HSPA1_8	heat shock 70kDa protein 1/8	map05162	Measles	http://www.kegg.jp/kegg-bin/show_pathway?map05162+K03283
W5FEE5	K03283	HSPA1_8	heat shock 70kDa protein 1/8	map05164	Influenza A	http://www.kegg.jp/kegg-bin/show_pathway?map05164+K03283
W5FEE5	K03283	HSPA1_8	heat shock 70kDa protein 1/8	map05169	Epstein-Barr virus infection	http://www.kegg.jp/kegg-bin/show_pathway?map05169+K03283
W5FES4
W5FGH0	K00963	UGP2, galU, galF	UTP--glucose-1-phosphate uridylyltransferase [EC:2.7.7.9;]	map00040	Pentose and glucuronate interconversions	http://www.kegg.jp/kegg-bin/show_pathway?map00040+K00963
W5FGH0	K00963	UGP2, galU, galF	UTP--glucose-1-phosphate uridylyltransferase [EC:2.7.7.9;]	map00052	Galactose metabolism	http://www.kegg.jp/kegg-bin/show_pathway?map00052+K00963
W5FGH0	K00963	UGP2, galU, galF	UTP--glucose-1-phosphate uridylyltransferase [EC:2.7.7.9;]	map00500	Starch and sucrose metabolism	http://www.kegg.jp/kegg-bin/show_pathway?map00500+K00963
W5FGH0	K00963	UGP2, galU, galF	UTP--glucose-1-phosphate uridylyltransferase [EC:2.7.7.9;]	map00520	Amino sugar and nucleotide sugar metabolism	http://www.kegg.jp/kegg-bin/show_pathway?map00520+K00963
W5FGP3	K11251	H2A	histone H2A	map05034	Alcoholism	http://www.kegg.jp/kegg-bin/show_pathway?map05034+K11251
W5FGP3	K11251	H2A	histone H2A	map05322	Systemic lupus erythematosus	http://www.kegg.jp/kegg-bin/show_pathway?map05322+K11251
W5FGZ0
W5FH53	K10839	RAD23, HR23	UV excision repair protein RAD23	map03420	Nucleotide excision repair	http://www.kegg.jp/kegg-bin/show_pathway?map03420+K10839
W5FH53	K10839	RAD23, HR23	UV excision repair protein RAD23	map04141	Protein processing in endoplasmic reticulum	http://www.kegg.jp/kegg-bin/show_pathway?map04141+K10839
W5FHY4
W5FIP7	K02930	RP-L4e, RPL4	large subunit ribosomal protein L4e	map03010	Ribosome	http://www.kegg.jp/kegg-bin/show_pathway?map03010+K02930
W5FJF2	K01647	CS, gltA	citrate synthase [EC:2.3.3.1;]	map00020	Citrate cycle (TCA cycle)	http://www.kegg.jp/kegg-bin/show_pathway?map00020+K01647
W5FJF2	K01647	CS, gltA	citrate synthase [EC:2.3.3.1;]	map00630	Glyoxylate and dicarboxylate metabolism	http://www.kegg.jp/kegg-bin/show_pathway?map00630+K01647
W5FJF2	K01647	CS, gltA	citrate synthase [EC:2.3.3.1;]	map01200	Carbon metabolism	http://www.kegg.jp/kegg-bin/show_pathway?map01200+K01647
W5FJF2	K01647	CS, gltA	citrate synthase [EC:2.3.3.1;]	map01210	2-Oxocarboxylic acid metabolism	http://www.kegg.jp/kegg-bin/show_pathway?map01210+K01647
W5FJF2	K01647	CS, gltA	citrate synthase [EC:2.3.3.1;]	map01230	Biosynthesis of amino acids	http://www.kegg.jp/kegg-bin/show_pathway?map01230+K01647
W5FLB0	K01738	cysK	cysteine synthase A [EC:2.5.1.47;]	map00270	Cysteine and methionine metabolism	http://www.kegg.jp/kegg-bin/show_pathway?map00270+K01738
W5FLB0	K01738	cysK	cysteine synthase A [EC:2.5.1.47;]	map00920	Sulfur metabolism	http://www.kegg.jp/kegg-bin/show_pathway?map00920+K01738
W5FLB0	K01738	cysK	cysteine synthase A [EC:2.5.1.47;]	map01200	Carbon metabolism	http://www.kegg.jp/kegg-bin/show_pathway?map01200+K01738
W5FLB0	K01738	cysK	cysteine synthase A [EC:2.5.1.47;]	map01230	Biosynthesis of amino acids	http://www.kegg.jp/kegg-bin/show_pathway?map01230+K01738
W5FLT9	K01897	ACSL, fadD	long-chain acyl-CoA synthetase [EC:6.2.1.3;]	map00061	Fatty acid biosynthesis	http://www.kegg.jp/kegg-bin/show_pathway?map00061+K01897
W5FLT9	K01897	ACSL, fadD	long-chain acyl-CoA synthetase [EC:6.2.1.3;]	map00071	Fatty acid degradation	http://www.kegg.jp/kegg-bin/show_pathway?map00071+K01897
W5FLT9	K01897	ACSL, fadD	long-chain acyl-CoA synthetase [EC:6.2.1.3;]	map01212	Fatty acid metabolism	http://www.kegg.jp/kegg-bin/show_pathway?map01212+K01897
W5FLT9	K01897	ACSL, fadD	long-chain acyl-CoA synthetase [EC:6.2.1.3;]	map02024	Quorum sensing	http://www.kegg.jp/kegg-bin/show_pathway?map02024+K01897
W5FLT9	K01897	ACSL, fadD	long-chain acyl-CoA synthetase [EC:6.2.1.3;]	map03320	PPAR signaling pathway	http://www.kegg.jp/kegg-bin/show_pathway?map03320+K01897
W5FLT9	K01897	ACSL, fadD	long-chain acyl-CoA synthetase [EC:6.2.1.3;]	map04146	Peroxisome	http://www.kegg.jp/kegg-bin/show_pathway?map04146+K01897
W5FLT9	K01897	ACSL, fadD	long-chain acyl-CoA synthetase [EC:6.2.1.3;]	map04920	Adipocytokine signaling pathway	http://www.kegg.jp/kegg-bin/show_pathway?map04920+K01897
W5FMI4
W5FMZ5	K11159	K11159	carotenoid cleavage dioxygenase
W5FKD1	K10704	UBE2V	ubiquitin-conjugating enzyme E2 variant	map04624	Toll and Imd signaling pathway	http://www.kegg.jp/kegg-bin/show_pathway?map04624+K10704
W5FVE5	K09872	PIP	aquaporin PIP
W5FZL2	K10839	RAD23, HR23	UV excision repair protein RAD23	map03420	Nucleotide excision repair	http://www.kegg.jp/kegg-bin/show_pathway?map03420+K10839
W5FZL2	K10839	RAD23, HR23	UV excision repair protein RAD23	map04141	Protein processing in endoplasmic reticulum	http://www.kegg.jp/kegg-bin/show_pathway?map04141+K10839
W5G125	K03234	EEF2	elongation factor 2	map04152	AMPK signaling pathway	http://www.kegg.jp/kegg-bin/show_pathway?map04152+K03234
W5G125	K03234	EEF2	elongation factor 2	map04921	Oxytocin signaling pathway	http://www.kegg.jp/kegg-bin/show_pathway?map04921+K03234
W5G255
W5G3X9	K02969	RP-S20e, RPS20	small subunit ribosomal protein S20e	map03010	Ribosome	http://www.kegg.jp/kegg-bin/show_pathway?map03010+K02969
W5GZQ7	K11826	AP2M1	AP-2 complex subunit mu-1	map04144	Endocytosis	http://www.kegg.jp/kegg-bin/show_pathway?map04144+K11826
W5GZQ7	K11826	AP2M1	AP-2 complex subunit mu-1	map04721	Synaptic vesicle cycle	http://www.kegg.jp/kegg-bin/show_pathway?map04721+K11826
W5GZQ7	K11826	AP2M1	AP-2 complex subunit mu-1	map04961	Endocrine and other factor-regulated calcium reabsorption	http://www.kegg.jp/kegg-bin/show_pathway?map04961+K11826
W5GZQ7	K11826	AP2M1	AP-2 complex subunit mu-1	map05016	Huntington's disease	http://www.kegg.jp/kegg-bin/show_pathway?map05016+K11826
W5H7T0	K01759	GLO1, gloA	lactoylglutathione lyase [EC:4.4.1.5;]	map00620	Pyruvate metabolism	http://www.kegg.jp/kegg-bin/show_pathway?map00620+K01759
W5G5W2	K01681	ACO, acnA	aconitate hydratase [EC:4.2.1.3;]	map00020	Citrate cycle (TCA cycle)	http://www.kegg.jp/kegg-bin/show_pathway?map00020+K01681
W5G5W2	K01681	ACO, acnA	aconitate hydratase [EC:4.2.1.3;]	map00630	Glyoxylate and dicarboxylate metabolism	http://www.kegg.jp/kegg-bin/show_pathway?map00630+K01681
W5G5W2	K01681	ACO, acnA	aconitate hydratase [EC:4.2.1.3;]	map00720	Carbon fixation pathways in prokaryotes	http://www.kegg.jp/kegg-bin/show_pathway?map00720+K01681
W5G5W2	K01681	ACO, acnA	aconitate hydratase [EC:4.2.1.3;]	map01200	Carbon metabolism	http://www.kegg.jp/kegg-bin/show_pathway?map01200+K01681
W5G5W2	K01681	ACO, acnA	aconitate hydratase [EC:4.2.1.3;]	map01210	2-Oxocarboxylic acid metabolism	http://www.kegg.jp/kegg-bin/show_pathway?map01210+K01681
W5G5W2	K01681	ACO, acnA	aconitate hydratase [EC:4.2.1.3;]	map01230	Biosynthesis of amino acids	http://www.kegg.jp/kegg-bin/show_pathway?map01230+K01681
W5G7J3	K03098	APOD	apolipoprotein D and lipocalin family protein
W5G933	K11296	HMGB3	high mobility group protein B3
W5G9C7	K01414	prlC	oligopeptidase A [EC:3.4.24.70;]
W5GA87
W5GAY7	K00901	dgkA, DGK	diacylglycerol kinase (ATP) [EC:2.7.1.107;]	map00561	Glycerolipid metabolism	http://www.kegg.jp/kegg-bin/show_pathway?map00561+K00901
W5GAY7	K00901	dgkA, DGK	diacylglycerol kinase (ATP) [EC:2.7.1.107;]	map00564	Glycerophospholipid metabolism	http://www.kegg.jp/kegg-bin/show_pathway?map00564+K00901
W5GAY7	K00901	dgkA, DGK	diacylglycerol kinase (ATP) [EC:2.7.1.107;]	map04070	Phosphatidylinositol signaling system	http://www.kegg.jp/kegg-bin/show_pathway?map04070+K00901
W5GAY7	K00901	dgkA, DGK	diacylglycerol kinase (ATP) [EC:2.7.1.107;]	map04072	Phospholipase D signaling pathway	http://www.kegg.jp/kegg-bin/show_pathway?map04072+K00901
W5GAY7	K00901	dgkA, DGK	diacylglycerol kinase (ATP) [EC:2.7.1.107;]	map05231	Choline metabolism in cancer	http://www.kegg.jp/kegg-bin/show_pathway?map05231+K00901
W5H4P2	K11885	DDI1	DNA damage-inducible protein 1
A0A096USG9	K11254	H4	histone H4	map05034	Alcoholism	http://www.kegg.jp/kegg-bin/show_pathway?map05034+K11254
A0A096USG9	K11254	H4	histone H4	map05203	Viral carcinogenesis	http://www.kegg.jp/kegg-bin/show_pathway?map05203+K11254
A0A096USG9	K11254	H4	histone H4	map05322	Systemic lupus erythematosus	http://www.kegg.jp/kegg-bin/show_pathway?map05322+K11254
W5GES9	K11252	H2B	histone H2B	map05034	Alcoholism	http://www.kegg.jp/kegg-bin/show_pathway?map05034+K11252
W5GES9	K11252	H2B	histone H2B	map05203	Viral carcinogenesis	http://www.kegg.jp/kegg-bin/show_pathway?map05203+K11252
W5GES9	K11252	H2B	histone H2B	map05322	Systemic lupus erythematosus	http://www.kegg.jp/kegg-bin/show_pathway?map05322+K11252
W5GFT6	K10632	BRAP	BRCA1-associated protein [EC:2.3.2.27;]	map04014	Ras signaling pathway	http://www.kegg.jp/kegg-bin/show_pathway?map04014+K10632
W5GGF1	K11252	H2B	histone H2B	map05034	Alcoholism	http://www.kegg.jp/kegg-bin/show_pathway?map05034+K11252
W5GGF1	K11252	H2B	histone H2B	map05203	Viral carcinogenesis	http://www.kegg.jp/kegg-bin/show_pathway?map05203+K11252
W5GGF1	K11252	H2B	histone H2B	map05322	Systemic lupus erythematosus	http://www.kegg.jp/kegg-bin/show_pathway?map05322+K11252
W5GGF8	K02873	RP-L13e, RPL13	large subunit ribosomal protein L13e	map03010	Ribosome	http://www.kegg.jp/kegg-bin/show_pathway?map03010+K02873
W5GH89	K11251	H2A	histone H2A	map05034	Alcoholism	http://www.kegg.jp/kegg-bin/show_pathway?map05034+K11251
W5GH89	K11251	H2A	histone H2A	map05322	Systemic lupus erythematosus	http://www.kegg.jp/kegg-bin/show_pathway?map05322+K11251
W5GZ92
W5GZE8
W5GN38	K01870	IARS, ileS	isoleucyl-tRNA synthetase [EC:6.1.1.5;]	map00970	Aminoacyl-tRNA biosynthesis	http://www.kegg.jp/kegg-bin/show_pathway?map00970+K01870
W5H4N1	K15893	HPR1	hydroxypyruvate reductase 1	map00260	Glycine, serine and threonine metabolism	http://www.kegg.jp/kegg-bin/show_pathway?map00260+K15893
W5H4N1	K15893	HPR1	hydroxypyruvate reductase 1	map00630	Glyoxylate and dicarboxylate metabolism	http://www.kegg.jp/kegg-bin/show_pathway?map00630+K15893
W5H4N1	K15893	HPR1	hydroxypyruvate reductase 1	map01200	Carbon metabolism	http://www.kegg.jp/kegg-bin/show_pathway?map01200+K15893
W5GUI9	K13064	PTAL	phenylalanine/tyrosine ammonia-lyase [EC:4.3.1.25;]	map00360	Phenylalanine metabolism	http://www.kegg.jp/kegg-bin/show_pathway?map00360+K13064
W5GUI9	K13064	PTAL	phenylalanine/tyrosine ammonia-lyase [EC:4.3.1.25;]	map00940	Phenylpropanoid biosynthesis	http://www.kegg.jp/kegg-bin/show_pathway?map00940+K13064
W5H0U1
W5HA06	K11252	H2B	histone H2B	map05034	Alcoholism	http://www.kegg.jp/kegg-bin/show_pathway?map05034+K11252
W5HA06	K11252	H2B	histone H2B	map05203	Viral carcinogenesis	http://www.kegg.jp/kegg-bin/show_pathway?map05203+K11252
W5HA06	K11252	H2B	histone H2B	map05322	Systemic lupus erythematosus	http://www.kegg.jp/kegg-bin/show_pathway?map05322+K11252
W5H5H3	K11252	H2B	histone H2B	map05034	Alcoholism	http://www.kegg.jp/kegg-bin/show_pathway?map05034+K11252
W5H5H3	K11252	H2B	histone H2B	map05203	Viral carcinogenesis	http://www.kegg.jp/kegg-bin/show_pathway?map05203+K11252
W5H5H3	K11252	H2B	histone H2B	map05322	Systemic lupus erythematosus	http://www.kegg.jp/kegg-bin/show_pathway?map05322+K11252
W5HXV0	K00847	E2.7.1.4, scrK	fructokinase [EC:2.7.1.4;]	map00051	Fructose and mannose metabolism	http://www.kegg.jp/kegg-bin/show_pathway?map00051+K00847
W5HXV0	K00847	E2.7.1.4, scrK	fructokinase [EC:2.7.1.4;]	map00500	Starch and sucrose metabolism	http://www.kegg.jp/kegg-bin/show_pathway?map00500+K00847
W5HXV0	K00847	E2.7.1.4, scrK	fructokinase [EC:2.7.1.4;]	map00520	Amino sugar and nucleotide sugar metabolism	http://www.kegg.jp/kegg-bin/show_pathway?map00520+K00847
W5HKY9
W5HYJ9
W5H8Z0	K03233	EEF1G	elongation factor 1-gamma	map05134	Legionellosis	http://www.kegg.jp/kegg-bin/show_pathway?map05134+K03233
W5HA05
W5HCE5	K00703	glgA	starch synthase [EC:2.4.1.21;]	map00500	Starch and sucrose metabolism	http://www.kegg.jp/kegg-bin/show_pathway?map00500+K00703
W5I4U8	K17991	PXG	peroxygenase [EC:1.11.2.3;]	map00073	Cutin, suberine and wax biosynthesis	http://www.kegg.jp/kegg-bin/show_pathway?map00073+K17991
W5HDD8	K00695	E2.4.1.13	sucrose synthase [EC:2.4.1.13;]	map00500	Starch and sucrose metabolism	http://www.kegg.jp/kegg-bin/show_pathway?map00500+K00695
W5HX23
W5HG98	K10839	RAD23, HR23	UV excision repair protein RAD23	map03420	Nucleotide excision repair	http://www.kegg.jp/kegg-bin/show_pathway?map03420+K10839
W5HG98	K10839	RAD23, HR23	UV excision repair protein RAD23	map04141	Protein processing in endoplasmic reticulum	http://www.kegg.jp/kegg-bin/show_pathway?map04141+K10839
W5HHD4	K08762	DBI, ACBP	diazepam-binding inhibitor (GABA receptor modulator, acyl-CoA-binding protein)	map03320	PPAR signaling pathway	http://www.kegg.jp/kegg-bin/show_pathway?map03320+K08762
W5HHN0
W5HJG6	K17991	PXG	peroxygenase [EC:1.11.2.3;]	map00073	Cutin, suberine and wax biosynthesis	http://www.kegg.jp/kegg-bin/show_pathway?map00073+K17991
W5HN28
W5HZ15	K11252	H2B	histone H2B	map05034	Alcoholism	http://www.kegg.jp/kegg-bin/show_pathway?map05034+K11252
W5HZ15	K11252	H2B	histone H2B	map05203	Viral carcinogenesis	http://www.kegg.jp/kegg-bin/show_pathway?map05203+K11252
W5HZ15	K11252	H2B	histone H2B	map05322	Systemic lupus erythematosus	http://www.kegg.jp/kegg-bin/show_pathway?map05322+K11252
W5HZ47	K01623	ALDO	fructose-bisphosphate aldolase, class I [EC:4.1.2.13;]	map00010	Glycolysis / Gluconeogenesis	http://www.kegg.jp/kegg-bin/show_pathway?map00010+K01623
W5HZ47	K01623	ALDO	fructose-bisphosphate aldolase, class I [EC:4.1.2.13;]	map00030	Pentose phosphate pathway	http://www.kegg.jp/kegg-bin/show_pathway?map00030+K01623
W5HZ47	K01623	ALDO	fructose-bisphosphate aldolase, class I [EC:4.1.2.13;]	map00051	Fructose and mannose metabolism	http://www.kegg.jp/kegg-bin/show_pathway?map00051+K01623
W5HZ47	K01623	ALDO	fructose-bisphosphate aldolase, class I [EC:4.1.2.13;]	map00680	Methane metabolism	http://www.kegg.jp/kegg-bin/show_pathway?map00680+K01623
W5HZ47	K01623	ALDO	fructose-bisphosphate aldolase, class I [EC:4.1.2.13;]	map00710	Carbon fixation in photosynthetic organisms	http://www.kegg.jp/kegg-bin/show_pathway?map00710+K01623
W5HZ47	K01623	ALDO	fructose-bisphosphate aldolase, class I [EC:4.1.2.13;]	map01200	Carbon metabolism	http://www.kegg.jp/kegg-bin/show_pathway?map01200+K01623
W5HZ47	K01623	ALDO	fructose-bisphosphate aldolase, class I [EC:4.1.2.13;]	map01230	Biosynthesis of amino acids	http://www.kegg.jp/kegg-bin/show_pathway?map01230+K01623
W5I1R7	K02985	RP-S3e, RPS3	small subunit ribosomal protein S3e	map03010	Ribosome	http://www.kegg.jp/kegg-bin/show_pathway?map03010+K02985
W5I1S6
W5I2C6
W5I8A1

## Sheet: map2query
Map_ID	Map_Name	Seqs	Seqs_Num	URL
map04745	Phototransduction - fly	P04464	1	http://www.kegg.jp/kegg-bin/show_pathway?map04745+K02183
map00062	Fatty acid elongation	W5CJA2 W5E0C4	2	http://www.kegg.jp/kegg-bin/show_pathway?map00062+K10258+K15397
map04122	Sulfur relay system	W5H1J7	1	http://www.kegg.jp/kegg-bin/show_pathway?map04122+K01011
map04142	Lysosome	A0A077RQQ3 W5B4W4 W5DY15	3	http://www.kegg.jp/kegg-bin/show_pathway?map04142+K10532+K02144+K02154
map00520	Amino sugar and nucleotide sugar metabolism	W5A066 W5EAJ4 W5FGH0 W5HXV0	4	http://www.kegg.jp/kegg-bin/show_pathway?map00520+K10046+K01835+K00963+K00847
map00220	Arginine biosynthesis	Q45NB6	1	http://www.kegg.jp/kegg-bin/show_pathway?map00220+K01915
map00500	Starch and sucrose metabolism	W5EAJ4 W5B4C2 W5FGH0 W5HXV0 W5HCE5 W5HDD8	6	http://www.kegg.jp/kegg-bin/show_pathway?map00500+K01835+K00705+K00963+K00847+K00703+K00695
map05120	Epithelial cell signaling in Helicobacter pylori infection	B2BAL3 Q2L9B8 W5B4W4 W5DY15	4	http://www.kegg.jp/kegg-bin/show_pathway?map05120+K02147+K02150+K02144+K02154
map05204	Chemical carcinogenesis	A0A096ULF2	1	http://www.kegg.jp/kegg-bin/show_pathway?map05204+K00799
map03015	mRNA surveillance pathway	W5FB99	1	http://www.kegg.jp/kegg-bin/show_pathway?map03015+K04382
map04151	PI3K-Akt signaling pathway	A0A0C4BJH4 F4Y592 F4Y595 L0GDQ5 L0GED8 W5FB99	6	http://www.kegg.jp/kegg-bin/show_pathway?map04151+K06630+K04079+K04079+K06630+K06630+K04382
map05214	Glioma	P04464	1	http://www.kegg.jp/kegg-bin/show_pathway?map05214+K02183
map04350	TGF-beta signaling pathway	W5FB99	1	http://www.kegg.jp/kegg-bin/show_pathway?map04350+K04382
map00460	Cyanoamino acid metabolism	W5DP19	1	http://www.kegg.jp/kegg-bin/show_pathway?map00460+K13029
map00410	beta-Alanine metabolism	W5EDS9	1	http://www.kegg.jp/kegg-bin/show_pathway?map00410+K00128
map00531	Glycosaminoglycan degradation	A0A077RQQ3	1	http://www.kegg.jp/kegg-bin/show_pathway?map00531+K10532
map04016	MAPK signaling pathway - plant	P04464	1	http://www.kegg.jp/kegg-bin/show_pathway?map04016+K02183
map01212	Fatty acid metabolism	A0A096UUN4 W5CJA2 W5FLT9	3	http://www.kegg.jp/kegg-bin/show_pathway?map01212+K10256+K10258+K01897
map05020	Prion diseases	F8RP11 W5DYG7	2	http://www.kegg.jp/kegg-bin/show_pathway?map05020+K09553+K04565
map04925	Aldosterone synthesis and secretion	P04464	1	http://www.kegg.jp/kegg-bin/show_pathway?map04925+K02183
map04622	RIG-I-like receptor signaling pathway	A0A096UT67 W5BX80	2	http://www.kegg.jp/kegg-bin/show_pathway?map04622+K11594+K12655
map04020	Calcium signaling pathway	P04464	1	http://www.kegg.jp/kegg-bin/show_pathway?map04020+K02183
map04922	Glucagon signaling pathway	P04464 A0A077RSE3	2	http://www.kegg.jp/kegg-bin/show_pathway?map04922+K02183+K00873
map00480	Glutathione metabolism	A0A096ULF2 W5EDY2	2	http://www.kegg.jp/kegg-bin/show_pathway?map00480+K00799+K00432
map04914	Progesterone-mediated oocyte maturation	F4Y592 F4Y595	2	http://www.kegg.jp/kegg-bin/show_pathway?map04914+K04079+K04079
map05031	Amphetamine addiction	P04464	1	http://www.kegg.jp/kegg-bin/show_pathway?map05031+K02183
map00521	Streptomycin biosynthesis	W5EAJ4	1	http://www.kegg.jp/kegg-bin/show_pathway?map00521+K01835
map04146	Peroxisome	W5DYG7 W5FLT9	2	http://www.kegg.jp/kegg-bin/show_pathway?map04146+K04565+K01897
map04075	Plant hormone signal transduction	W5BCP7	1	http://www.kegg.jp/kegg-bin/show_pathway?map04075+K14488
map04971	Gastric acid secretion	P04464	1	http://www.kegg.jp/kegg-bin/show_pathway?map04971+K02183
map04024	cAMP signaling pathway	P04464	1	http://www.kegg.jp/kegg-bin/show_pathway?map04024+K02183
map00980	Metabolism of xenobiotics by cytochrome P450	A0A096ULF2	1	http://www.kegg.jp/kegg-bin/show_pathway?map00980+K00799
map00592	alpha-Linolenic acid metabolism	T1WRJ1	1	http://www.kegg.jp/kegg-bin/show_pathway?map00592+K01723
map05322	Systemic lupus erythematosus	A0A096UKH0 W5DZU8 W5A7J0 Q43312 A0A096UKE9 A0A096USW9 A0A096UTK7 A0A0C4BKM5 W4ZTZ4 W4ZWK0 W5A444 W5BNS0 W5DZG1 W5E0R4 W5EA78 W5F1A1 W5FGP3 A0A096USG9 W5GES9 W5GGF1 W5GH89 W5HA06 W5H5H3 W5HZ15	24	http://www.kegg.jp/kegg-bin/show_pathway?map05322+K11251+K11252+K11253+K11251+K11252+K11252+K11252+K11251+K11252+K11251+K11252+K11251+K11251+K11252+K11252+K11251+K11251+K11254+K11252+K11252+K11251+K11252+K11252+K11252
map00052	Galactose metabolism	A0A077RQ67 W5EAJ4 W5FGH0	3	http://www.kegg.jp/kegg-bin/show_pathway?map00052+K06617+K01835+K00963
map00680	Methane metabolism	C1J959 D8L9K9 W5FPI0 W5HZ47	4	http://www.kegg.jp/kegg-bin/show_pathway?map00680+K01623+K03841+K01689+K01623
map05012	Parkinson's disease	P31251 W5B2T7	2	http://www.kegg.jp/kegg-bin/show_pathway?map05012+K03178+K03178
map05016	Huntington's disease	W5DYG7 W5GZQ7	2	http://www.kegg.jp/kegg-bin/show_pathway?map05016+K04565+K11826
map04728	Dopaminergic synapse	P04464 W5FB99	2	http://www.kegg.jp/kegg-bin/show_pathway?map04728+K02183+K04382
map00071	Fatty acid degradation	W5EDS9 W5FLT9	2	http://www.kegg.jp/kegg-bin/show_pathway?map00071+K00128+K01897
map00903	Limonene and pinene degradation	W5EDS9	1	http://www.kegg.jp/kegg-bin/show_pathway?map00903+K00128
map00340	Histidine metabolism	W5EDS9	1	http://www.kegg.jp/kegg-bin/show_pathway?map00340+K00128
map03040	Spliceosome	Q9SAU8 W5ADX0 W5BDM2 W5FBX6 W5DZG0 W5EX47 W5FEE5	7	http://www.kegg.jp/kegg-bin/show_pathway?map03040+K03283+K10599+K03283+K12843+K03283+K11984+K03283
map00010	Glycolysis / Gluconeogenesis	A0A077RSE3 A0A096UTL2 A0A0C4BJ74 C1J959 D8L9K9 W5FPI0 W5EAJ4 W5EDS9 W5HZ47	9	http://www.kegg.jp/kegg-bin/show_pathway?map00010+K00873+K00134+K00131+K01623+K03841+K01689+K01835+K00128+K01623
map04624	Toll and Imd signaling pathway	W5CBQ9 W5A0V3 W5FKD1	3	http://www.kegg.jp/kegg-bin/show_pathway?map04624+K06689+K10580+K10704
map04910	Insulin signaling pathway	P04464 D8L9K9	2	http://www.kegg.jp/kegg-bin/show_pathway?map04910+K02183+K03841
map04713	Circadian entrainment	P04464	1	http://www.kegg.jp/kegg-bin/show_pathway?map04713+K02183
map04261	Adrenergic signaling in cardiomyocytes	P04464 W5FB99	2	http://www.kegg.jp/kegg-bin/show_pathway?map04261+K02183+K04382
map04145	Phagosome	B2BAL3 Q2L9B8 W5B4W4 W5DY15 W5FED7	5	http://www.kegg.jp/kegg-bin/show_pathway?map04145+K02147+K02150+K02144+K02154+K10956
map01210	2-Oxocarboxylic acid metabolism	W5FJF2 W5G5W2	2	http://www.kegg.jp/kegg-bin/show_pathway?map01210+K01647+K01681
map05202	Transcriptional misregulation in cancer	W5A7J0	1	http://www.kegg.jp/kegg-bin/show_pathway?map05202+K11253
map04977	Vitamin digestion and absorption	W5HIS2	1	http://www.kegg.jp/kegg-bin/show_pathway?map04977+K14617
map00030	Pentose phosphate pathway	A0A0C4BJ74 C1J959 D8L9K9 W5EAJ4 W5BG19 W5HZ47	6	http://www.kegg.jp/kegg-bin/show_pathway?map00030+K00131+K01623+K03841+K01835+K01057+K01623
map00190	Oxidative phosphorylation	P83970 B2BAL3 Q2L9B8 W5B4W4 W5DY15	5	http://www.kegg.jp/kegg-bin/show_pathway?map00190+K01535+K02147+K02150+K02144+K02154
map00710	Carbon fixation in photosynthetic organisms	W5BG62 A0A096UTL2 C1J959 D8L9K9 W5HZ47	5	http://www.kegg.jp/kegg-bin/show_pathway?map00710+K01601+K00134+K01623+K03841+K01623
map04150	mTOR signaling pathway	B2BAL3 Q2L9B8 W5B4W4	3	http://www.kegg.jp/kegg-bin/show_pathway?map04150+K02147+K02150+K02144
map04722	Neurotrophin signaling pathway	P04464 A0A0C4BJH4 L0GDQ5 L0GED8	4	http://www.kegg.jp/kegg-bin/show_pathway?map04722+K02183+K06630+K06630+K06630
map05164	Influenza A	Q9SAU8 W5BDM2 W5DZG0 W5FEE5	4	http://www.kegg.jp/kegg-bin/show_pathway?map05164+K03283+K03283+K03283+K03283
map00230	Purine metabolism	A0A077RSE3 W5EAJ4	2	http://www.kegg.jp/kegg-bin/show_pathway?map00230+K00873+K01835
map00330	Arginine and proline metabolism	W5EDS9	1	http://www.kegg.jp/kegg-bin/show_pathway?map00330+K00128
map03050	Proteasome	A0A077RXS4 W5BUE8 W5DW28 W5FXY6	4	http://www.kegg.jp/kegg-bin/show_pathway?map03050+K03065+K03032+K03029+K03033
map00360	Phenylalanine metabolism	W5GUI9	1	http://www.kegg.jp/kegg-bin/show_pathway?map00360+K13064
map04750	Inflammatory mediator regulation of TRP channels	P04464	1	http://www.kegg.jp/kegg-bin/show_pathway?map04750+K02183
map03420	Nucleotide excision repair	W5FH53 W5FZL2 W5HG98	3	http://www.kegg.jp/kegg-bin/show_pathway?map03420+K10839+K10839+K10839
map05160	Hepatitis C	W5FB99	1	http://www.kegg.jp/kegg-bin/show_pathway?map05160+K04382
map05200	Pathways in cancer	F4Y592 F4Y595	2	http://www.kegg.jp/kegg-bin/show_pathway?map05200+K04079+K04079
map00940	Phenylpropanoid biosynthesis	W5GUI9	1	http://www.kegg.jp/kegg-bin/show_pathway?map00940+K13064
map04014	Ras signaling pathway	P04464 W5GFT6	2	http://www.kegg.jp/kegg-bin/show_pathway?map04014+K02183+K10632
map03010	Ribosome	A0A077RTE5 A0A077S4G0 A0A0C4BJE3 W5HQA2 Q5I7L0 Q5I7L1 Q5I7L3 Q6EZA4 W5C3Q8 Q7XY23 U5HTD8 W5A9E1 W5F4L4 W5AUH7 W5CCH5 W5DEJ5 W5EW55 W5F905 W5FIP7 W5G3X9 W5GGF8 W5I1R7	22	http://www.kegg.jp/kegg-bin/show_pathway?map03010+K02940+K02981+K02865+K02942+K02883+K02872+K02865+K02927+K02885+K02984+K02969+K02977+K02980+K02947+K02903+K02903+K02932+K02936+K02930+K02969+K02873+K02985
map05145	Toxoplasmosis	K4MQ41 Q9SAU8 W5BDM2 W5DZG0 W5FEE5	5	http://www.kegg.jp/kegg-bin/show_pathway?map05145+K13412+K03283+K03283+K03283+K03283
map05231	Choline metabolism in cancer	W5GAY7	1	http://www.kegg.jp/kegg-bin/show_pathway?map05231+K00901
map05134	Legionellosis	Q03033 W5D9N7 Q9SAU8 W5BDM2 W5DZG0 W5EMB1 W5FEE5 W5H8Z0	8	http://www.kegg.jp/kegg-bin/show_pathway?map05134+K03231+K07874+K03283+K03283+K03283+K13525+K03283+K03233
map04139	Mitophagy - yeast	W4ZR59	1	http://www.kegg.jp/kegg-bin/show_pathway?map04139+K17969
map00250	Alanine, aspartate and glutamate metabolism	Q45NB6	1	http://www.kegg.jp/kegg-bin/show_pathway?map00250+K01915
map01040	Biosynthesis of unsaturated fatty acids	A0A096UUN4 W5CJA2	2	http://www.kegg.jp/kegg-bin/show_pathway?map01040+K10256+K10258
map04114	Oocyte meiosis	P04464 A0A0C4BJH4 L0GDQ5 L0GED8 W5FB99	5	http://www.kegg.jp/kegg-bin/show_pathway?map04114+K02183+K06630+K06630+K06630+K04382
map04924	Renin secretion	P04464	1	http://www.kegg.jp/kegg-bin/show_pathway?map04924+K02183
map03013	RNA transport	P47815 Q03033 W5B9W5 W5D591	4	http://www.kegg.jp/kegg-bin/show_pathway?map03013+K03236+K03231+K03246+K12160
map04270	Vascular smooth muscle contraction	P04464	1	http://www.kegg.jp/kegg-bin/show_pathway?map04270+K02183
map05034	Alcoholism	A0A096UKH0 P04464 W5DZU8 W5A7J0 Q43312 A0A096UKE9 A0A096USW9 A0A096UTK7 A0A0C4BKM5 W4ZTZ4 W4ZWK0 W5A444 W5BNS0 W5DZG1 W5E0R4 W5EA78 W5F1A1 W5FGP3 A0A096USG9 W5GES9 W5GGF1 W5GH89 W5HA06 W5H5H3 W5HZ15	25	http://www.kegg.jp/kegg-bin/show_pathway?map05034+K11251+K02183+K11252+K11253+K11251+K11252+K11252+K11252+K11251+K11252+K11251+K11252+K11251+K11251+K11252+K11252+K11251+K11251+K11254+K11252+K11252+K11251+K11252+K11252+K11252
map01230	Biosynthesis of amino acids	A0A077RSE3 A0A096USZ7 A0A096UTL2 C1J959 W5FPI0 Q45NB6 W5FJF2 W5FLB0 W5G5W2 W5HZ47	10	http://www.kegg.jp/kegg-bin/show_pathway?map01230+K00873+K00549+K00134+K01623+K01689+K01915+K01647+K01738+K01681+K01623
map00450	Selenocompound metabolism	A0A096USZ7	1	http://www.kegg.jp/kegg-bin/show_pathway?map00450+K00549
map03018	RNA degradation	W5FPI0	1	http://www.kegg.jp/kegg-bin/show_pathway?map03018+K01689
map04666	Fc gamma R-mediated phagocytosis	A0A0A7NVN8	1	http://www.kegg.jp/kegg-bin/show_pathway?map04666+K05765
map04113	Meiosis - yeast	W5FB99	1	http://www.kegg.jp/kegg-bin/show_pathway?map04113+K04382
map00920	Sulfur metabolism	W5H1J7 W5FLB0	2	http://www.kegg.jp/kegg-bin/show_pathway?map00920+K01011+K01738
map04152	AMPK signaling pathway	D8L9K9 W5FB99 W5G125	3	http://www.kegg.jp/kegg-bin/show_pathway?map04152+K03841+K04382+K03234
map00270	Cysteine and methionine metabolism	P32112 A0A096USZ7 W5H1J7 W4ZXL2 W5FLB0	5	http://www.kegg.jp/kegg-bin/show_pathway?map00270+K01251+K00549+K01011+K05933+K01738
map00260	Glycine, serine and threonine metabolism	W5H4N1	1	http://www.kegg.jp/kegg-bin/show_pathway?map00260+K15893
map00720	Carbon fixation pathways in prokaryotes	W5G5W2	1	http://www.kegg.jp/kegg-bin/show_pathway?map00720+K01681
map04930	Type II diabetes mellitus	A0A077RSE3	1	http://www.kegg.jp/kegg-bin/show_pathway?map04930+K00873
map04921	Oxytocin signaling pathway	P04464 W5G125	2	http://www.kegg.jp/kegg-bin/show_pathway?map04921+K02183+K03234
map05162	Measles	Q9SAU8 W5BDM2 W5DZG0 W5FEE5	4	http://www.kegg.jp/kegg-bin/show_pathway?map05162+K03283+K03283+K03283+K03283
map04912	GnRH signaling pathway	P04464	1	http://www.kegg.jp/kegg-bin/show_pathway?map04912+K02183
map05203	Viral carcinogenesis	W5DZU8 A0A077RSE3 A0A096UKE9 A0A096UT67 A0A096USW9 A0A096UTK7 A0A0C4BJH4 A0MA43 L0GDQ5 L0GED8 W4ZTZ4 W5A444 W5E0R4 W5EA78 A0A096USG9 W5GES9 W5GGF1 W5HA06 W5H5H3 W5HZ15	20	http://www.kegg.jp/kegg-bin/show_pathway?map05203+K11252+K00873+K11252+K11594+K11252+K11252+K06630+K15306+K06630+K06630+K11252+K11252+K11252+K11252+K11254+K11252+K11252+K11252+K11252+K11252
map04360	Axon guidance	A0A0A7NVN8	1	http://www.kegg.jp/kegg-bin/show_pathway?map04360+K05765
map04120	Ubiquitin mediated proteolysis	P31251 W5B2T7 W5CBQ9 W5ADX0 W5A0V3 W5DFQ0 W5D2H3	7	http://www.kegg.jp/kegg-bin/show_pathway?map04120+K03178+K03178+K06689+K10599+K10580+K10684+K04649
map05161	Hepatitis B	A0A096UT67	1	http://www.kegg.jp/kegg-bin/show_pathway?map05161+K11594
map04810	Regulation of actin cytoskeleton	A0A0A7NVN8	1	http://www.kegg.jp/kegg-bin/show_pathway?map04810+K05765
map00941	Flavonoid biosynthesis	W5BZL1	1	http://www.kegg.jp/kegg-bin/show_pathway?map00941+K00660
map00970	Aminoacyl-tRNA biosynthesis	W5HDB0 W5EB89 W5GN38	3	http://www.kegg.jp/kegg-bin/show_pathway?map00970+K14164+K01872+K01870
map01200	Carbon metabolism	W5BG62 A0A077RSE3 A0A096UTL2 A0A0C4BJ74 C1J959 D8L9K9 W5FPI0 W5BG19 W5FJF2 W5FLB0 W5G5W2 W5H4N1 W5HZ47	13	http://www.kegg.jp/kegg-bin/show_pathway?map01200+K01601+K00873+K00134+K00131+K01623+K03841+K01689+K01057+K01647+K01738+K01681+K15893+K01623
map04144	Endocytosis	Q9SAU8 W5BDM2 W5DZG0 W5E4W8 W5FEE5 W5GZQ7	6	http://www.kegg.jp/kegg-bin/show_pathway?map04144+K03283+K03283+K03283+K12193+K03283+K11826
map04721	Synaptic vesicle cycle	B2BAL3 Q2L9B8 W5B4W4 W5DY15 W5GZQ7	5	http://www.kegg.jp/kegg-bin/show_pathway?map04721+K02147+K02150+K02144+K02154+K11826
map05110	Vibrio cholerae infection	B2BAL3 Q2L9B8 W5B4W4 W5DY15 W5FED7	5	http://www.kegg.jp/kegg-bin/show_pathway?map05110+K02147+K02150+K02144+K02154+K10956
map00051	Fructose and mannose metabolism	C1J959 D8L9K9 W5HXV0 W5HZ47	4	http://www.kegg.jp/kegg-bin/show_pathway?map00051+K01623+K03841+K00847+K01623
map00625	Chloroalkane and chloroalkene degradation	W5EDS9	1	http://www.kegg.jp/kegg-bin/show_pathway?map00625+K00128
map04727	GABAergic synapse	Q45NB6	1	http://www.kegg.jp/kegg-bin/show_pathway?map04727+K01915
map00620	Pyruvate metabolism	A0A077RSE3 W5EDS9 W5H7T0	3	http://www.kegg.jp/kegg-bin/show_pathway?map00620+K00873+K00128+K01759
map04744	Phototransduction	P04464	1	http://www.kegg.jp/kegg-bin/show_pathway?map04744+K02183
map01524	Platinum drug resistance	A0A096ULF2	1	http://www.kegg.jp/kegg-bin/show_pathway?map01524+K00799
map04740	Olfactory transduction	P04464	1	http://www.kegg.jp/kegg-bin/show_pathway?map04740+K02183
map04391	Hippo signaling pathway - fly	A0A0C4BJH4 L0GDQ5 L0GED8 W5FB99	4	http://www.kegg.jp/kegg-bin/show_pathway?map04391+K06630+K06630+K06630+K04382
map05323	Rheumatoid arthritis	B2BAL3 Q2L9B8 W5B4W4 W5DY15	4	http://www.kegg.jp/kegg-bin/show_pathway?map05323+K02147+K02150+K02144+K02154
map04013	MAPK signaling pathway - fly	W5CBQ9 W5FB99	2	http://www.kegg.jp/kegg-bin/show_pathway?map04013+K06689+K04382
map04970	Salivary secretion	P04464	1	http://www.kegg.jp/kegg-bin/show_pathway?map04970+K02183
map04918	Thyroid hormone synthesis	W5EDY2	1	http://www.kegg.jp/kegg-bin/show_pathway?map04918+K00432
map04015	Rap1 signaling pathway	P04464	1	http://www.kegg.jp/kegg-bin/show_pathway?map04015+K02183
map04612	Antigen processing and presentation	F4Y592 F4Y595 Q9SAU8 W5A8B5 W5BDM2 W5DZG0 W5FEE5	7	http://www.kegg.jp/kegg-bin/show_pathway?map04612+K04079+K04079+K03283+K09489+K03283+K03283+K03283
map04390	Hippo signaling pathway	A0A0C4BJH4 L0GDQ5 L0GED8 W5FB99	4	http://www.kegg.jp/kegg-bin/show_pathway?map04390+K06630+K06630+K06630+K04382
map00073	Cutin, suberine and wax biosynthesis	W5I4U8 W5HJG6	2	http://www.kegg.jp/kegg-bin/show_pathway?map00073+K17991+K17991
map00380	Tryptophan metabolism	W5EDS9	1	http://www.kegg.jp/kegg-bin/show_pathway?map00380+K00128
map04111	Cell cycle - yeast	W5FB99	1	http://www.kegg.jp/kegg-bin/show_pathway?map04111+K04382
map00591	Linoleic acid metabolism	W5DS68	1	http://www.kegg.jp/kegg-bin/show_pathway?map00591+K15718
map05166	HTLV-I infection	A0MA43	1	http://www.kegg.jp/kegg-bin/show_pathway?map05166+K15306
map04010	MAPK signaling pathway	Q9SAU8 W5BDM2 W5DZG0 W5FEE5	4	http://www.kegg.jp/kegg-bin/show_pathway?map04010+K03283+K03283+K03283+K03283
map04915	Estrogen signaling pathway	P04464 F4Y592 F4Y595 Q9SAU8 W5BDM2 W5DZG0 W5FEE5	7	http://www.kegg.jp/kegg-bin/show_pathway?map04915+K02183+K04079+K04079+K03283+K03283+K03283+K03283
map04011	MAPK signaling pathway - yeast	A0A0C4BJH4 L0GDQ5 L0GED8	3	http://www.kegg.jp/kegg-bin/show_pathway?map04011+K06630+K06630+K06630
map00310	Lysine degradation	W5EDS9	1	http://www.kegg.jp/kegg-bin/show_pathway?map00310+K00128
map04066	HIF-1 signaling pathway	A0A096UTL2 W5FPI0	2	http://www.kegg.jp/kegg-bin/show_pathway?map04066+K00134+K01689
map02024	Quorum sensing	W5FLT9	1	http://www.kegg.jp/kegg-bin/show_pathway?map02024+K01897
map05133	Pertussis	P04464 A0A0A7NVN8	2	http://www.kegg.jp/kegg-bin/show_pathway?map05133+K02183+K05765
map04961	Endocrine and other factor-regulated calcium reabsorption	W5GZQ7	1	http://www.kegg.jp/kegg-bin/show_pathway?map04961+K11826
map05142	Chagas disease (American trypanosomiasis)	W5FB99	1	http://www.kegg.jp/kegg-bin/show_pathway?map05142+K04382
map05014	Amyotrophic lateral sclerosis (ALS)	W5DYG7	1	http://www.kegg.jp/kegg-bin/show_pathway?map05014+K04565
map00564	Glycerophospholipid metabolism	W5A0E6 W5GAY7	2	http://www.kegg.jp/kegg-bin/show_pathway?map00564+K05929+K00901
map04724	Glutamatergic synapse	Q45NB6	1	http://www.kegg.jp/kegg-bin/show_pathway?map04724+K01915
map05010	Alzheimer's disease	P04464 A0A096UTL2 W5FIL9	3	http://www.kegg.jp/kegg-bin/show_pathway?map05010+K02183+K00134+K04532
map04022	cGMP-PKG signaling pathway	P04464	1	http://www.kegg.jp/kegg-bin/show_pathway?map04022+K02183
map00280	Valine, leucine and isoleucine degradation	W5EDS9	1	http://www.kegg.jp/kegg-bin/show_pathway?map00280+K00128
map04213	Longevity regulating pathway - multiple species	W5DYG7 Q9SAU8 W5BDM2 W5DZG0 W5FEE5	5	http://www.kegg.jp/kegg-bin/show_pathway?map04213+K04565+K03283+K03283+K03283+K03283
map04966	Collecting duct acid secretion	B2BAL3 Q2L9B8 W5DY15	3	http://www.kegg.jp/kegg-bin/show_pathway?map04966+K02147+K02150+K02154
map04070	Phosphatidylinositol signaling system	P04464 W5GAY7	2	http://www.kegg.jp/kegg-bin/show_pathway?map04070+K02183+K00901
map00020	Citrate cycle (TCA cycle)	W5FJF2 W5G5W2	2	http://www.kegg.jp/kegg-bin/show_pathway?map00020+K01647+K01681
map05152	Tuberculosis	P04464 W5B4W4 W5DY15	3	http://www.kegg.jp/kegg-bin/show_pathway?map05152+K02183+K02144+K02154
map00910	Nitrogen metabolism	A0A077RST2 Q45NB6	2	http://www.kegg.jp/kegg-bin/show_pathway?map00910+K01673+K01915
map00981	Insect hormone biosynthesis	W5EDS9	1	http://www.kegg.jp/kegg-bin/show_pathway?map00981+K00128
map00040	Pentose and glucuronate interconversions	W5B486 W5FGH0	2	http://www.kegg.jp/kegg-bin/show_pathway?map00040+K00854+K00963
map02020	Two-component system	Q45NB6	1	http://www.kegg.jp/kegg-bin/show_pathway?map02020+K01915
map00561	Glycerolipid metabolism	W5EDS9 W5GAY7	2	http://www.kegg.jp/kegg-bin/show_pathway?map00561+K00128+K00901
map05215	Prostate cancer	F4Y592 F4Y595	2	http://www.kegg.jp/kegg-bin/show_pathway?map05215+K04079+K04079
map04730	Long-term depression	W5FB99	1	http://www.kegg.jp/kegg-bin/show_pathway?map04730+K04382
map05230	Central carbon metabolism in cancer	A0A077RSE3	1	http://www.kegg.jp/kegg-bin/show_pathway?map05230+K00873
map04141	Protein processing in endoplasmic reticulum	W5CBQ9 W5B354 F4Y592 F4Y595 Q9SAU8 W5BDM2 W5DZG0 W5EMB1 W5FED7 W5FEE5 W5FH53 W5FZL2 W5HG98	13	http://www.kegg.jp/kegg-bin/show_pathway?map04141+K06689+K14007+K04079+K04079+K03283+K03283+K03283+K13525+K10956+K03283+K10839+K10839+K10839
map04110	Cell cycle	A0A0C4BJH4 L0GDQ5 L0GED8	3	http://www.kegg.jp/kegg-bin/show_pathway?map04110+K06630+K06630+K06630
map04530	Tight junction	W5FB99	1	http://www.kegg.jp/kegg-bin/show_pathway?map04530+K04382
map04916	Melanogenesis	P04464	1	http://www.kegg.jp/kegg-bin/show_pathway?map04916+K02183
map03320	PPAR signaling pathway	W5CEX6 W5FLT9 W5HHD4	3	http://www.kegg.jp/kegg-bin/show_pathway?map03320+K08770+K01897+K08762
map04720	Long-term potentiation	P04464	1	http://www.kegg.jp/kegg-bin/show_pathway?map04720+K02183
map05169	Epstein-Barr virus infection	A0A077RXS4 A0A0C4BJH4 L0GDQ5 L0GED8 Q9SAU8 W5BUE8 W5BDM2 W5DW28 W5DZG0 W5FXY6 W5FEE5	11	http://www.kegg.jp/kegg-bin/show_pathway?map05169+K03065+K06630+K06630+K06630+K03283+K03032+K03283+K03029+K03283+K03033+K03283
map00630	Glyoxylate and dicarboxylate metabolism	W5BG62 Q45NB6 W5FJF2 W5G5W2 W5H4N1	5	http://www.kegg.jp/kegg-bin/show_pathway?map00630+K01601+K01915+K01647+K01681+K15893
map04621	NOD-like receptor signaling pathway	Q7FT21 F4Y592 F4Y595 W5AMQ5 W5AJ14	5	http://www.kegg.jp/kegg-bin/show_pathway?map04621+K03671+K04079+K04079+K03671+K03671
map00053	Ascorbate and aldarate metabolism	W5A066 W5EDS9	2	http://www.kegg.jp/kegg-bin/show_pathway?map00053+K10046+K00128
map04712	Circadian rhythm - plant	W5BZL1	1	http://www.kegg.jp/kegg-bin/show_pathway?map04712+K00660
map00590	Arachidonic acid metabolism	W5EDY2	1	http://www.kegg.jp/kegg-bin/show_pathway?map00590+K00432
map04072	Phospholipase D signaling pathway	W5GAY7	1	http://www.kegg.jp/kegg-bin/show_pathway?map04072+K00901
map00982	Drug metabolism - cytochrome P450	A0A096ULF2	1	http://www.kegg.jp/kegg-bin/show_pathway?map00982+K00799
map00195	Photosynthesis	P69415 W5APB1 W5DWY0 W5E7J2	4	http://www.kegg.jp/kegg-bin/show_pathway?map00195+K02691+K02717+K02717+K02717
map04920	Adipocytokine signaling pathway	W5FLT9	1	http://www.kegg.jp/kegg-bin/show_pathway?map04920+K01897
map04071	Sphingolipid signaling pathway	W5FB99	1	http://www.kegg.jp/kegg-bin/show_pathway?map04071+K04382
map00061	Fatty acid biosynthesis	W5FLT9	1	http://www.kegg.jp/kegg-bin/show_pathway?map00061+K01897
map04626	Plant-pathogen interaction	P04464 F4Y592 F4Y595 K4MQ41	4	http://www.kegg.jp/kegg-bin/show_pathway?map04626+K02183+K04079+K04079+K13412
map03060	Protein export	W5FED7	1	http://www.kegg.jp/kegg-bin/show_pathway?map03060+K10956

## Sheet: TopMapStat
Map_ID	Map_Name	Seqs	Seqs_Num	URL
map05034	Alcoholism	A0A096UKH0 P04464 W5DZU8 W5A7J0 Q43312 A0A096UKE9 A0A096USW9 A0A096UTK7 A0A0C4BKM5 W4ZTZ4 W4ZWK0 W5A444 W5BNS0 W5DZG1 W5E0R4 W5EA78 W5F1A1 W5FGP3 A0A096USG9 W5GES9 W5GGF1 W5GH89 W5HA06 W5H5H3 W5HZ15	25	http://www.kegg.jp/kegg-bin/show_pathway?map05034+K11251+K02183+K11252+K11253+K11251+K11252+K11252+K11252+K11251+K11252+K11251+K11252+K11251+K11251+K11252+K11252+K11251+K11251+K11254+K11252+K11252+K11251+K11252+K11252+K11252
map05322	Systemic lupus erythematosus	A0A096UKH0 W5DZU8 W5A7J0 Q43312 A0A096UKE9 A0A096USW9 A0A096UTK7 A0A0C4BKM5 W4ZTZ4 W4ZWK0 W5A444 W5BNS0 W5DZG1 W5E0R4 W5EA78 W5F1A1 W5FGP3 A0A096USG9 W5GES9 W5GGF1 W5GH89 W5HA06 W5H5H3 W5HZ15	24	http://www.kegg.jp/kegg-bin/show_pathway?map05322+K11251+K11252+K11253+K11251+K11252+K11252+K11252+K11251+K11252+K11251+K11252+K11251+K11251+K11252+K11252+K11251+K11251+K11254+K11252+K11252+K11251+K11252+K11252+K11252
map03010	Ribosome	A0A077RTE5 A0A077S4G0 A0A0C4BJE3 W5HQA2 Q5I7L0 Q5I7L1 Q5I7L3 Q6EZA4 W5C3Q8 Q7XY23 U5HTD8 W5A9E1 W5F4L4 W5AUH7 W5CCH5 W5DEJ5 W5EW55 W5F905 W5FIP7 W5G3X9 W5GGF8 W5I1R7	22	http://www.kegg.jp/kegg-bin/show_pathway?map03010+K02940+K02981+K02865+K02942+K02883+K02872+K02865+K02927+K02885+K02984+K02969+K02977+K02980+K02947+K02903+K02903+K02932+K02936+K02930+K02969+K02873+K02985
map05203	Viral carcinogenesis	W5DZU8 A0A077RSE3 A0A096UKE9 A0A096UT67 A0A096USW9 A0A096UTK7 A0A0C4BJH4 A0MA43 L0GDQ5 L0GED8 W4ZTZ4 W5A444 W5E0R4 W5EA78 A0A096USG9 W5GES9 W5GGF1 W5HA06 W5H5H3 W5HZ15	20	http://www.kegg.jp/kegg-bin/show_pathway?map05203+K11252+K00873+K11252+K11594+K11252+K11252+K06630+K15306+K06630+K06630+K11252+K11252+K11252+K11252+K11254+K11252+K11252+K11252+K11252+K11252
map01200	Carbon metabolism	W5BG62 A0A077RSE3 A0A096UTL2 A0A0C4BJ74 C1J959 D8L9K9 W5FPI0 W5BG19 W5FJF2 W5FLB0 W5G5W2 W5H4N1 W5HZ47	13	http://www.kegg.jp/kegg-bin/show_pathway?map01200+K01601+K00873+K00134+K00131+K01623+K03841+K01689+K01057+K01647+K01738+K01681+K15893+K01623
map04141	Protein processing in endoplasmic reticulum	W5CBQ9 W5B354 F4Y592 F4Y595 Q9SAU8 W5BDM2 W5DZG0 W5EMB1 W5FED7 W5FEE5 W5FH53 W5FZL2 W5HG98	13	http://www.kegg.jp/kegg-bin/show_pathway?map04141+K06689+K14007+K04079+K04079+K03283+K03283+K03283+K13525+K10956+K03283+K10839+K10839+K10839
map05169	Epstein-Barr virus infection	A0A077RXS4 A0A0C4BJH4 L0GDQ5 L0GED8 Q9SAU8 W5BUE8 W5BDM2 W5DW28 W5DZG0 W5FXY6 W5FEE5	11	http://www.kegg.jp/kegg-bin/show_pathway?map05169+K03065+K06630+K06630+K06630+K03283+K03032+K03283+K03029+K03283+K03033+K03283
map01230	Biosynthesis of amino acids	A0A077RSE3 A0A096USZ7 A0A096UTL2 C1J959 W5FPI0 Q45NB6 W5FJF2 W5FLB0 W5G5W2 W5HZ47	10	http://www.kegg.jp/kegg-bin/show_pathway?map01230+K00873+K00549+K00134+K01623+K01689+K01915+K01647+K01738+K01681+K01623
map00010	Glycolysis / Gluconeogenesis	A0A077RSE3 A0A096UTL2 A0A0C4BJ74 C1J959 D8L9K9 W5FPI0 W5EAJ4 W5EDS9 W5HZ47	9	http://www.kegg.jp/kegg-bin/show_pathway?map00010+K00873+K00134+K00131+K01623+K03841+K01689+K01835+K00128+K01623
map05134	Legionellosis	Q03033 W5D9N7 Q9SAU8 W5BDM2 W5DZG0 W5EMB1 W5FEE5 W5H8Z0	8	http://www.kegg.jp/kegg-bin/show_pathway?map05134+K03231+K07874+K03283+K03283+K03283+K13525+K03283+K03233
map03040	Spliceosome	Q9SAU8 W5ADX0 W5BDM2 W5FBX6 W5DZG0 W5EX47 W5FEE5	7	http://www.kegg.jp/kegg-bin/show_pathway?map03040+K03283+K10599+K03283+K12843+K03283+K11984+K03283
map04120	Ubiquitin mediated proteolysis	P31251 W5B2T7 W5CBQ9 W5ADX0 W5A0V3 W5DFQ0 W5D2H3	7	http://www.kegg.jp/kegg-bin/show_pathway?map04120+K03178+K03178+K06689+K10599+K10580+K10684+K04649
map04612	Antigen processing and presentation	F4Y592 F4Y595 Q9SAU8 W5A8B5 W5BDM2 W5DZG0 W5FEE5	7	http://www.kegg.jp/kegg-bin/show_pathway?map04612+K04079+K04079+K03283+K09489+K03283+K03283+K03283
map04915	Estrogen signaling pathway	P04464 F4Y592 F4Y595 Q9SAU8 W5BDM2 W5DZG0 W5FEE5	7	http://www.kegg.jp/kegg-bin/show_pathway?map04915+K02183+K04079+K04079+K03283+K03283+K03283+K03283
map00500	Starch and sucrose metabolism	W5EAJ4 W5B4C2 W5FGH0 W5HXV0 W5HCE5 W5HDD8	6	http://www.kegg.jp/kegg-bin/show_pathway?map00500+K01835+K00705+K00963+K00847+K00703+K00695
map04151	PI3K-Akt signaling pathway	A0A0C4BJH4 F4Y592 F4Y595 L0GDQ5 L0GED8 W5FB99	6	http://www.kegg.jp/kegg-bin/show_pathway?map04151+K06630+K04079+K04079+K06630+K06630+K04382
map00030	Pentose phosphate pathway	A0A0C4BJ74 C1J959 D8L9K9 W5EAJ4 W5BG19 W5HZ47	6	http://www.kegg.jp/kegg-bin/show_pathway?map00030+K00131+K01623+K03841+K01835+K01057+K01623
map04144	Endocytosis	Q9SAU8 W5BDM2 W5DZG0 W5E4W8 W5FEE5 W5GZQ7	6	http://www.kegg.jp/kegg-bin/show_pathway?map04144+K03283+K03283+K03283+K12193+K03283+K11826
map04145	Phagosome	B2BAL3 Q2L9B8 W5B4W4 W5DY15 W5FED7	5	http://www.kegg.jp/kegg-bin/show_pathway?map04145+K02147+K02150+K02144+K02154+K10956
map00190	Oxidative phosphorylation	P83970 B2BAL3 Q2L9B8 W5B4W4 W5DY15	5	http://www.kegg.jp/kegg-bin/show_pathway?map00190+K01535+K02147+K02150+K02144+K02154
map00710	Carbon fixation in photosynthetic organisms	W5BG62 A0A096UTL2 C1J959 D8L9K9 W5HZ47	5	http://www.kegg.jp/kegg-bin/show_pathway?map00710+K01601+K00134+K01623+K03841+K01623
map05145	Toxoplasmosis	K4MQ41 Q9SAU8 W5BDM2 W5DZG0 W5FEE5	5	http://www.kegg.jp/kegg-bin/show_pathway?map05145+K13412+K03283+K03283+K03283+K03283
map04114	Oocyte meiosis	P04464 A0A0C4BJH4 L0GDQ5 L0GED8 W5FB99	5	http://www.kegg.jp/kegg-bin/show_pathway?map04114+K02183+K06630+K06630+K06630+K04382
map00270	Cysteine and methionine metabolism	P32112 A0A096USZ7 W5H1J7 W4ZXL2 W5FLB0	5	http://www.kegg.jp/kegg-bin/show_pathway?map00270+K01251+K00549+K01011+K05933+K01738
map04721	Synaptic vesicle cycle	B2BAL3 Q2L9B8 W5B4W4 W5DY15 W5GZQ7	5	http://www.kegg.jp/kegg-bin/show_pathway?map04721+K02147+K02150+K02144+K02154+K11826
map05110	Vibrio cholerae infection	B2BAL3 Q2L9B8 W5B4W4 W5DY15 W5FED7	5	http://www.kegg.jp/kegg-bin/show_pathway?map05110+K02147+K02150+K02144+K02154+K10956
map04213	Longevity regulating pathway - multiple species	W5DYG7 Q9SAU8 W5BDM2 W5DZG0 W5FEE5	5	http://www.kegg.jp/kegg-bin/show_pathway?map04213+K04565+K03283+K03283+K03283+K03283
map00630	Glyoxylate and dicarboxylate metabolism	W5BG62 Q45NB6 W5FJF2 W5G5W2 W5H4N1	5	http://www.kegg.jp/kegg-bin/show_pathway?map00630+K01601+K01915+K01647+K01681+K15893
map04621	NOD-like receptor signaling pathway	Q7FT21 F4Y592 F4Y595 W5AMQ5 W5AJ14	5	http://www.kegg.jp/kegg-bin/show_pathway?map04621+K03671+K04079+K04079+K03671+K03671
map00520	Amino sugar and nucleotide sugar metabolism	W5A066 W5EAJ4 W5FGH0 W5HXV0	4	http://www.kegg.jp/kegg-bin/show_pathway?map00520+K10046+K01835+K00963+K00847
map05120	Epithelial cell signaling in Helicobacter pylori infection	B2BAL3 Q2L9B8 W5B4W4 W5DY15	4	http://www.kegg.jp/kegg-bin/show_pathway?map05120+K02147+K02150+K02144+K02154
map00680	Methane metabolism	C1J959 D8L9K9 W5FPI0 W5HZ47	4	http://www.kegg.jp/kegg-bin/show_pathway?map00680+K01623+K03841+K01689+K01623
map04722	Neurotrophin signaling pathway	P04464 A0A0C4BJH4 L0GDQ5 L0GED8	4	http://www.kegg.jp/kegg-bin/show_pathway?map04722+K02183+K06630+K06630+K06630
map05164	Influenza A	Q9SAU8 W5BDM2 W5DZG0 W5FEE5	4	http://www.kegg.jp/kegg-bin/show_pathway?map05164+K03283+K03283+K03283+K03283
map03050	Proteasome	A0A077RXS4 W5BUE8 W5DW28 W5FXY6	4	http://www.kegg.jp/kegg-bin/show_pathway?map03050+K03065+K03032+K03029+K03033
map03013	RNA transport	P47815 Q03033 W5B9W5 W5D591	4	http://www.kegg.jp/kegg-bin/show_pathway?map03013+K03236+K03231+K03246+K12160
map05162	Measles	Q9SAU8 W5BDM2 W5DZG0 W5FEE5	4	http://www.kegg.jp/kegg-bin/show_pathway?map05162+K03283+K03283+K03283+K03283
map00051	Fructose and mannose metabolism	C1J959 D8L9K9 W5HXV0 W5HZ47	4	http://www.kegg.jp/kegg-bin/show_pathway?map00051+K01623+K03841+K00847+K01623
map04391	Hippo signaling pathway - fly	A0A0C4BJH4 L0GDQ5 L0GED8 W5FB99	4	http://www.kegg.jp/kegg-bin/show_pathway?map04391+K06630+K06630+K06630+K04382
map05323	Rheumatoid arthritis	B2BAL3 Q2L9B8 W5B4W4 W5DY15	4	http://www.kegg.jp/kegg-bin/show_pathway?map05323+K02147+K02150+K02144+K02154
map04390	Hippo signaling pathway	A0A0C4BJH4 L0GDQ5 L0GED8 W5FB99	4	http://www.kegg.jp/kegg-bin/show_pathway?map04390+K06630+K06630+K06630+K04382
map04010	MAPK signaling pathway	Q9SAU8 W5BDM2 W5DZG0 W5FEE5	4	http://www.kegg.jp/kegg-bin/show_pathway?map04010+K03283+K03283+K03283+K03283
map00195	Photosynthesis	P69415 W5APB1 W5DWY0 W5E7J2	4	http://www.kegg.jp/kegg-bin/show_pathway?map00195+K02691+K02717+K02717+K02717
map04626	Plant-pathogen interaction	P04464 F4Y592 F4Y595 K4MQ41	4	http://www.kegg.jp/kegg-bin/show_pathway?map04626+K02183+K04079+K04079+K13412
map04142	Lysosome	A0A077RQQ3 W5B4W4 W5DY15	3	http://www.kegg.jp/kegg-bin/show_pathway?map04142+K10532+K02144+K02154
map01212	Fatty acid metabolism	A0A096UUN4 W5CJA2 W5FLT9	3	http://www.kegg.jp/kegg-bin/show_pathway?map01212+K10256+K10258+K01897
map00052	Galactose metabolism	A0A077RQ67 W5EAJ4 W5FGH0	3	http://www.kegg.jp/kegg-bin/show_pathway?map00052+K06617+K01835+K00963
map04624	Toll and Imd signaling pathway	W5CBQ9 W5A0V3 W5FKD1	3	http://www.kegg.jp/kegg-bin/show_pathway?map04624+K06689+K10580+K10704
map04150	mTOR signaling pathway	B2BAL3 Q2L9B8 W5B4W4	3	http://www.kegg.jp/kegg-bin/show_pathway?map04150+K02147+K02150+K02144
map03420	Nucleotide excision repair	W5FH53 W5FZL2 W5HG98	3	http://www.kegg.jp/kegg-bin/show_pathway?map03420+K10839+K10839+K10839
map04152	AMPK signaling pathway	D8L9K9 W5FB99 W5G125	3	http://www.kegg.jp/kegg-bin/show_pathway?map04152+K03841+K04382+K03234
map00970	Aminoacyl-tRNA biosynthesis	W5HDB0 W5EB89 W5GN38	3	http://www.kegg.jp/kegg-bin/show_pathway?map00970+K14164+K01872+K01870
map00620	Pyruvate metabolism	A0A077RSE3 W5EDS9 W5H7T0	3	http://www.kegg.jp/kegg-bin/show_pathway?map00620+K00873+K00128+K01759
map04011	MAPK signaling pathway - yeast	A0A0C4BJH4 L0GDQ5 L0GED8	3	http://www.kegg.jp/kegg-bin/show_pathway?map04011+K06630+K06630+K06630
map05010	Alzheimer's disease	P04464 A0A096UTL2 W5FIL9	3	http://www.kegg.jp/kegg-bin/show_pathway?map05010+K02183+K00134+K04532
map04966	Collecting duct acid secretion	B2BAL3 Q2L9B8 W5DY15	3	http://www.kegg.jp/kegg-bin/show_pathway?map04966+K02147+K02150+K02154
map05152	Tuberculosis	P04464 W5B4W4 W5DY15	3	http://www.kegg.jp/kegg-bin/show_pathway?map05152+K02183+K02144+K02154
map04110	Cell cycle	A0A0C4BJH4 L0GDQ5 L0GED8	3	http://www.kegg.jp/kegg-bin/show_pathway?map04110+K06630+K06630+K06630
map03320	PPAR signaling pathway	W5CEX6 W5FLT9 W5HHD4	3	http://www.kegg.jp/kegg-bin/show_pathway?map03320+K08770+K01897+K08762
map00062	Fatty acid elongation	W5CJA2 W5E0C4	2	http://www.kegg.jp/kegg-bin/show_pathway?map00062+K10258+K15397
map05020	Prion diseases	F8RP11 W5DYG7	2	http://www.kegg.jp/kegg-bin/show_pathway?map05020+K09553+K04565
map04622	RIG-I-like receptor signaling pathway	A0A096UT67 W5BX80	2	http://www.kegg.jp/kegg-bin/show_pathway?map04622+K11594+K12655
map04922	Glucagon signaling pathway	P04464 A0A077RSE3	2	http://www.kegg.jp/kegg-bin/show_pathway?map04922+K02183+K00873
map00480	Glutathione metabolism	A0A096ULF2 W5EDY2	2	http://www.kegg.jp/kegg-bin/show_pathway?map00480+K00799+K00432
map04914	Progesterone-mediated oocyte maturation	F4Y592 F4Y595	2	http://www.kegg.jp/kegg-bin/show_pathway?map04914+K04079+K04079
map04146	Peroxisome	W5DYG7 W5FLT9	2	http://www.kegg.jp/kegg-bin/show_pathway?map04146+K04565+K01897
map05012	Parkinson's disease	P31251 W5B2T7	2	http://www.kegg.jp/kegg-bin/show_pathway?map05012+K03178+K03178
map05016	Huntington's disease	W5DYG7 W5GZQ7	2	http://www.kegg.jp/kegg-bin/show_pathway?map05016+K04565+K11826
map04728	Dopaminergic synapse	P04464 W5FB99	2	http://www.kegg.jp/kegg-bin/show_pathway?map04728+K02183+K04382
map00071	Fatty acid degradation	W5EDS9 W5FLT9	2	http://www.kegg.jp/kegg-bin/show_pathway?map00071+K00128+K01897
map04910	Insulin signaling pathway	P04464 D8L9K9	2	http://www.kegg.jp/kegg-bin/show_pathway?map04910+K02183+K03841
map04261	Adrenergic signaling in cardiomyocytes	P04464 W5FB99	2	http://www.kegg.jp/kegg-bin/show_pathway?map04261+K02183+K04382
map01210	2-Oxocarboxylic acid metabolism	W5FJF2 W5G5W2	2	http://www.kegg.jp/kegg-bin/show_pathway?map01210+K01647+K01681
map00230	Purine metabolism	A0A077RSE3 W5EAJ4	2	http://www.kegg.jp/kegg-bin/show_pathway?map00230+K00873+K01835
map05200	Pathways in cancer	F4Y592 F4Y595	2	http://www.kegg.jp/kegg-bin/show_pathway?map05200+K04079+K04079
map04014	Ras signaling pathway	P04464 W5GFT6	2	http://www.kegg.jp/kegg-bin/show_pathway?map04014+K02183+K10632
map01040	Biosynthesis of unsaturated fatty acids	A0A096UUN4 W5CJA2	2	http://www.kegg.jp/kegg-bin/show_pathway?map01040+K10256+K10258
map00920	Sulfur metabolism	W5H1J7 W5FLB0	2	http://www.kegg.jp/kegg-bin/show_pathway?map00920+K01011+K01738
map04921	Oxytocin signaling pathway	P04464 W5G125	2	http://www.kegg.jp/kegg-bin/show_pathway?map04921+K02183+K03234
map04013	MAPK signaling pathway - fly	W5CBQ9 W5FB99	2	http://www.kegg.jp/kegg-bin/show_pathway?map04013+K06689+K04382
map00073	Cutin, suberine and wax biosynthesis	W5I4U8 W5HJG6	2	http://www.kegg.jp/kegg-bin/show_pathway?map00073+K17991+K17991
map04066	HIF-1 signaling pathway	A0A096UTL2 W5FPI0	2	http://www.kegg.jp/kegg-bin/show_pathway?map04066+K00134+K01689
map05133	Pertussis	P04464 A0A0A7NVN8	2	http://www.kegg.jp/kegg-bin/show_pathway?map05133+K02183+K05765
map00564	Glycerophospholipid metabolism	W5A0E6 W5GAY7	2	http://www.kegg.jp/kegg-bin/show_pathway?map00564+K05929+K00901
map04070	Phosphatidylinositol signaling system	P04464 W5GAY7	2	http://www.kegg.jp/kegg-bin/show_pathway?map04070+K02183+K00901
map00020	Citrate cycle (TCA cycle)	W5FJF2 W5G5W2	2	http://www.kegg.jp/kegg-bin/show_pathway?map00020+K01647+K01681
map00910	Nitrogen metabolism	A0A077RST2 Q45NB6	2	http://www.kegg.jp/kegg-bin/show_pathway?map00910+K01673+K01915
map00040	Pentose and glucuronate interconversions	W5B486 W5FGH0	2	http://www.kegg.jp/kegg-bin/show_pathway?map00040+K00854+K00963
map00561	Glycerolipid metabolism	W5EDS9 W5GAY7	2	http://www.kegg.jp/kegg-bin/show_pathway?map00561+K00128+K00901
map05215	Prostate cancer	F4Y592 F4Y595	2	http://www.kegg.jp/kegg-bin/show_pathway?map05215+K04079+K04079
map00053	Ascorbate and aldarate metabolism	W5A066 W5EDS9	2	http://www.kegg.jp/kegg-bin/show_pathway?map00053+K10046+K00128
map04745	Phototransduction - fly	P04464	1	http://www.kegg.jp/kegg-bin/show_pathway?map04745+K02183
map04122	Sulfur relay system	W5H1J7	1	http://www.kegg.jp/kegg-bin/show_pathway?map04122+K01011
map00220	Arginine biosynthesis	Q45NB6	1	http://www.kegg.jp/kegg-bin/show_pathway?map00220+K01915
map05204	Chemical carcinogenesis	A0A096ULF2	1	http://www.kegg.jp/kegg-bin/show_pathway?map05204+K00799
map03015	mRNA surveillance pathway	W5FB99	1	http://www.kegg.jp/kegg-bin/show_pathway?map03015+K04382
map05214	Glioma	P04464	1	http://www.kegg.jp/kegg-bin/show_pathway?map05214+K02183
map04350	TGF-beta signaling pathway	W5FB99	1	http://www.kegg.jp/kegg-bin/show_pathway?map04350+K04382
map00460	Cyanoamino acid metabolism	W5DP19	1	http://www.kegg.jp/kegg-bin/show_pathway?map00460+K13029
map00410	beta-Alanine metabolism	W5EDS9	1	http://www.kegg.jp/kegg-bin/show_pathway?map00410+K00128
map00531	Glycosaminoglycan degradation	A0A077RQQ3	1	http://www.kegg.jp/kegg-bin/show_pathway?map00531+K10532
map04016	MAPK signaling pathway - plant	P04464	1	http://www.kegg.jp/kegg-bin/show_pathway?map04016+K02183
map04925	Aldosterone synthesis and secretion	P04464	1	http://www.kegg.jp/kegg-bin/show_pathway?map04925+K02183
map04020	Calcium signaling pathway	P04464	1	http://www.kegg.jp/kegg-bin/show_pathway?map04020+K02183
map05031	Amphetamine addiction	P04464	1	http://www.kegg.jp/kegg-bin/show_pathway?map05031+K02183
map00521	Streptomycin biosynthesis	W5EAJ4	1	http://www.kegg.jp/kegg-bin/show_pathway?map00521+K01835
map04075	Plant hormone signal transduction	W5BCP7	1	http://www.kegg.jp/kegg-bin/show_pathway?map04075+K14488
map04971	Gastric acid secretion	P04464	1	http://www.kegg.jp/kegg-bin/show_pathway?map04971+K02183
map04024	cAMP signaling pathway	P04464	1	http://www.kegg.jp/kegg-bin/show_pathway?map04024+K02183
map00980	Metabolism of xenobiotics by cytochrome P450	A0A096ULF2	1	http://www.kegg.jp/kegg-bin/show_pathway?map00980+K00799
map00592	alpha-Linolenic acid metabolism	T1WRJ1	1	http://www.kegg.jp/kegg-bin/show_pathway?map00592+K01723
map00903	Limonene and pinene degradation	W5EDS9	1	http://www.kegg.jp/kegg-bin/show_pathway?map00903+K00128
map00340	Histidine metabolism	W5EDS9	1	http://www.kegg.jp/kegg-bin/show_pathway?map00340+K00128
map04713	Circadian entrainment	P04464	1	http://www.kegg.jp/kegg-bin/show_pathway?map04713+K02183
map05202	Transcriptional misregulation in cancer	W5A7J0	1	http://www.kegg.jp/kegg-bin/show_pathway?map05202+K11253
map04977	Vitamin digestion and absorption	W5HIS2	1	http://www.kegg.jp/kegg-bin/show_pathway?map04977+K14617
map00330	Arginine and proline metabolism	W5EDS9	1	http://www.kegg.jp/kegg-bin/show_pathway?map00330+K00128
map00360	Phenylalanine metabolism	W5GUI9	1	http://www.kegg.jp/kegg-bin/show_pathway?map00360+K13064
map04750	Inflammatory mediator regulation of TRP channels	P04464	1	http://www.kegg.jp/kegg-bin/show_pathway?map04750+K02183
map05160	Hepatitis C	W5FB99	1	http://www.kegg.jp/kegg-bin/show_pathway?map05160+K04382
map00940	Phenylpropanoid biosynthesis	W5GUI9	1	http://www.kegg.jp/kegg-bin/show_pathway?map00940+K13064
map05231	Choline metabolism in cancer	W5GAY7	1	http://www.kegg.jp/kegg-bin/show_pathway?map05231+K00901
map04139	Mitophagy - yeast	W4ZR59	1	http://www.kegg.jp/kegg-bin/show_pathway?map04139+K17969
map00250	Alanine, aspartate and glutamate metabolism	Q45NB6	1	http://www.kegg.jp/kegg-bin/show_pathway?map00250+K01915
map04924	Renin secretion	P04464	1	http://www.kegg.jp/kegg-bin/show_pathway?map04924+K02183
map04270	Vascular smooth muscle contraction	P04464	1	http://www.kegg.jp/kegg-bin/show_pathway?map04270+K02183
map00450	Selenocompound metabolism	A0A096USZ7	1	http://www.kegg.jp/kegg-bin/show_pathway?map00450+K00549
map03018	RNA degradation	W5FPI0	1	http://www.kegg.jp/kegg-bin/show_pathway?map03018+K01689
map04666	Fc gamma R-mediated phagocytosis	A0A0A7NVN8	1	http://www.kegg.jp/kegg-bin/show_pathway?map04666+K05765
map04113	Meiosis - yeast	W5FB99	1	http://www.kegg.jp/kegg-bin/show_pathway?map04113+K04382
map00260	Glycine, serine and threonine metabolism	W5H4N1	1	http://www.kegg.jp/kegg-bin/show_pathway?map00260+K15893
map00720	Carbon fixation pathways in prokaryotes	W5G5W2	1	http://www.kegg.jp/kegg-bin/show_pathway?map00720+K01681
map04930	Type II diabetes mellitus	A0A077RSE3	1	http://www.kegg.jp/kegg-bin/show_pathway?map04930+K00873
map04912	GnRH signaling pathway	P04464	1	http://www.kegg.jp/kegg-bin/show_pathway?map04912+K02183
map04360	Axon guidance	A0A0A7NVN8	1	http://www.kegg.jp/kegg-bin/show_pathway?map04360+K05765
map05161	Hepatitis B	A0A096UT67	1	http://www.kegg.jp/kegg-bin/show_pathway?map05161+K11594
map04810	Regulation of actin cytoskeleton	A0A0A7NVN8	1	http://www.kegg.jp/kegg-bin/show_pathway?map04810+K05765
map00941	Flavonoid biosynthesis	W5BZL1	1	http://www.kegg.jp/kegg-bin/show_pathway?map00941+K00660
map00625	Chloroalkane and chloroalkene degradation	W5EDS9	1	http://www.kegg.jp/kegg-bin/show_pathway?map00625+K00128
map04727	GABAergic synapse	Q45NB6	1	http://www.kegg.jp/kegg-bin/show_pathway?map04727+K01915
map04744	Phototransduction	P04464	1	http://www.kegg.jp/kegg-bin/show_pathway?map04744+K02183
map01524	Platinum drug resistance	A0A096ULF2	1	http://www.kegg.jp/kegg-bin/show_pathway?map01524+K00799
map04740	Olfactory transduction	P04464	1	http://www.kegg.jp/kegg-bin/show_pathway?map04740+K02183
map04970	Salivary secretion	P04464	1	http://www.kegg.jp/kegg-bin/show_pathway?map04970+K02183
map04918	Thyroid hormone synthesis	W5EDY2	1	http://www.kegg.jp/kegg-bin/show_pathway?map04918+K00432
map04015	Rap1 signaling pathway	P04464	1	http://www.kegg.jp/kegg-bin/show_pathway?map04015+K02183
map00380	Tryptophan metabolism	W5EDS9	1	http://www.kegg.jp/kegg-bin/show_pathway?map00380+K00128
map04111	Cell cycle - yeast	W5FB99	1	http://www.kegg.jp/kegg-bin/show_pathway?map04111+K04382
map00591	Linoleic acid metabolism	W5DS68	1	http://www.kegg.jp/kegg-bin/show_pathway?map00591+K15718
map05166	HTLV-I infection	A0MA43	1	http://www.kegg.jp/kegg-bin/show_pathway?map05166+K15306
map00310	Lysine degradation	W5EDS9	1	http://www.kegg.jp/kegg-bin/show_pathway?map00310+K00128
map02024	Quorum sensing	W5FLT9	1	http://www.kegg.jp/kegg-bin/show_pathway?map02024+K01897
map04961	Endocrine and other factor-regulated calcium reabsorption	W5GZQ7	1	http://www.kegg.jp/kegg-bin/show_pathway?map04961+K11826
map05142	Chagas disease (American trypanosomiasis)	W5FB99	1	http://www.kegg.jp/kegg-bin/show_pathway?map05142+K04382
map05014	Amyotrophic lateral sclerosis (ALS)	W5DYG7	1	http://www.kegg.jp/kegg-bin/show_pathway?map05014+K04565
map04724	Glutamatergic synapse	Q45NB6	1	http://www.kegg.jp/kegg-bin/show_pathway?map04724+K01915
map04022	cGMP-PKG signaling pathway	P04464	1	http://www.kegg.jp/kegg-bin/show_pathway?map04022+K02183
map00280	Valine, leucine and isoleucine degradation	W5EDS9	1	http://www.kegg.jp/kegg-bin/show_pathway?map00280+K00128
map00981	Insect hormone biosynthesis	W5EDS9	1	http://www.kegg.jp/kegg-bin/show_pathway?map00981+K00128
map02020	Two-component system	Q45NB6	1	http://www.kegg.jp/kegg-bin/show_pathway?map02020+K01915
map04730	Long-term depression	W5FB99	1	http://www.kegg.jp/kegg-bin/show_pathway?map04730+K04382
map05230	Central carbon metabolism in cancer	A0A077RSE3	1	http://www.kegg.jp/kegg-bin/show_pathway?map05230+K00873
map04530	Tight junction	W5FB99	1	http://www.kegg.jp/kegg-bin/show_pathway?map04530+K04382
map04916	Melanogenesis	P04464	1	http://www.kegg.jp/kegg-bin/show_pathway?map04916+K02183
map04720	Long-term potentiation	P04464	1	http://www.kegg.jp/kegg-bin/show_pathway?map04720+K02183
map04712	Circadian rhythm - plant	W5BZL1	1	http://www.kegg.jp/kegg-bin/show_pathway?map04712+K00660
map00590	Arachidonic acid metabolism	W5EDY2	1	http://www.kegg.jp/kegg-bin/show_pathway?map00590+K00432
map04072	Phospholipase D signaling pathway	W5GAY7	1	http://www.kegg.jp/kegg-bin/show_pathway?map04072+K00901
map00982	Drug metabolism - cytochrome P450	A0A096ULF2	1	http://www.kegg.jp/kegg-bin/show_pathway?map00982+K00799
map04920	Adipocytokine signaling pathway	W5FLT9	1	http://www.kegg.jp/kegg-bin/show_pathway?map04920+K01897
map04071	Sphingolipid signaling pathway	W5FB99	1	http://www.kegg.jp/kegg-bin/show_pathway?map04071+K04382
map00061	Fatty acid biosynthesis	W5FLT9	1	http://www.kegg.jp/kegg-bin/show_pathway?map00061+K01897
map03060	Protein export	W5FED7	1	http://www.kegg.jp/kegg-bin/show_pathway?map03060+K10956
