# Supplementary material for: Comprehensive profiling of lysine ubiquitome reveals diverse functions of lysine ubiquitination in common wheat
Source: Sci Rep. 2017 Oct 19;7:13601. doi: 10.1038/s41598-017-13992-y (PMC5648756; doi:10.1038/s41598-017-13992-y)
Supplement: Supplementary file 7 — Additional file 6 [file 41598_2017_13992_MOESM7_ESM.xlsx]

## Sheet: Sheet1
Comprehensive profiling of lysine ubiquitome reveals diverse functions of lysine ubiquitination in common wheat
Ning Zhang, Lingran Zhang, Chaonan Shi, Qiuzhen Tian, Guoguo Lv, Ying Wang, Dangqun Cui, Feng Chen*
Additional file 6 Information of the interaction network among ubiquitinated proteins in wheat seedlings using STRING
		Plant species: Hordeum vulgare
A0A068AZ53	MLOC_22034.1	Uncharacterized protein	0.99	293
A0A077RAG2	MLOC_59533.1	Predicted protein	0.93	266
A0A077RF08	MLOC_10342.2	Predicted protein	0.93	514
A0A077RQ67	RS1	Predicted protein	0.97	1215
A0A077RQQ3	MLOC_54110.1	Predicted protein	0.93	897
A0A077RRB6	MLOC_80690.1	Predicted protein	0.93	338
A0A077RSE3	MLOC_63939.1	Pyruvate kinase	0.98	1036
A0A077RST2	MLOC_43331.1	Carbonate dehydratase; Reversible hydration of carbon dioxide	0.99	417
A0A077RTE5	MLOC_23107.1	Uncharacterized protein	0.98	381
A0A077RUB2	MLOC_61617.2	Predicted protein	0.93	855
A0A077RXS4	MLOC_80698.1	Uncharacterized protein	1	510
A0A077RY88	MLOC_57717.1	Predicted protein	0.49	327
A0A077RZB4	MLOC_12553.1	Uncharacterized protein	0.93	214
A0A077S2A9	MLOC_212.1	Predicted protein	0.9	858
A0A077S4G0	MLOC_43947.1	Predicted protein	0.98	170
A0A096UKE9	MLOC_76747.1	Histone H2B ; Core component of nucleosome. Nucleosomes wrap and compact DNA into chromatin, limiting DNA accessibility to the cellular machineries which require DNA as a template. Histones thereby play a central role in transcription regulation, DNA repair, DNA replication and chromosomal stability. DNA accessibility is regulated via a complex set of post-translational modifications of histones,…	0.77	207
A0A096UKH0	MLOC_24886.1	Histone H2A	0.94	261
A0A096ULF2	MLOC_47648.1	Uncharacterized protein	0.9	404
A0A096UMJ7	CesA1	Predicted protein	0.99	2213
A0A096UP27	MLOC_18081.1	Predicted protein	0.77	182
A0A096US65	MLOC_59570.1	Predicted protein	0.97	888
A0A096USG9	MLOC_71034.1	Histone H4 ; Core component of nucleosome. Nucleosomes wrap and compact DNA into chromatin, limiting DNA accessibility to the cellular machineries which require DNA as a template. Histones thereby play a central role in transcription regulation, DNA repair, DNA replication and chromosomal stability. DNA accessibility is regulated via a complex set of post-translational modifications of histones, …	1	176
A0A096USW9	MLOC_76747.1	Histone H2B ; Core component of nucleosome. Nucleosomes wrap and compact DNA into chromatin, limiting DNA accessibility to the cellular machineries which require DNA as a template. Histones thereby play a central role in transcription regulation, DNA repair, DNA replication and chromosomal stability. DNA accessibility is regulated via a complex set of post-translational modifications of histones,…	0.74	200
A0A096USZ7	ms1	Methionine synthase	0.94	1500
A0A096UT18	MLOC_5128.1	Uncharacterized protein	0.97	1048
A0A096UT67	MLOC_5110.6	Uncharacterized protein	0.95	631
A0A096UTK7	MLOC_76747.1	Histone H2B ; Core component of nucleosome. Nucleosomes wrap and compact DNA into chromatin, limiting DNA accessibility to the cellular machineries which require DNA as a template. Histones thereby play a central role in transcription regulation, DNA repair, DNA replication and chromosomal stability. DNA accessibility is regulated via a complex set of post-translational modifications of histones,…	0.76	205
A0A096UTL2	MLOC_72170.1	Predicted protein ; Key enzyme in glycolysis that catalyzes the first step of the pathway by converting D-glyceraldehyde 3-phosphate (G3P) into 3-phospho-D-glyceroyl phosphate. Essential for the maintenance of cellular ATP levels and carbohydrate metabolism (By similarity)	0.98	668
A0A096UUN4	MLOC_60549.1	Predicted protein	0.99	437
A0A0A7NVN8	MLOC_68965.1	Predicted protein	0.98	284
A0A0C4BJ74	MLOC_77485.3	Uncharacterized protein	0.99	1014
A0A0C4BJE3	MLOC_34508.1	Ribosomal protein	0.91	379
A0A0C4BJH4	MLOC_53619.2	14-3-3E; Predicted protein	0.98	534
A0A0C4BJP2	aap1	Predicted protein	0.98	972
A0A0C4BJZ9	HvAAP6	Predicted protein	0.99	965
A0A0C4BKM5	MLOC_64906.1	Histone H2A	0.99	270
A0A0E3IHU6	Pht1-6	Phosphate transporter 6	0.95	1037
A0MA43	MLOC_62568.1	Predicted protein	0.97	350
A0MAU9	MLOC_8088.1	Predicted protein	0.86	169
A5HE90	hir1	Hypersensitive-induced reaction protein 1	0.99	582
A7J2I2	MLOC_13871.1	Predicted protein	0.9	518
A7J2I3	MLOC_56278.2	Uncharacterized protein	0.99	492
A7LM55	MLOC_4890.1	Peptidyl-prolyl cis-trans isomerase; PPIases accelerate the folding of proteins (By similarity)	0.98	327
A7VL25	ES2A	ES2A protein	0.89	304
B2BAL3	ATP	Predicted protein ; Non-catalytic subunit of the peripheral V1 complex of vacuolar ATPase. V-ATPase is responsible for acidifying a variety of intracellular compartments in eukaryotic cells	1	995
C1J959	MLOC_73299.1	Fructose-bisphosphate aldolase	0.98	724
C7C5T9	MLOC_62705.1	Predicted protein	0.97	1258
D0VMS4	MLOC_12033.1	Predicted protein	0.8	1591
D8L9K9	MLOC_19670.1	Predicted protein	0.99	566
E9NVM6	ES2A	ES2A protein	0.82	251
F4Y592	MLOC_5618.2	Predicted protein	0.86	1210
F4Y595	MLOC_5618.2	Predicted protein	0.85	1194
F8RP11	MLOC_10230.2	Predicted protein	0.97	832
K4MQ41	MLOC_71042.2	Predicted protein	0.99	849
L0GDQ5	MLOC_61457.1	Predicted protein	1	531
L0GED8	MLOC_69312.2	Predicted protein	1	531
M9MTY6	MLOC_50842.1	Predicted protein	1	149
O65794	MLOC_63569.1	Uncharacterized protein	0.87	182
O65795	MLOC_63569.1	Uncharacterized protein	0.89	194
P04464	MLOC_19924.1	Predicted protein	0.99	296
P31251	MLOC_80485.1	Uncharacterized protein	0.92	1993
P32112	ahh1	Adenosylhomocysteinase	0.97	587
P40621	MLOC_78556.1	HMG1/2-like protein	0.97	196
P46524	Dhn8	Dehydrin	0.89	319
P47815	MLOC_14205.1	Predicted protein ; Seems to be required for maximal rate of protein biosynthesis. Enhances ribosome dissociation into subunits and stabilizes the binding of the initiator Met-tRNA(I) to 40 S ribosomal subunits (By similarity)	0.99	288
P69415	STRING found no matching protein in its database
P83970	Ha1	Plasma membrane P-type proton pump ATPase	0.98	1915
P93608	Dhn8	Dehydrin	0.91	324
P93612	STRING found no matching protein in its database
Q03033	BLT63	Elongation factor 1-alpha ; This protein promotes the GTP-dependent binding of aminoacyl-tRNA to the A-site of ribosomes during protein biosynthesis (By similarity)	0.96	891
Q2L9B8	Ylp	Predicted protein	0.98	450
Q3S4H9	MLOC_11928.1	Uncharacterized protein	0.99	324
Q43312	MLOC_64939.2	Histone H2A	0.89	235
Q45NB6	MLOC_11890.1	Glutamine synthetase	0.99	668
Q5I7L0	MLOC_10400.1	60S ribosomal protein L18	0.9	344
Q5I7L1	MLOC_59942.1	Predicted protein	1	418
Q5I7L3	MLOC_34508.1	Ribosomal protein	1	442
Q6EZA4	MLOC_61131.1	Uncharacterized protein	0.88	124
Q7FT21	MLOC_19488.1	Thioredoxin	0.96	217
Q7XY23	MLOC_59482.1	Uncharacterized protein	0.99	212
Q8LRU5	MLOC_7518.1	Predicted protein	0.89	288
Q9M7C4	pip2	Predicted protein	0.89	515
Q9SAU8	MLOC_72334.1	Predicted protein	0.94	1246
Q9XHL9	MLOC_63569.1	Uncharacterized protein	0.78	166
T1WRJ1	aos	Predicted protein	0.93	870
U5HTD8	MLOC_54323.1	Predicted protein	0.94	246
W4ZPP9	stp1	Predicted protein	0.99	1476
W4ZR21	MLOC_61959.1	Predicted protein	0.56	169
W4ZR59	MLOC_3055.1	Predicted protein	0.68	232
W4ZRP5	MLOC_56006.1	Uncharacterized protein	0.98	749
W4ZTX0	MLOC_8144.1	Predicted protein	0.94	531
W4ZTZ4	MLOC_76747.1	Histone H2B ; Core component of nucleosome. Nucleosomes wrap and compact DNA into chromatin, limiting DNA accessibility to the cellular machineries which require DNA as a template. Histones thereby play a central role in transcription regulation, DNA repair, DNA replication and chromosomal stability. DNA accessibility is regulated via a complex set of post-translational modifications of histones,…	0.8	204
W4ZWK0	MLOC_24886.1	Histone H2A	0.85	229
W4ZXL2	ACO5a	Predicted protein	0.97	542
W5A066	MLOC_44090.1	Predicted protein	0.99	793
W5A0E6	MLOC_66415.1	Uncharacterized protein	0.98	915
W5A0V3	MLOC_15173.1	Predicted protein	0.98	271
W5A444	MLOC_76747.1	Histone H2B ; Core component of nucleosome. Nucleosomes wrap and compact DNA into chromatin, limiting DNA accessibility to the cellular machineries which require DNA as a template. Histones thereby play a central role in transcription regulation, DNA repair, DNA replication and chromosomal stability. DNA accessibility is regulated via a complex set of post-translational modifications of histones,…	0.8	207
W5A645	MLOC_24886.1	Histone H2A	0.76	135
W5A7J0	MLOC_34955.1	Histone H3 ; Variant histone H3 which replaces conventional H3 in a wide range of nucleosomes in active genes. Constitutes the predominant form of histone H3 in non-dividing cells and is incorporated into chromatin independently of DNA synthesis. Deposited at sites of nucleosomal displacement throughout transcribed genes, suggesting that it represents an epigenetic imprint of transcriptionally ac…	0.97	250
W5A8B5	MLOC_26505.1	Predicted protein	0.87	1462
W5A9E1	MLOC_61131.1	Uncharacterized protein	0.86	134
W5AA60	MLOC_56580.1	Predicted protein; Universal stress protein 5327	0.61	189
W5ADX0	MLOC_53747.1	Uncharacterized protein	0.99	399
W5AFH9	MLOC_65120.1	Predicted protein	0.4	58.9
W5AJ14	MLOC_19488.1	Thioredoxin	0.96	192
W5AKK1	MLOC_72827.2	Predicted protein	0.93	394
W5ALR6	MLOC_70508.1	Predicted protein	0.89	562
W5AMQ5	Trx1	Thioredoxin	0.98	259
W5APB1	MLOC_54528.1	Uncharacterized protein	0.99	525
W5ARU5	MLOC_61959.1	Predicted protein	0.93	336
W5ASB4	pip1	Aquaporin	0.98	424
W5AT28	MLOC_13871.1	Predicted protein	0.91	521
W5ATD0	MLOC_16370.1	Uncharacterized protein	0.82	271
W5AUH7	MLOC_21004.1	Predicted protein	0.99	286
W5AVB1	MLOC_63657.1	Predicted protein	0.88	913
W5AXY3	ahh1	Adenosylhomocysteinase	1	88.2
W5AYR7	MLOC_66701.1	Predicted protein	0.99	844
W5B2C9	MLOC_5135.1	Predicted protein	0.96	2015
W5B2T7	MLOC_60529.1	Predicted protein	0.98	2026
W5B354	MLOC_17932.1	Predicted protein	0.99	1216
W5B486	MLOC_20146.1	Predicted protein	0.96	1105
W5B4C2	DPE2	Predicted protein	0.94	1800
W5B4W4	MLOC_48070.3	Predicted protein	0.99	905
W5B5J5	MLOC_53863.2	Predicted protein	0.9	1969
W5B8W7	fp2	Farnesylated protein 2	0.86	363
W5B9W2	MLOC_37680.1	Predicted protein	0.99	159
W5B9W5	MLOC_54618.1	Predicted protein ; Component of the eukaryotic translation initiation factor 3 (eIF-3) complex, which is involved in protein synthesis and, together with other initiation factors, stimulates binding of mRNA and methionyl-tRNAi to the 40S ribosome (By similarity)	0.96	653
W5BA01	MLOC_57806.2	Predicted protein	0.94	1361
W5BCD9	MLOC_60852.1	Predicted protein	0.9	1852
W5BCP7	MLOC_18522.1	Predicted protein	0.55	135
W5BDL8	MLOC_68288.1	Uncharacterized protein	0.98	831
W5BDM2	MLOC_53941.2	Uncharacterized protein	1	1329
W5BF60	HvFRO1	Predicted protein	0.92	1330
W5BG19	MLOC_68247.1	Uncharacterized protein	0.52	111
W5BG62	rbcL	Ribulose bisphosphate carboxylase large chain ; RuBisCO catalyzes two reactions: the carboxylation of D- ribulose 1,5-bisphosphate, the primary event in carbon dioxide fixation, as well as the oxidative fragmentation of the pentose substrate in the photorespiration process. Both reactions occur simultaneously and in competition at the same active site (By similarity)	0.99	352
W5BK11	MLOC_5775.1	Predicted protein	0.98	261
W5BLI5	CslF3	Predicted protein	0.96	1696
W5BMZ7	MLOC_10076.3	Predicted protein	0.96	1071
W5BNS0	MLOC_64939.2	Histone H2A	0.99	267
W5BUE8	MLOC_16279.1	Predicted protein	0.99	1840
W5BWF3	MLOC_66287.1	Predicted protein	0.98	621
W5BX80	MLOC_60134.1	Uncharacterized protein	0.94	956
W5BYT5	MLOC_63569.1	Uncharacterized protein	0.61	97.8
W5BZL1	CHS1	Naringenin-chalcone synthase 1; The primary product of this enzyme is 4,2',4',6'- tetrahydroxychalcone (also termed naringenin-chalcone or chalcone) which can under specific conditions spontaneously isomerize into naringenin	0.99	822
W5C3Q8	MLOC_67057.1	Ribosomal protein L19	0.98	349
W5CBQ9	UBC	Predicted protein	0.94	296
W5CBR8	MLOC_21432.2	Predicted protein	0.93	242
W5CCH5	MLOC_27966.1	Predicted protein	0.99	290
W5CEG1	MLOC_73299.1	Fructose-bisphosphate aldolase	0.96	260
W5CEX6	MLOC_61131.1	Uncharacterized protein	0.64	97.4
W5CI11	MLOC_61131.1	Uncharacterized protein	0.57	82.4
W5CJA2	MLOC_59964.1	Predicted protein	0.99	466
W5CMZ9	MLOC_61626.3	Predicted protein	0.99	299
W5CPZ2	MLOC_57608.1	Predicted protein	0.96	723
W5CW70	MLOC_10155.1	Predicted protein	0.96	640
W5CXF2	STRING found no matching protein in its database
W5D0X5	HvCAT3	Uncharacterized protein	0.97	999
W5D2H3	MLOC_60637.4	Uncharacterized protein	0.78	218
W5D591	MLOC_10713.1	Uncharacterized protein	0.88	182
W5D9N7	MLOC_26110.1	Predicted protein	0.86	380
W5DEJ5	MLOC_27966.1	Predicted protein	1	292
W5DFQ0	MLOC_22682.2	Uncharacterized protein	0.86	259
W5DJR4	MLOC_12553.1	Uncharacterized protein	0.92	207
W5DNR0	MLOC_51713.1	Predicted protein	0.86	588
W5DP19	MLOC_36308.1	Cytochrome P450	0.89	671
W5DP45	MLOC_57385.2	Uncharacterized protein	0.96	644
W5DRH6	CesA8	Predicted protein	0.66	1466
W5DS68	LoxB	Lipoxygenase ; Plant lipoxygenase may be involved in a number of diverse aspects of plant physiology including growth and development, pest resistance, and senescence or responses to wounding (By similarity)	0.93	1701
W5DTQ2	MLOC_36780.1	Uncharacterized protein	0.75	549
W5DW28	MLOC_81736.2	Predicted protein	0.98	649
W5DWY0	MLOC_5908.2	Uncharacterized protein	0.95	431
W5DXD2	MLOC_7045.1	Predicted protein	0.99	1028
W5DY15	MLOC_53996.2	Predicted protein	0.97	1661
W5DYG7	MLOC_38479.3	Superoxide dismutase [Cu-Zn] ; Destroys radicals which are normally produced within the cells and which are toxic to biological systems (By similarity)	0.95	336
W5DZG0	MLOC_45046.1	Predicted protein	1	1336
W5DZG1	MLOC_24886.1	Histone H2A	0.87	228
W5DZU8	MLOC_76747.1	Histone H2B ; Core component of nucleosome. Nucleosomes wrap and compact DNA into chromatin, limiting DNA accessibility to the cellular machineries which require DNA as a template. Histones thereby play a central role in transcription regulation, DNA repair, DNA replication and chromosomal stability. DNA accessibility is regulated via a complex set of post-translational modifications of histones,…	0.81	209
W5E096	MLOC_73988.2	Predicted protein	0.44	290
W5E0C4	MLOC_51583.2	Uncharacterized protein	0.97	1007
W5E0R4	MLOC_76747.1	Histone H2B ; Core component of nucleosome. Nucleosomes wrap and compact DNA into chromatin, limiting DNA accessibility to the cellular machineries which require DNA as a template. Histones thereby play a central role in transcription regulation, DNA repair, DNA replication and chromosomal stability. DNA accessibility is regulated via a complex set of post-translational modifications of histones,…	0.86	213
W5E0X1	MLOC_66975.3	Uncharacterized protein	0.96	948
W5E117	MLOC_3923.1	Predicted protein	0.97	1254
W5E4W8	MLOC_73329.1	Predicted protein	0.96	414
W5E7J2	MLOC_5908.2	Uncharacterized protein	0.93	438
W5E9S8	MLOC_53234.1	Predicted protein	0.99	1684
W5EA78	MLOC_76747.1	Histone H2B ; Core component of nucleosome. Nucleosomes wrap and compact DNA into chromatin, limiting DNA accessibility to the cellular machineries which require DNA as a template. Histones thereby play a central role in transcription regulation, DNA repair, DNA replication and chromosomal stability. DNA accessibility is regulated via a complex set of post-translational modifications of histones,…	0.82	211
W5EAJ4	MLOC_62030.2	Predicted protein	0.94	1253
W5EB89	MLOC_75685.1	Predicted protein	0.96	1079
W5EBM3	MLOC_4623.2	Predicted protein	0.95	999
W5EDE4	ms2	Predicted protein	0.99	1217
W5EDS9	MLOC_12946.1	Aldehyde dehydrogenase	0.93	696
W5EDY2	BarPHGPX	Glutathione peroxidase	0.66	224
W5EGW3	MLOC_60690.2	Predicted protein	0.82	1836
W5EKP0	MLOC_69599.1	Predicted protein	0.78	687
W5EMB1	MLOC_76416.1	Predicted protein	1	1263
W5ESC5	MLOC_73299.1	Fructose-bisphosphate aldolase	0.89	135
W5ETI1	MLOC_74533.1	Predicted protein	1	745
W5ETS3	MLOC_76546.1	Catalase ; Occurs in almost all aerobically respiring organisms and serves to protect cells from the toxic effects of hydrogen peroxide (By similarity)	0.84	315
W5EW55	MLOC_58960.1	Predicted protein	0.93	578
W5EX47	MLOC_60290.3	Predicted protein	0.66	221
W5F1A1	MLOC_60235.1	Histone H2A	0.99	202
W5F4L4	MLOC_55124.1	Predicted protein	1	120
W5F905	MLOC_58090.1	Predicted protein	0.98	486
W5FB32	MLOC_73113.1	Predicted protein	0.97	604
W5FB99	MLOC_4673.1	Serine/threonine-protein phosphatase	0.98	593
W5FBX6	MLOC_75853.2	Predicted protein	0.97	1268
W5FD92	MLOC_64399.1	Predicted protein	0.98	241
W5FDB5	MLOC_57426.2	Predicted protein	0.9	1785
W5FED7	MLOC_58377.1	Predicted protein	1	967
W5FEE5	MLOC_53941.2	Uncharacterized protein	0.93	1260
W5FES4	MLOC_5598.1	Predicted protein	0.83	429
W5FFA3	MLOC_18966.1	Predicted protein	0.95	1099
W5FG65	MLOC_74808.3	Predicted protein	0.83	176
W5FGH0	MLOC_13920.1	UDP-glucose pyrophosphorylase; Plays a central role as a glucosyl donor in cellular metabolic pathways	0.97	398
W5FGP3	MLOC_24886.1	Histone H2A	0.88	230
W5FGZ0	MLOC_58046.1	Uncharacterized protein	0.77	518
W5FH53	MLOC_7791.1	Uncharacterized protein	0.93	700
W5FHY4	MLOC_67933.1	Predicted protein	0.92	1523
W5FIL9	MLOC_1997.6	Predicted protein	0.98	786
W5FIP7	MLOC_34840.2	Predicted protein	0.99	235
W5FJF2	MLOC_10622.1	Citrate synthase	0.98	487
W5FKD1	MLOC_6055.1	Uncharacterized protein	1	317
W5FLB0	MLOC_22001.1	Predicted protein	0.98	468
W5FLT9	MLOC_16266.1	Predicted protein	0.97	1407
W5FMI4	MLOC_59478.1	Predicted protein	0.98	974
W5FMZ5	ccd1	Putative carotenoid cleavage dioxygenase 1	0.98	1098
W5FPI0	MLOC_54750.5	Predicted protein	0.66	540
W5FT61	MLOC_19864.1	Predicted protein	0.99	325
W5FVE5	MLOC_552.2	Predicted protein	0.98	568
W5FXY6	MLOC_81613.2	Predicted protein	0.98	1004
W5FZC0	MLOC_76410.1	Predicted protein	0.97	1006
W5FZL2	MLOC_7791.1	Uncharacterized protein	0.93	698
W5G125	MLOC_15661.3	Uncharacterized protein	0.93	1657
W5G255	STRING found no matching protein in its database
W5G284	MLOC_14855.2	Uncharacterized protein	0.72	481
W5G3X9	MLOC_54323.1	Predicted protein	1	260
W5G5W2	MLOC_65580.3	Predicted protein	0.97	1820
W5G7J3	TIL-1	Predicted protein	0.97	381
W5G933	MLOC_57633.1	Uncharacterized protein	0.88	192
W5G9C7	MLOC_62492.3	Predicted protein	0.99	1099
W5GA87	MLOC_75244.1	Predicted protein	0.99	1600
W5GAY7	MLOC_21053.1	Predicted protein	0.99	417
W5GE21	MLOC_6145.1	Predicted protein	0.96	675
W5GES9	MLOC_76747.1	Histone H2B ; Core component of nucleosome. Nucleosomes wrap and compact DNA into chromatin, limiting DNA accessibility to the cellular machineries which require DNA as a template. Histones thereby play a central role in transcription regulation, DNA repair, DNA replication and chromosomal stability. DNA accessibility is regulated via a complex set of post-translational modifications of histones,…	0.85	211
W5GFT6	MLOC_57697.1	Predicted protein	0.47	264
W5GGF1	MLOC_76747.1	Histone H2B ; Core component of nucleosome. Nucleosomes wrap and compact DNA into chromatin, limiting DNA accessibility to the cellular machineries which require DNA as a template. Histones thereby play a central role in transcription regulation, DNA repair, DNA replication and chromosomal stability. DNA accessibility is regulated via a complex set of post-translational modifications of histones,…	0.84	211
W5GGF8	MLOC_13819.1	60S ribosomal protein L13	1	426
W5GH89	MLOC_65183.1	Histone H2A	0.85	229
W5GN38	MLOC_9878.2	Predicted protein	0.98	721
W5GUI9	pal	Phenylalanine ammonia-lyase	1	1448
W5GZ92	MLOC_14660.4	Predicted protein	0.51	226
W5GZE8	MLOC_39098.1	Uncharacterized protein	0.92	1222
W5GZQ7	MLOC_34660.2	Uncharacterized protein	1	897
W5H0U1	MLOC_58763.1	Predicted protein	0.98	766
W5H1J7	MLOC_66585.2	Sulfurtransferase	0.97	615
W5H4N1	MLOC_65142.1	Predicted protein	0.99	790
W5H4P2	MLOC_6224.1	Predicted protein	0.97	766
W5H5H3	MLOC_76747.1	Histone H2B ; Core component of nucleosome. Nucleosomes wrap and compact DNA into chromatin, limiting DNA accessibility to the cellular machineries which require DNA as a template. Histones thereby play a central role in transcription regulation, DNA repair, DNA replication and chromosomal stability. DNA accessibility is regulated via a complex set of post-translational modifications of histones,…	0.82	209
W5H7T0	MLOC_12359.1	Predicted protein	0.99	570
W5H8Z0	MLOC_50898.6	Uncharacterized protein	0.97	833
W5HA05	MLOC_8225.1	Fructose-bisphosphate aldolase	0.95	81.6
W5HA06	MLOC_76747.1	Histone H2B ; Core component of nucleosome. Nucleosomes wrap and compact DNA into chromatin, limiting DNA accessibility to the cellular machineries which require DNA as a template. Histones thereby play a central role in transcription regulation, DNA repair, DNA replication and chromosomal stability. DNA accessibility is regulated via a complex set of post-translational modifications of histones,…	0.99	266
W5HCE5	SSI	Soluble starch synthase	0.98	363
W5HDB0	MLOC_77683.1	Uncharacterized protein	0.98	520
W5HDD8	ss1	Sucrose synthase ; Sucrose-cleaving enzyme that provides UDP-glucose and fructose for various metabolic pathways (By similarity)	0.99	1657
W5HG98	MLOC_80839.2	Predicted protein	0.89	499
W5HHD4	MLOC_73941.1	Uncharacterized protein	0.91	80.1
W5HHN0	MLOC_5468.2	Predicted protein	0.34	578
W5HIS2	MLOC_73405.4	Predicted protein	0.99	867
W5HJG6	MLOC_55989.1	Predicted protein	0.48	186
W5HKY9	MLOC_54430.1	Predicted protein	0.97	228
W5HN28	HvLHT1	Predicted protein	0.97	451
W5HQA2	MLOC_63774.1	Uncharacterized protein	0.98	124
W5HT82	MLOC_64284.1	Predicted protein	0.99	1140
W5HX23	MLOC_41081.1	Predicted protein	0.99	244
W5HXV0	MLOC_51348.1	Predicted protein	0.65	424
W5HYJ9	MLOC_5403.1	Predicted protein	0.97	220
W5HZ15	MLOC_76747.1	Histone H2B ; Core component of nucleosome. Nucleosomes wrap and compact DNA into chromatin, limiting DNA accessibility to the cellular machineries which require DNA as a template. Histones thereby play a central role in transcription regulation, DNA repair, DNA replication and chromosomal stability. DNA accessibility is regulated via a complex set of post-translational modifications of histones,…	0.9	220
W5HZ47	MLOC_73299.1	Fructose-bisphosphate aldolase	0.76	559
W5I1R7	MLOC_67266.1	Predicted protein	1	462
W5I1S6	MLOC_77860.1	Predicted protein	0.94	136
W5I2C6	MLOC_12283.1	Uncharacterized protein	0.69	189
W5I4U8	MLOC_55989.1	Predicted protein	0.52	223
W5I8A1	MLOC_74635.1	Predicted protein	0.97	133
