# Supplementary material for: Comprehensive profiling of lysine ubiquitome reveals diverse functions of lysine ubiquitination in common wheat
Source: Sci Rep. 2017 Oct 19;7:13601. doi: 10.1038/s41598-017-13992-y (PMC5648756; doi:10.1038/s41598-017-13992-y)
Supplement: Supplementary file 8 — Additional file 7 [file 41598_2017_13992_MOESM8_ESM.xls]

## Sheet: Sheet1
Comprehensive profiling of lysine ubiquitome reveals diverse functions of lysine ubiquitination in common wheat
Ning Zhang, Lingran Zhang, Chaonan Shi, Qiuzhen Tian, Guoguo Lv, Ying Wang, Dangqun Cui, Feng Chen*
Additional file 7 Conservation analysis of the aubiquitinated proteins in wheat seedlings
wheat	blast_to_rice	blast_to_Arabidopsis	79 elements included exclusively in "wheat":		92 common elements in "wheat" and "blast_to_rice":		31 common elements in "wheat" and "blast_to_Arabidopsis":		83 common elements in "wheat", "blast_to_rice" and "blast_to_Arabidopsis":		229 elements included exclusively in "rice":			113 common elements in "rice" and "Arabidopsis":		765 elements included exclusively in "Arabidopsis":
F8RP11	Q7FT21	A0A096UKH0	F8RP11		Q7FT21		A0A077RSE3		A0A096UKH0		LOC_Os01g01080.2			LOC_Os01g01060.1		AT1G01050
Q7FT21	A0A096UKH0	P04464	W5BG62		W5FG65		A0A077RTE5		P04464		LOC_Os01g05490.1			LOC_Os01g06290.3		AT1G01320
A0A096UKH0	P04464	P31251	P46524		W5DZU8		A0A096UT67		P31251		LOC_Os01g07760.1			LOC_Os01g08200.1		AT1G01620
P04464	W5FG65	W5B2T7	P69415		P40621		A0A0A7NVN8		W5B2T7		LOC_Os01g12880.1			LOC_Os01g11054.2		AT1G01960
W5BG62	W5DZU8	P32112	Q03033		P47815		A0A0C4BJE3		P32112		LOC_Os01g13690.2			LOC_Os01g14950.1		AT1G02080
W5FG65	P31251	P83970	A0A068AZ53		W5A7J0		W5DYG7		P83970		LOC_Os01g15110.1			LOC_Os01g27880.1		AT1G02140
W5DZU8	W5B2T7	Q43312	A0A077RQQ3		W5APB1		W5B354		Q43312		LOC_Os01g22010.3			LOC_Os01g32080.1		AT1G02530
P31251	P32112	A0A077RAG2	A0A077RRB6		A0A077RF08		W5AA60		A0A077RAG2		LOC_Os01g34250.1			LOC_Os01g32800.2		AT1G02840
W5B2T7	P40621	A0A077RQ67	A0A077RUB2		A0A077RY88		Q45NB6		A0A077RQ67		LOC_Os01g42480.2			LOC_Os01g42294.1		AT1G03090
P32112	P47815	A0A077RSE3	A0A096UUN4		A0A077RZB4		Q5I7L3		A0A077RST2		LOC_Os01g46510.2			LOC_Os01g46610.1		AT1G03475
P40621	W5A7J0	A0A077RST2	W5HT82		A0A096UKE9		W5C3Q8		A0A077RXS4		LOC_Os01g52390.1			LOC_Os01g46750.3		AT1G04210
P46524	P83970	A0A077RTE5	A5HE90		A0A096ULF2		Q7XY23		A0A077S2A9		LOC_Os01g52790.1			LOC_Os01g46926.2		AT1G04270
P47815	W5APB1	A0A077RXS4	A7VL25		A0A096UMJ7		W5EAJ4		W5CBQ9		LOC_Os01g58890.1			LOC_Os01g49290.1		AT1G04430
W5A7J0	Q43312	A0A077S2A9	C7C5T9		W5B2C9		W5BUE8		A0A077S4G0		LOC_Os01g64630.1			LOC_Os01g55350.1		AT1G04480
P69415	A0A077RAG2	W5CBQ9	E9NVM6		A0A096UP27		W5B486		W5BDL8		LOC_Os01g67860.1			LOC_Os01g59790.1		AT1G04680
P83970	A0A077RF08	A0A077S4G0	P93608		A0A096USW9		W5B4W4		A0A096US65		LOC_Os01g71540.5			LOC_Os01g60190.2		AT1G04690
W5APB1	A0A077RQ67	W5BDL8	P93612		A0A096USZ7		W5BG19		W5A066		LOC_Os01g72800.1			LOC_Os01g62244.2		AT1G04810
Q03033	A0A077RST2	A0A096US65	Q5I7L0		A0A096UT18		W5EGW3		A0A0C4BJ74		LOC_Os02g01560.1			LOC_Os01g63270.1		AT1G05150
Q43312	A0A077RXS4	A0A096UT67	Q5I7L1		A0A096UTK7		W5CCH5		A0A0C4BJH4		LOC_Os02g03260.1			LOC_Os01g68770.1		AT1G05510
A0A068AZ53	A0A077RY88	A0A0A7NVN8	W5GE21		A0A096UTL2		W5DEJ5		A0A0C4BKM5		LOC_Os02g04710.1			LOC_Os02g01520.1		AT1G05520
A0A077RAG2	A0A077RZB4	W5A066	Q8LRU5		A0A0C4BJP2		W5EKP0		A7J2I2		LOC_Os02g05260.1			LOC_Os02g02410.1		AT1G06000
A0A077RF08	A0A077S2A9	A0A0C4BJ74	W5A0E6		A0A0C4BJZ9		W5FFA3		A7J2I3		LOC_Os02g05630.1			LOC_Os02g04100.1		AT1G06040
A0A077RQ67	W5CBQ9	A0A0C4BJE3	W5H1J7		A0A0E3IHU6		W5EW55		D0VMS4		LOC_Os02g06890.1			LOC_Os02g05030.1		AT1G06220
A0A077RQQ3	A0A077S4G0	A0A0C4BJH4	W5EDY2		A0MA43		W5FED7		B2BAL3		LOC_Os02g07930.1			LOC_Os02g07870.1		AT1G06290
A0A077RRB6	A0A096UKE9	A0A0C4BKM5	W5ADX0		A0MAU9		W5FXY6		C1J959		LOC_Os02g08350.1			LOC_Os02g08100.1		AT1G06400
A0A077RSE3	W5BDL8	W5DYG7	W4ZPP9		A7LM55		W5F905		W5ASB4		LOC_Os02g12680.1			LOC_Os02g09490.1		AT1G06410
A0A077RST2	A0A096ULF2	A7J2I2	W4ZR59		D8L9K9		W5FJF2		F4Y592		LOC_Os02g18410.1			LOC_Os02g13530.1		AT1G06700
A0A077RTE5	A0A096UMJ7	A7J2I3	W4ZTX0		W5DS68		W5GZQ7		F4Y595		LOC_Os02g21950.1			LOC_Os02g14770.4		AT1G08380
A0A077RUB2	W5B2C9	D0VMS4	W5AFH9		T1WRJ1		W5G5W2		K4MQ41		LOC_Os02g27760.1			LOC_Os02g14780.2		AT1G08400
A0A077RXS4	A0A096UP27	B2BAL3	W5ALR6		M9MTY6		W5GGF8		L0GDQ5		LOC_Os02g34460.1			LOC_Os02g35950.1		AT1G08490
A0A077RY88	A0A096US65	C1J959	W5F4L4		O65794		W5GN38		L0GED8		LOC_Os02g35144.1			LOC_Os02g38840.2		AT1G08830
A0A077RZB4	A0A096USW9	W5B354	W5ATD0		O65795				W5B9W5		LOC_Os02g37050.1			LOC_Os02g41860.3		AT1G09020
A0A077S2A9	A0A096USZ7	W5ASB4	W5B9W2		Q3S4H9				W5FPI0		LOC_Os02g37130.2			LOC_Os02g47880.2		AT1G09180
W5CBQ9	A0A096UT18	F4Y592	W5AVB1		W5HQA2				W5D9N7		LOC_Os02g37920.1			LOC_Os02g51400.1		AT1G09270
A0A077S4G0	A0A096UTK7	F4Y595	W5AYR7		Q6EZA4				Q2L9B8		LOC_Os02g38920.1			LOC_Os02g56000.1		AT1G09870
A0A096UKE9	A0A096UTL2	K4MQ41	W5BK11		W5BZL1				Q9M7C4		LOC_Os02g43670.1			LOC_Os03g02150.2		AT1G10200
W5BDL8	W5A066	L0GDQ5	W5B5J5		W5AMQ5				Q9SAU8		LOC_Os02g43760.1			LOC_Os03g12150.1		AT1G10670
A0A096ULF2	A0A0C4BJ74	L0GED8	W5BA01		Q9XHL9				W5A0V3		LOC_Os02g47140.2			LOC_Os03g12250.1		AT1G10760
A0A096UMJ7	A0A0C4BJH4	W5B9W5	W5BCP7		U5HTD8				W5A8B5		LOC_Os02g48480.1			LOC_Os03g16860.2		AT1G10940
W5B2C9	A0A0C4BJP2	W5FPI0	W5BF60		W4ZR21				W4ZWK0		LOC_Os02g50790.2			LOC_Os03g16980.2		AT1G11180
A0A096UP27	A0A0C4BJZ9	W5D9N7	W5CBR8		W4ZRP5				W4ZXL2		LOC_Os02g52430.2			LOC_Os03g18130.1		AT1G11950
A0A096US65	A0A0C4BKM5	Q2L9B8	W5CJA2		W4ZTZ4				W5A645		LOC_Os02g55060.1			LOC_Os03g18220.1		AT1G12000
A0A096UT67	A0A0E3IHU6	W5AA60	W5CMZ9		W5AKK1				W5AT28		LOC_Os02g55590.2			LOC_Os03g19410.1		AT1G12160
A0A096USW9	A0MA43	Q45NB6	W5CXF2		W5A444				W5AXY3		LOC_Os02g56280.1			LOC_Os03g20630.1		AT1G12200
A0A096USZ7	A0MAU9	Q5I7L3	W5D0X5		W5A9E1				W5BDM2		LOC_Os02g57690.4			LOC_Os03g22120.3		AT1G12470
A0A096UT18	A7J2I2	W5C3Q8	W5HDB0		W5AJ14				W5BMZ7		LOC_Os03g04930.1			LOC_Os03g25150.1		AT1G13060
A0A096UTK7	A7J2I3	Q7XY23	W5HIS2		W5CPZ2				W5BNS0		LOC_Os03g05790.1			LOC_Os03g28330.4		AT1G13320
A0A096UTL2	A7LM55	W5EAJ4	W5FBX6		W5ARU5				W5BWF3		LOC_Os03g06160.1			LOC_Os03g40270.1		AT1G13430
A0A096UUN4	D0VMS4	Q9M7C4	W5DWY0		W5AUH7				W5CEG1		LOC_Os03g06670.1			LOC_Os03g47770.1		AT1G14300
W5HT82	B2BAL3	Q9SAU8	W5DXD2		W5B8W7				W5CW70		LOC_Os03g07350.1			LOC_Os03g50450.1		AT1G14510
A0A0A7NVN8	C1J959	W5A0V3	W5E117		W5BX80				W5DFQ0		LOC_Os03g07480.3			LOC_Os03g54790.1		AT1G14610
W5A066	D8L9K9	W5A8B5	W5E096		W5B4C2				W5D2H3		LOC_Os03g08060.1			LOC_Os03g55070.1		AT1G14810
A0A0C4BJ74	W5ASB4	W4ZWK0	W5E0X1		W5BCD9				W5EB89		LOC_Os03g08360.4			LOC_Os04g30240.1		AT1G14830
A0A0C4BJE3	W5DS68	W4ZXL2	W5E4W8		W5BLI5				W5DP19		LOC_Os03g09250.1			LOC_Os04g32650.1		AT1G14930
A0A0C4BJH4	F4Y592	W5A645	W5E7J2		W5BYT5				W5DP45		LOC_Os03g10620.3			LOC_Os04g39150.1		AT1G14960
A0A0C4BJP2	F4Y595	W5BUE8	W5ETS3		W5CEX6				W5DTQ2		LOC_Os03g11230.1			LOC_Os04g42600.2		AT1G15130
A0A0C4BJZ9	T1WRJ1	W5AT28	W5FIL9		W5CI11				W5DY15		LOC_Os03g14530.1			LOC_Os04g52164.1		AT1G15210
A0A0C4BKM5	K4MQ41	W5AXY3	W5EX47		W5D591				W5DZG0		LOC_Os03g15790.1			LOC_Os04g53240.1		AT1G16610
A0A0E3IHU6	L0GDQ5	W5B486	W5G284		W5DJR4				W5DZG1		LOC_Os03g15810.1			LOC_Os04g56520.2		AT1G17260
W5DYG7	L0GED8	W5B4W4	W5FB32		W5DNR0				W5EMB1		LOC_Os03g16369.2			LOC_Os04g57400.1		AT1G17500
A0MA43	W5B9W5	W5BDM2	W5FZC0		W5EDE4				W5E9S8		LOC_Os03g16800.1			LOC_Os05g02530.1		AT1G17720
A0MAU9	W5FPI0	W5BG19	W5FD92		W5DRH6				W5EBM3		LOC_Os03g17690.1			LOC_Os05g09440.1		AT1G17890
A5HE90	M9MTY6	W5EGW3	W5FES4		W5ETI1				W5EDS9		LOC_Os03g18300.1			LOC_Os05g25640.1		AT1G18150
A7J2I2	W5D9N7	W5BMZ7	W5FGZ0		W5DW28				W5ESC5		LOC_Os03g18570.1			LOC_Os05g28740.1		AT1G18200
A7J2I3	O65794	W5BNS0	W5FIP7		W5E0C4				W5FDB5		LOC_Os03g18580.1			LOC_Os05g31750.1		AT1G18270
A7LM55	O65795	W5BWF3	W5FMI4		W5E0R4				W5F1A1		LOC_Os03g18850.1			LOC_Os05g33570.2		AT1G18330
A7VL25	Q2L9B8	W5CCH5	W5FKD1		W5EA78				W5FB99		LOC_Os03g21040.2			LOC_Os05g34270.1		AT1G18500
D0VMS4	Q3S4H9	W5CEG1	W5G255		W5FT61				W5FEE5		LOC_Os03g27310.2			LOC_Os05g35460.1		AT1G19550
B2BAL3	W5HQA2	W5CW70	W5G7J3		W5FGH0				W5FGP3		LOC_Os03g29190.1			LOC_Os05g50624.2		AT1G19650
C1J959	Q6EZA4	W5DFQ0	W5GA87		W5FH53				W5FLB0		LOC_Os03g29240.1			LOC_Os06g02144.2		AT1G19920
C7C5T9	W5BZL1	W5D2H3	W5GAY7		W5FHY4				W5FLT9		LOC_Os03g31400.1			LOC_Os06g05860.1		AT1G20580
D8L9K9	W5AMQ5	W5DEJ5	A0A096USG9		W5FMZ5				W5FVE5		LOC_Os03g31986.1			LOC_Os06g07878.1		AT1G20640
W5B354	Q9M7C4	W5EB89	W5GZ92		W5FZL2				W5G125		LOC_Os03g45880.1			LOC_Os06g18670.1		AT1G20950
W5ASB4	Q9SAU8	W5DP19	W5GZE8		W5G3X9				W5G9C7		LOC_Os03g51150.1			LOC_Os06g19070.1		AT1G20960
E9NVM6	Q9XHL9	W5DP45	W5HA05		W5H7T0				W5GH89		LOC_Os03g54050.2			LOC_Os06g22060.1		AT1G21130
W5DS68	U5HTD8	W5DTQ2	W5HCE5		W5G933				W5H4N1		LOC_Os03g57220.2			LOC_Os06g30970.1		AT1G21720
F4Y592	W4ZR21	W5DY15	W5HX23		W5H4P2				W5GUI9		LOC_Os03g59360.1			LOC_Os06g34690.1		AT1G22300
F4Y595	W4ZRP5	W5DZG0	W5I1S6		W5GES9				W5HXV0		LOC_Os03g61930.3			LOC_Os06g40560.1		AT1G22360
T1WRJ1	W4ZTZ4	W5DZG1	W5I2C6		W5GFT6				W5H8Z0		LOC_Os03g63580.1			LOC_Os06g43660.3		AT1G22410
K4MQ41	W5A0V3	W5EKP0			W5GGF1				W5HDD8		LOC_Os04g01250.1			LOC_Os06g45120.2		AT1G22920
L0GDQ5	W5A8B5	W5EMB1			W5H0U1				W5HHN0		LOC_Os04g09370.1			LOC_Os07g03230.1		AT1G22970
L0GED8	W4ZWK0	W5E9S8			W5HA06				W5HZ47		LOC_Os04g14580.1			LOC_Os07g09340.1		AT1G23490
W5B9W5	W5AKK1	W5EBM3			W5H5H3				W5I1R7		LOC_Os04g20960.1			LOC_Os07g12170.1		AT1G23860
W5FPI0	W4ZXL2	W5EDS9			W5HKY9						LOC_Os04g21410.1			LOC_Os07g35310.1		AT1G23900
M9MTY6	W5A444	W5ESC5			W5HYJ9						LOC_Os04g28520.1			LOC_Os07g37750.1		AT1G24909
W5D9N7	W5A645	W5FFA3			W5I4U8						LOC_Os04g33450.2			LOC_Os07g46370.1		AT1G25350
O65794	W5A9E1	W5EW55			W5HG98						LOC_Os04g33520.1			LOC_Os08g05690.1		AT1G25490
O65795	W5AJ14	W5FED7			W5HHD4						LOC_Os04g40630.1			LOC_Os08g06100.1		AT1G26880
P93608	W5CPZ2	W5FDB5			W5HJG6						LOC_Os04g41470.1			LOC_Os08g09240.1		AT1G27020
P93612	W5ARU5	W5F1A1			W5HN28						LOC_Os04g46960.4			LOC_Os08g15230.1		AT1G27030
Q2L9B8	W5AT28	W5FXY6			W5HZ15						LOC_Os04g47310.1			LOC_Os08g22354.2		AT1G27070
W5AA60	W5AUH7	W5FB99			W5I8A1						LOC_Os04g47690.1			LOC_Os08g27840.1		AT1G27100
Q3S4H9	W5B8W7	W5F905									LOC_Os04g50204.1			LOC_Os08g33370.2		AT1G27400
Q45NB6	W5AXY3	W5FEE5									LOC_Os04g50830.1			LOC_Os08g39140.1		AT1G27650
W5HQA2	W5BX80	W5FGP3									LOC_Os04g52200.1			LOC_Os08g43120.1		AT1G28130
Q5I7L0	W5B4C2	W5FJF2									LOC_Os04g55480.1			LOC_Os09g02700.1		AT1G28290
Q5I7L1	W5BCD9	W5FLB0									LOC_Os04g56350.1			LOC_Os09g07830.2		AT1G29030
Q5I7L3	W5BDM2	W5FLT9									LOC_Os04g56740.1			LOC_Os09g14670.1		AT1G29150
Q6EZA4	W5BLI5	W5FVE5									LOC_Os04g58240.1			LOC_Os09g26460.1		AT1G29310
W5BZL1	W5BMZ7	W5G125									LOC_Os04g59394.2			LOC_Os09g33930.3		AT1G29690
W5GE21	W5BNS0	W5GZQ7									LOC_Os05g01470.2			LOC_Os10g25780.3		AT1G29900
W5C3Q8	W5BWF3	W5G5W2									LOC_Os05g01600.1			LOC_Os10g30580.1		AT1G29965
Q7XY23	W5BYT5	W5G9C7									LOC_Os05g01870.1			LOC_Os10g31000.2		AT1G29970
W5AMQ5	W5CEG1	W5GGF8									LOC_Os05g04510.1			LOC_Os11g16590.1		AT1G30380
Q8LRU5	W5CEX6	W5GH89									LOC_Os05g07940.1			LOC_Os11g26860.1		AT1G30530
W5EAJ4	W5CI11	W5GN38									LOC_Os05g08970.1			LOC_Os11g37890.1		AT1G31230
W5A0E6	W5CW70	W5H4N1									LOC_Os05g22970.1			LOC_Os11g48080.1		AT1G31280
W5H1J7	W5DFQ0	W5GUI9									LOC_Os05g27940.1			LOC_Os12g01160.1		AT1G31730
Q9M7C4	W5D2H3	W5HXV0									LOC_Os05g32570.1			LOC_Os12g25690.1		AT1G31910
Q9SAU8	W5D591	W5H8Z0									LOC_Os05g33360.1			LOC_Os12g25700.2		AT1G32480
Q9XHL9	W5DJR4	W5HDD8									LOC_Os05g37330.1			LOC_Os12g25710.2		AT1G32530
W5EDY2	W5DNR0	W5HHN0									LOC_Os05g37450.1			LOC_Os12g42600.1		AT1G35580
U5HTD8	W5EB89	W5HZ47									LOC_Os05g38290.1			LOC_Os12g44150.1		AT1G35670
W5ADX0	W5DP19	W5I1R7									LOC_Os05g41480.2					AT1G36160
W4ZPP9	W5DP45	LOC_Os01g01060.1									LOC_Os05g42390.1					AT1G36180
W4ZR21	W5EDE4	LOC_Os01g06290.3									LOC_Os05g45660.2					AT1G43190
W4ZR59	W5DRH6	LOC_Os01g08200.1									LOC_Os05g46560.2					AT1G43800
W4ZRP5	W5ETI1	LOC_Os01g11054.2									LOC_Os05g48020.1					AT1G45201
W4ZTX0	W5DTQ2	LOC_Os01g14950.1									LOC_Os05g49180.1					AT1G46480
W4ZTZ4	W5DW28	LOC_Os01g27880.1									LOC_Os05g49860.1					AT1G47128
W5A0V3	W5DY15	LOC_Os01g32080.1									LOC_Os05g51480.1					AT1G47600
W5A8B5	W5DZG0	LOC_Os01g32800.2									LOC_Os06g02370.3					AT1G48030
W4ZWK0	W5DZG1	LOC_Os01g42294.1									LOC_Os06g03920.1					AT1G48410
W5AKK1	W5E0C4	LOC_Os01g46610.1									LOC_Os06g04130.1					AT1G48420
W4ZXL2	W5E0R4	LOC_Os01g46750.3									LOC_Os06g04270.1					AT1G48630
W5A444	W5EMB1	LOC_Os01g46926.2									LOC_Os06g07200.1					AT1G50370
W5A645	W5E9S8	LOC_Os01g49290.1									LOC_Os06g07210.1					AT1G51470
W5A9E1	W5EA78	LOC_Os01g55350.1									LOC_Os06g12690.1					AT1G51560
W5AFH9	W5EBM3	LOC_Os01g59790.1									LOC_Os06g13570.1					AT1G51690
W5AJ14	W5EDS9	LOC_Os01g60190.2									LOC_Os06g17440.1					AT1G51710
W5ALR6	W5ESC5	LOC_Os01g62244.2									LOC_Os06g39370.1					AT1G51760
W5F4L4	W5FT61	LOC_Os01g63270.1									LOC_Os06g40040.2					AT1G51980
W5BUE8	W5FDB5	LOC_Os01g68770.1									LOC_Os06g42540.1					AT1G52030
W5CPZ2	W5F1A1	LOC_Os02g01520.1									LOC_Os06g49800.1					AT1G52040
W5ARU5	W5FB99	LOC_Os02g02410.1									LOC_Os06g50580.1					AT1G52730
W5AT28	W5FEE5	LOC_Os02g04100.1									LOC_Os06g51350.1					AT1G53500
W5ATD0	W5FGH0	LOC_Os02g05030.1									LOC_Os07g01860.1					AT1G53580
W5B9W2	W5FGP3	LOC_Os02g07870.1									LOC_Os07g05580.1					AT1G53750
W5AUH7	W5FH53	LOC_Os02g08100.1									LOC_Os07g05820.1					AT1G54340
W5B8W7	W5FHY4	LOC_Os02g09490.1									LOC_Os07g07690.2					AT1G54410
W5AVB1	W5FLB0	LOC_Os02g13530.1									LOC_Os07g12110.1					AT1G55250
W5AXY3	W5FLT9	LOC_Os02g14770.4									LOC_Os07g12650.2					AT1G55660
W5AYR7	W5FMZ5	LOC_Os02g14780.2									LOC_Os07g18050.1					AT1G55810
W5BX80	W5FVE5	LOC_Os02g35950.1									LOC_Os07g22640.1					AT1G55860
W5B486	W5FZL2	LOC_Os02g38840.2									LOC_Os07g24980.1					AT1G56100
W5B4C2	W5G125	LOC_Os02g41860.3									LOC_Os07g31280.1					AT1G56190
W5B4W4	W5G3X9	LOC_Os02g47880.2									LOC_Os07g34260.1					AT1G56330
W5BK11	W5H7T0	LOC_Os02g51400.1									LOC_Os07g36080.3					AT1G56450
W5B5J5	W5G933	LOC_Os02g56000.1									LOC_Os07g38170.1					AT1G58380
W5BA01	W5G9C7	LOC_Os03g02150.2									LOC_Os07g38840.2					AT1G58684
W5BCD9	W5H4P2	LOC_Os03g12150.1									LOC_Os07g40520.1					AT1G59660
W5BCP7	W5GES9	LOC_Os03g12250.1									LOC_Os07g40740.1					AT1G59830
W5BDM2	W5GFT6	LOC_Os03g16860.2									LOC_Os07g43170.3					AT1G59870
W5BF60	W5GGF1	LOC_Os03g16980.2									LOC_Os07g45300.1					AT1G60940
W5BG19	W5GH89	LOC_Os03g18130.1									LOC_Os07g49330.3					AT1G61690
W5EGW3	W5H4N1	LOC_Os03g18220.1									LOC_Os07g49400.1					AT1G62750
W5BLI5	W5GUI9	LOC_Os03g19410.1									LOC_Os08g02700.1					AT1G62780
W5BMZ7	W5H0U1	LOC_Os03g20630.1									LOC_Os08g03290.1					AT1G62810
W5BNS0	W5HA06	LOC_Os03g22120.3									LOC_Os08g03640.1					AT1G63000
W5BWF3	W5H5H3	LOC_Os03g25150.1									LOC_Os08g05140.1					AT1G63310
W5BYT5	W5HXV0	LOC_Os03g28330.4									LOC_Os08g07900.1					AT1G63660
W5CBR8	W5HKY9	LOC_Os03g40270.1									LOC_Os08g13060.1					AT1G63940
W5CCH5	W5HYJ9	LOC_Os03g47770.1									LOC_Os08g17400.1					AT1G63970
W5CEG1	W5H8Z0	LOC_Os03g50450.1									LOC_Os08g25734.2					AT1G64190
W5CEX6	W5I4U8	LOC_Os03g54790.1									LOC_Os08g27070.1					AT1G64710
W5CI11	W5HDD8	LOC_Os03g55070.1									LOC_Os08g35480.1					AT1G64790
W5CJA2	W5HG98	LOC_Os04g30240.1									LOC_Os08g38900.1					AT1G66120
W5CW70	W5HHD4	LOC_Os04g32650.1									LOC_Os08g39850.1					AT1G67750
W5DFQ0	W5HHN0	LOC_Os04g39150.1									LOC_Os08g41390.2					AT1G68020
W5CMZ9	W5HJG6	LOC_Os04g42600.2									LOC_Os08g42540.1					AT1G68800
W5CXF2	W5HN28	LOC_Os04g52164.1									LOC_Os08g42740.3					AT1G69620
W5D0X5	W5HZ15	LOC_Os04g53240.1									LOC_Os08g44730.1					AT1G69960
W5D2H3	W5HZ47	LOC_Os04g56520.2									LOC_Os09g10300.1					AT1G70290
W5D591	W5I1R7	LOC_Os04g57400.1									LOC_Os09g11390.1					AT1G70320
W5DEJ5	W5I8A1	LOC_Os05g02530.1									LOC_Os09g31019.1					AT1G70410
W5DJR4	LOC_Os01g01060.1	LOC_Os05g09440.1									LOC_Os09g31031.2					AT1G70770
W5HDB0	LOC_Os01g01080.2	LOC_Os05g25640.1									LOC_Os09g31080.3					AT1G70810
W5DNR0	LOC_Os01g05490.1	LOC_Os05g28740.1									LOC_Os09g33820.3					AT1G70840
W5EB89	LOC_Os01g06290.3	LOC_Os05g31750.1									LOC_Os09g35710.1					AT1G71220
W5DP19	LOC_Os01g07760.1	LOC_Os05g33570.2									LOC_Os09g37910.2					AT1G71280
W5DP45	LOC_Os01g08200.1	LOC_Os05g34270.1									LOC_Os10g01330.1					AT1G71370
W5HIS2	LOC_Os01g11054.2	LOC_Os05g35460.1									LOC_Os10g08930.1					AT1G71500
W5EDE4	LOC_Os01g12880.1	LOC_Os05g50624.2									LOC_Os10g10500.1					AT1G71697
W5FBX6	LOC_Os01g13690.2	LOC_Os06g02144.2									LOC_Os10g24150.1					AT1G71840
W5DRH6	LOC_Os01g14950.1	LOC_Os06g05860.1									LOC_Os10g27174.1					AT1G72280
W5ETI1	LOC_Os01g15110.1	LOC_Os06g07878.1									LOC_Os10g27190.1					AT1G72370
W5DTQ2	LOC_Os01g22010.3	LOC_Os06g18670.1									LOC_Os10g28080.1					AT1G72550
W5DW28	LOC_Os01g27880.1	LOC_Os06g19070.1									LOC_Os10g34040.1					AT1G72680
W5DWY0	LOC_Os01g32080.1	LOC_Os06g22060.1									LOC_Os10g36000.3					AT1G74040
W5DXD2	LOC_Os01g32800.2	LOC_Os06g30970.1									LOC_Os10g36650.1					AT1G74310
W5DY15	LOC_Os01g34250.1	LOC_Os06g34690.1									LOC_Os10g39620.6					AT1G74910
W5E117	LOC_Os01g42294.1	LOC_Os06g40560.1									LOC_Os10g41960.1					AT1G74940
W5DZG0	LOC_Os01g42480.2	LOC_Os06g43660.3									LOC_Os11g01380.1					AT1G74960
W5DZG1	LOC_Os01g46510.2	LOC_Os06g45120.2									LOC_Os11g01439.1					AT1G75210
W5E096	LOC_Os01g46610.1	LOC_Os07g03230.1									LOC_Os11g03270.1					AT1G75330
W5E0C4	LOC_Os01g46750.3	LOC_Os07g09340.1									LOC_Os11g04880.1					AT1G75990
W5E0R4	LOC_Os01g46926.2	LOC_Os07g12170.1									LOC_Os11g04890.1					AT1G76010
W5E0X1	LOC_Os01g49290.1	LOC_Os07g35310.1									LOC_Os11g06390.1					AT1G76810
W5EKP0	LOC_Os01g52390.1	LOC_Os07g37750.1									LOC_Os11g06720.1					AT1G78630
W5EMB1	LOC_Os01g52790.1	LOC_Os07g46370.1									LOC_Os11g08390.1					AT1G79550
W5E4W8	LOC_Os01g55350.1	LOC_Os08g05690.1									LOC_Os11g11650.1					AT1G79750
W5E7J2	LOC_Os01g58890.1	LOC_Os08g06100.1									LOC_Os11g18880.2					AT1G79890
W5E9S8	LOC_Os01g59790.1	LOC_Os08g09240.1									LOC_Os11g22850.1					AT1G79940
W5EA78	LOC_Os01g60190.2	LOC_Os08g15230.1									LOC_Os11g23950.1					AT1G80020
W5EBM3	LOC_Os01g62244.2	LOC_Os08g22354.2									LOC_Os11g26330.1					AT1G80030
W5EDS9	LOC_Os01g63270.1	LOC_Os08g27840.1									LOC_Os11g26910.1					AT1G80070
W5ESC5	LOC_Os01g64630.1	LOC_Os08g33370.2									LOC_Os11g39270.1					AT1G80270
W5ETS3	LOC_Os01g67860.1	LOC_Os08g39140.1									LOC_Os11g47080.1					AT1G80360
W5FFA3	LOC_Os01g68770.1	LOC_Os08g43120.1									LOC_Os12g06300.1					AT1G80410
W5EW55	LOC_Os01g71540.5	LOC_Os09g02700.1									LOC_Os12g06510.1					AT1G80460
W5FIL9	LOC_Os01g72800.1	LOC_Os09g07830.2									LOC_Os12g06610.1					AT1G80490
W5EX47	LOC_Os02g01520.1	LOC_Os09g14670.1									LOC_Os12g06660.1					AT1G80660
W5FED7	LOC_Os02g01560.1	LOC_Os09g26460.1									LOC_Os12g07010.1					AT2G01250
W5FT61	LOC_Os02g02410.1	LOC_Os09g33930.3									LOC_Os12g08725.1					AT2G01490
W5FDB5	LOC_Os02g03260.1	LOC_Os10g25780.3									LOC_Os12g10680.1					AT2G01520
W5F1A1	LOC_Os02g04100.1	LOC_Os10g30580.1									LOC_Os12g17600.1					AT2G01530
W5FXY6	LOC_Os02g04710.1	LOC_Os10g31000.2									LOC_Os12g19030.1					AT2G02560
W5G284	LOC_Os02g05030.1	LOC_Os11g16590.1									LOC_Os12g20380.1					AT2G03070
W5FB99	LOC_Os02g05260.1	LOC_Os11g26860.1									LOC_Os12g26290.5					AT2G03760
W5F905	LOC_Os02g05630.1	LOC_Os11g37890.1									LOC_Os12g28830.1					AT2G03800
W5FB32	LOC_Os02g06890.1	LOC_Os11g48080.1									LOC_Os12g29400.1					AT2G04030
W5FZC0	LOC_Os02g07870.1	LOC_Os12g01160.1									LOC_Os12g33180.1					AT2G04550
W5FD92	LOC_Os02g07930.1	LOC_Os12g25690.1									LOC_Os12g36830.1					AT2G05070
W5FEE5	LOC_Os02g08100.1	LOC_Os12g25700.2									LOC_Os12g36850.1					AT2G05100
W5FES4	LOC_Os02g08350.1	LOC_Os12g25710.2									LOC_Os12g36880.1					AT2G05830
W5FGH0	LOC_Os02g09490.1	LOC_Os12g42600.1									LOC_Os12g37650.1					AT2G06850
W5FGP3	LOC_Os02g12680.1	LOC_Os12g44150.1									LOC_Os12g40510.1					AT2G06990
W5FGZ0	LOC_Os02g13530.1	AT1G01050									LOC_Os12g42876.1					AT2G07660
W5FH53	LOC_Os02g14770.4	AT1G01320									LOC_Os12g43600.1					AT2G07667
W5FHY4	LOC_Os02g14780.2	AT1G01620														AT2G07734
W5FIP7	LOC_Os02g18410.1	AT1G01960														AT2G10780
W5FJF2	LOC_Os02g21950.1	AT1G02080														AT2G12280
W5FLB0	LOC_Os02g27760.1	AT1G02140														AT2G13360
W5FLT9	LOC_Os02g34460.1	AT1G02530														AT2G13820
W5FMI4	LOC_Os02g35144.1	AT1G02840														AT2G14920
W5FMZ5	LOC_Os02g35950.1	AT1G03090														AT2G15920
W5FKD1	LOC_Os02g37050.1	AT1G03475														AT2G16870
W5FVE5	LOC_Os02g37130.2	AT1G04210														AT2G16950
W5FZL2	LOC_Os02g37920.1	AT1G04270														AT2G17130
W5G125	LOC_Os02g38840.2	AT1G04430														AT2G17630
W5G255	LOC_Os02g38920.1	AT1G04480														AT2G18230
W5G3X9	LOC_Os02g41860.3	AT1G04680														AT2G18760
W5GZQ7	LOC_Os02g43670.1	AT1G04690														AT2G18960
W5H7T0	LOC_Os02g43760.1	AT1G04810														AT2G19590
W5G5W2	LOC_Os02g47140.2	AT1G05150														AT2G20140
W5G7J3	LOC_Os02g47880.2	AT1G05510														AT2G20580
W5G933	LOC_Os02g48480.1	AT1G05520														AT2G21620
W5G9C7	LOC_Os02g50790.2	AT1G06000														AT2G22125
W5GA87	LOC_Os02g51400.1	AT1G06040														AT2G22270
W5GAY7	LOC_Os02g52430.2	AT1G06220														AT2G22480
W5H4P2	LOC_Os02g55060.1	AT1G06290														AT2G22660
A0A096USG9	LOC_Os02g55590.2	AT1G06400														AT2G23070
W5GES9	LOC_Os02g56000.1	AT1G06410														AT2G23080
W5GFT6	LOC_Os02g56280.1	AT1G06700														AT2G24420
W5GGF1	LOC_Os02g57690.4	AT1G08380														AT2G25110
W5GGF8	LOC_Os03g02150.2	AT1G08400														AT2G25210
W5GH89	LOC_Os03g04930.1	AT1G08490														AT2G25300
W5GZ92	LOC_Os03g05790.1	AT1G08830														AT2G25450
W5GZE8	LOC_Os03g06160.1	AT1G09020														AT2G26080
W5GN38	LOC_Os03g06670.1	AT1G09180														AT2G26780
W5H4N1	LOC_Os03g07350.1	AT1G09270														AT2G26890
W5GUI9	LOC_Os03g07480.3	AT1G09870														AT2G27020
W5H0U1	LOC_Os03g08060.1	AT1G10200														AT2G27100
W5HA06	LOC_Os03g08360.4	AT1G10670														AT2G27110
W5H5H3	LOC_Os03g09250.1	AT1G10760														AT2G27860
W5HXV0	LOC_Os03g10620.3	AT1G10940														AT2G28790
W5HKY9	LOC_Os03g11230.1	AT1G11180														AT2G29680
W5HYJ9	LOC_Os03g12150.1	AT1G11950														AT2G29910
W5H8Z0	LOC_Os03g12250.1	AT1G12000														AT2G30050
W5HA05	LOC_Os03g14530.1	AT1G12160														AT2G30740
W5HCE5	LOC_Os03g15790.1	AT1G12200														AT2G31080
W5I4U8	LOC_Os03g15810.1	AT1G12470														AT2G31170
W5HDD8	LOC_Os03g16369.2	AT1G13060														AT2G31610
W5HX23	LOC_Os03g16800.1	AT1G13320														AT2G31660
W5HG98	LOC_Os03g16860.2	AT1G13430														AT2G31810
W5HHD4	LOC_Os03g16980.2	AT1G14300														AT2G32450
W5HHN0	LOC_Os03g17690.1	AT1G14510														AT2G32640
W5HJG6	LOC_Os03g18130.1	AT1G14610														AT2G33150
W5HN28	LOC_Os03g18220.1	AT1G14810														AT2G34470
W5HZ15	LOC_Os03g18300.1	AT1G14830														AT2G34840
W5HZ47	LOC_Os03g18570.1	AT1G14930														AT2G35040
W5I1R7	LOC_Os03g18580.1	AT1G14960														AT2G36290
W5I1S6	LOC_Os03g18850.1	AT1G15130														AT2G36390
W5I2C6	LOC_Os03g19410.1	AT1G15210														AT2G36580
W5I8A1	LOC_Os03g20630.1	AT1G16610														AT2G36780
	LOC_Os03g21040.2	AT1G17260														AT2G37340
	LOC_Os03g22120.3	AT1G17500														AT2G38020
	LOC_Os03g25150.1	AT1G17720														AT2G38040
	LOC_Os03g27310.2	AT1G17890														AT2G38210
	LOC_Os03g28330.4	AT1G18150														AT2G38230
	LOC_Os03g29190.1	AT1G18200														AT2G39770
	LOC_Os03g29240.1	AT1G18270														AT2G39990
	LOC_Os03g31400.1	AT1G18330														AT2G40300
	LOC_Os03g31986.1	AT1G18500														AT2G40980
	LOC_Os03g40270.1	AT1G19550														AT2G41220
	LOC_Os03g45880.1	AT1G19650														AT2G41620
	LOC_Os03g47770.1	AT1G19920														AT2G41680
	LOC_Os03g50450.1	AT1G20580														AT2G41840
	LOC_Os03g51150.1	AT1G20640														AT2G42270
	LOC_Os03g54050.2	AT1G20950														AT2G42500
	LOC_Os03g54790.1	AT1G20960														AT2G42600
	LOC_Os03g55070.1	AT1G21130														AT2G42790
	LOC_Os03g57220.2	AT1G21720														AT2G42910
	LOC_Os03g59360.1	AT1G22300														AT2G43130
	LOC_Os03g61930.3	AT1G22360														AT2G43150
	LOC_Os03g63580.1	AT1G22410														AT2G43680
	LOC_Os04g01250.1	AT1G22920														AT2G43770
	LOC_Os04g09370.1	AT1G22970														AT2G44060
	LOC_Os04g14580.1	AT1G23490														AT2G44100
	LOC_Os04g20960.1	AT1G23860														AT2G44120
	LOC_Os04g21410.1	AT1G23900														AT2G44490
	LOC_Os04g28520.1	AT1G24909														AT2G45440
	LOC_Os04g30240.1	AT1G25350														AT2G45540
	LOC_Os04g32650.1	AT1G25490														AT2G45960
	LOC_Os04g33450.2	AT1G26880														AT2G46280
	LOC_Os04g33520.1	AT1G27020														AT2G46520
	LOC_Os04g39150.1	AT1G27030														AT2G47090
	LOC_Os04g40630.1	AT1G27070														AT2G47510
	LOC_Os04g41470.1	AT1G27100														AT3G01090
	LOC_Os04g42600.2	AT1G27400														AT3G01340
	LOC_Os04g46960.4	AT1G27650														AT3G01500
	LOC_Os04g47310.1	AT1G28130														AT3G02080
	LOC_Os04g47690.1	AT1G28290														AT3G02260
	LOC_Os04g50204.1	AT1G29030														AT3G02530
	LOC_Os04g50830.1	AT1G29150														AT3G03070
	LOC_Os04g52164.1	AT1G29310														AT3G03270
	LOC_Os04g52200.1	AT1G29690														AT3G03340
	LOC_Os04g53240.1	AT1G29900														AT3G04770
	LOC_Os04g55480.1	AT1G29965														AT3G04840
	LOC_Os04g56350.1	AT1G29970														AT3G04870
	LOC_Os04g56520.2	AT1G30380														AT3G05130
	LOC_Os04g56740.1	AT1G30530														AT3G05680
	LOC_Os04g57400.1	AT1G31230														AT3G06580
	LOC_Os04g58240.1	AT1G31280														AT3G06860
	LOC_Os04g59394.2	AT1G31730														AT3G06930
	LOC_Os05g01470.2	AT1G31910														AT3G07010
	LOC_Os05g01600.1	AT1G32480														AT3G07300
	LOC_Os05g01870.1	AT1G32530														AT3G07660
	LOC_Os05g02530.1	AT1G35580														AT3G09680
	LOC_Os05g04510.1	AT1G35670														AT3G09820
	LOC_Os05g07940.1	AT1G36160														AT3G10340
	LOC_Os05g08970.1	AT1G36180														AT3G10370
	LOC_Os05g09440.1	AT1G43190														AT3G10380
	LOC_Os05g22970.1	AT1G43800														AT3G10690
	LOC_Os05g25640.1	AT1G45201														AT3G10850
	LOC_Os05g27940.1	AT1G46480														AT3G11200
	LOC_Os05g28740.1	AT1G47128														AT3G11270
	LOC_Os05g31750.1	AT1G47600														AT3G11340
	LOC_Os05g32570.1	AT1G48030														AT3G11510
	LOC_Os05g33360.1	AT1G48410														AT3G11710
	LOC_Os05g33570.2	AT1G48420														AT3G11745
	LOC_Os05g34270.1	AT1G48630														AT3G11910
	LOC_Os05g35460.1	AT1G50370														AT3G11964
	LOC_Os05g37330.1	AT1G51470														AT3G12780
	LOC_Os05g37450.1	AT1G51560														AT3G12860
	LOC_Os05g38290.1	AT1G51690														AT3G13110
	LOC_Os05g41480.2	AT1G51710														AT3G13300
	LOC_Os05g42390.1	AT1G51760														AT3G13330
	LOC_Os05g45660.2	AT1G51980														AT3G13580
	LOC_Os05g46560.2	AT1G52030														AT3G13674
	LOC_Os05g48020.1	AT1G52040														AT3G13750
	LOC_Os05g49180.1	AT1G52730														AT3G13990
	LOC_Os05g49860.1	AT1G53500														AT3G14600
	LOC_Os05g50624.2	AT1G53580														AT3G14840
	LOC_Os05g51480.1	AT1G53750														AT3G14930
	LOC_Os06g02144.2	AT1G54340														AT3G14990
	LOC_Os06g02370.3	AT1G54410														AT3G15020
	LOC_Os06g03920.1	AT1G55250														AT3G15610
	LOC_Os06g04130.1	AT1G55660														AT3G15950
	LOC_Os06g04270.1	AT1G55810														AT3G16240
	LOC_Os06g05860.1	AT1G55860														AT3G16400
	LOC_Os06g07200.1	AT1G56100														AT3G16410
	LOC_Os06g07210.1	AT1G56190														AT3G16430
	LOC_Os06g07878.1	AT1G56330														AT3G16450
	LOC_Os06g12690.1	AT1G56450														AT3G16460
	LOC_Os06g13570.1	AT1G58380														AT3G16470
	LOC_Os06g17440.1	AT1G58684														AT3G16950
	LOC_Os06g18670.1	AT1G59660														AT3G17410
	LOC_Os06g19070.1	AT1G59830														AT3G17810
	LOC_Os06g22060.1	AT1G59870														AT3G18190
	LOC_Os06g30970.1	AT1G60940														AT3G18860
	LOC_Os06g34690.1	AT1G61690														AT3G19180
	LOC_Os06g39370.1	AT1G62750														AT3G19950
	LOC_Os06g40040.2	AT1G62780														AT3G20050
	LOC_Os06g40560.1	AT1G62810														AT3G20130
	LOC_Os06g42540.1	AT1G63000														AT3G20820
	LOC_Os06g43660.3	AT1G63310														AT3G20940
	LOC_Os06g45120.2	AT1G63660														AT3G21140
	LOC_Os06g49800.1	AT1G63940														AT3G21500
	LOC_Os06g50580.1	AT1G63970														AT3G21720
	LOC_Os06g51350.1	AT1G64190														AT3G22120
	LOC_Os07g01860.1	AT1G64710														AT3G22142
	LOC_Os07g03230.1	AT1G64790														AT3G22425
	LOC_Os07g05580.1	AT1G66120														AT3G22890
	LOC_Os07g05820.1	AT1G67750														AT3G23390
	LOC_Os07g07690.2	AT1G68020														AT3G23660
	LOC_Os07g09340.1	AT1G68800														AT3G23800
	LOC_Os07g12110.1	AT1G69620														AT3G24503
	LOC_Os07g12170.1	AT1G69960														AT3G25800
	LOC_Os07g12650.2	AT1G70290														AT3G26340
	LOC_Os07g18050.1	AT1G70320														AT3G26450
	LOC_Os07g22640.1	AT1G70410														AT3G26520
	LOC_Os07g24980.1	AT1G70770														AT3G26720
	LOC_Os07g31280.1	AT1G70810														AT3G27170
	LOC_Os07g34260.1	AT1G70840														AT3G27430
	LOC_Os07g35310.1	AT1G71220														AT3G27440
	LOC_Os07g36080.3	AT1G71280														AT3G27530
	LOC_Os07g37750.1	AT1G71370														AT3G27690
	LOC_Os07g38170.1	AT1G71500														AT3G27740
	LOC_Os07g38840.2	AT1G71697														AT3G28710
	LOC_Os07g40520.1	AT1G71840														AT3G28715
	LOC_Os07g40740.1	AT1G72280														AT3G29070
	LOC_Os07g43170.3	AT1G72370														AT3G29160
	LOC_Os07g45300.1	AT1G72550														AT3G29250
	LOC_Os07g46370.1	AT1G72680														AT3G29320
	LOC_Os07g49330.3	AT1G74040														AT3G42640
	LOC_Os07g49400.1	AT1G74310														AT3G44110
	LOC_Os08g02700.1	AT1G74910														AT3G45640
	LOC_Os08g03290.1	AT1G74940														AT3G47470
	LOC_Os08g03640.1	AT1G74960														AT3G47520
	LOC_Os08g05140.1	AT1G75210														AT3G47810
	LOC_Os08g05690.1	AT1G75330														AT3G47930
	LOC_Os08g06100.1	AT1G75990														AT3G47950
	LOC_Os08g07900.1	AT1G76010														AT3G48560
	LOC_Os08g09240.1	AT1G76810														AT3G48730
	LOC_Os08g13060.1	AT1G78630														AT3G48750
	LOC_Os08g15230.1	AT1G79550														AT3G48950
	LOC_Os08g17400.1	AT1G79750														AT3G49430
	LOC_Os08g22354.2	AT1G79890														AT3G49870
	LOC_Os08g25734.2	AT1G79940														AT3G50000
	LOC_Os08g27070.1	AT1G80020														AT3G50440
	LOC_Os08g27840.1	AT1G80030														AT3G50590
	LOC_Os08g33370.2	AT1G80070														AT3G50670
	LOC_Os08g35480.1	AT1G80270														AT3G51160
	LOC_Os08g38900.1	AT1G80360														AT3G51190
	LOC_Os08g39140.1	AT1G80410														AT3G51460
	LOC_Os08g39850.1	AT1G80460														AT3G51550
	LOC_Os08g41390.2	AT1G80490														AT3G52140
	LOC_Os08g42540.1	AT1G80660														AT3G52580
	LOC_Os08g42740.3	AT2G01250														AT3G52990
	LOC_Os08g43120.1	AT2G01490														AT3G53020
	LOC_Os08g44730.1	AT2G01520														AT3G53260
	LOC_Os09g02700.1	AT2G01530														AT3G53580
	LOC_Os09g07830.2	AT2G02560														AT3G54230
	LOC_Os09g10300.1	AT2G03070														AT3G54440
	LOC_Os09g11390.1	AT2G03760														AT3G54470
	LOC_Os09g14670.1	AT2G03800														AT3G54540
	LOC_Os09g26460.1	AT2G04030														AT3G54860
	LOC_Os09g31019.1	AT2G04550														AT3G55770
	LOC_Os09g31031.2	AT2G05070														AT3G56090
	LOC_Os09g31080.3	AT2G05100														AT3G56350
	LOC_Os09g33820.3	AT2G05830														AT3G56830
	LOC_Os09g33930.3	AT2G06850														AT3G57890
	LOC_Os09g35710.1	AT2G06990														AT3G58140
	LOC_Os09g37910.2	AT2G07660														AT3G58780
	LOC_Os10g01330.1	AT2G07667														AT3G59020
	LOC_Os10g08930.1	AT2G07734														AT3G59920
	LOC_Os10g10500.1	AT2G10780														AT3G60190
	LOC_Os10g24150.1	AT2G12280														AT3G60245
	LOC_Os10g25780.3	AT2G13360														AT3G60330
	LOC_Os10g27174.1	AT2G13820														AT3G60820
	LOC_Os10g27190.1	AT2G14920														AT3G60860
	LOC_Os10g28080.1	AT2G15920														AT3G60880
	LOC_Os10g30580.1	AT2G16870														AT3G61430
	LOC_Os10g31000.2	AT2G16950														AT3G61760
	LOC_Os10g34040.1	AT2G17130														AT3G62010
	LOC_Os10g36000.3	AT2G17630														AT3G62290
	LOC_Os10g36650.1	AT2G18230														AT3G62310
	LOC_Os10g39620.6	AT2G18760														AT3G62560
	LOC_Os10g41960.1	AT2G18960														AT3G63090
	LOC_Os11g01380.1	AT2G19590														AT3G63410
	LOC_Os11g01439.1	AT2G20140														AT4G00090
	LOC_Os11g03270.1	AT2G20580														AT4G01290
	LOC_Os11g04880.1	AT2G21620														AT4G01370
	LOC_Os11g04890.1	AT2G22125														AT4G01480
	LOC_Os11g06390.1	AT2G22270														AT4G02080
	LOC_Os11g06720.1	AT2G22480														AT4G03200
	LOC_Os11g08390.1	AT2G22660														AT4G04420
	LOC_Os11g11650.1	AT2G23070														AT4G04640
	LOC_Os11g16590.1	AT2G23080														AT4G04910
	LOC_Os11g18880.2	AT2G24420														AT4G09000
	LOC_Os11g22850.1	AT2G25110														AT4G09510
	LOC_Os11g23950.1	AT2G25210														AT4G10250
	LOC_Os11g26330.1	AT2G25300														AT4G10320
	LOC_Os11g26860.1	AT2G25450														AT4G10520
	LOC_Os11g26910.1	AT2G26080														AT4G10530
	LOC_Os11g37890.1	AT2G26780														AT4G11380
	LOC_Os11g39270.1	AT2G26890														AT4G11420
	LOC_Os11g47080.1	AT2G27020														AT4G12650
	LOC_Os11g48080.1	AT2G27100														AT4G13660
	LOC_Os12g01160.1	AT2G27110														AT4G13780
	LOC_Os12g06300.1	AT2G27860														AT4G14040
	LOC_Os12g06510.1	AT2G28790														AT4G14670
	LOC_Os12g06610.1	AT2G29680														AT4G14680
	LOC_Os12g06660.1	AT2G29910														AT4G14790
	LOC_Os12g07010.1	AT2G30050														AT4G14910
	LOC_Os12g08725.1	AT2G30740														AT4G15000
	LOC_Os12g10680.1	AT2G31080														AT4G15093
	LOC_Os12g17600.1	AT2G31170														AT4G15160
	LOC_Os12g19030.1	AT2G31610														AT4G15420
	LOC_Os12g20380.1	AT2G31660														AT4G15545
	LOC_Os12g25690.1	AT2G31810														AT4G16130
	LOC_Os12g25700.2	AT2G32450														AT4G16143
	LOC_Os12g25710.2	AT2G32640														AT4G16155
	LOC_Os12g26290.5	AT2G33150														AT4G16760
	LOC_Os12g28830.1	AT2G34470														AT4G16910
	LOC_Os12g29400.1	AT2G34840														AT4G17170
	LOC_Os12g33180.1	AT2G35040														AT4G17770
	LOC_Os12g36830.1	AT2G36290														AT4G17870
	LOC_Os12g36850.1	AT2G36390														AT4G18100
	LOC_Os12g36880.1	AT2G36580														AT4G18800
	LOC_Os12g37650.1	AT2G36780														AT4G19210
	LOC_Os12g40510.1	AT2G37340														AT4G19510
	LOC_Os12g42600.1	AT2G38020														AT4G21600
	LOC_Os12g42876.1	AT2G38040														AT4G21710
	LOC_Os12g43600.1	AT2G38210														AT4G22690
	LOC_Os12g44150.1	AT2G38230														AT4G23100
		AT2G39770														AT4G23460
		AT2G39990														AT4G23670
		AT2G40300														AT4G23680
		AT2G40980														AT4G24220
		AT2G41220														AT4G24390
		AT2G41620														AT4G24520
		AT2G41680														AT4G24690
		AT2G41840														AT4G24780
		AT2G42270														AT4G24800
		AT2G42500														AT4G26870
		AT2G42600														AT4G27070
		AT2G42790														AT4G27160
		AT2G42910														AT4G27320
		AT2G43130														AT4G27530
		AT2G43150														AT4G27640
		AT2G43680														AT4G28390
		AT2G43770														AT4G28470
		AT2G44060														AT4G28480
		AT2G44100														AT4G28520
		AT2G44120														AT4G28990
		AT2G44490														AT4G29010
		AT2G45440														AT4G29040
		AT2G45540														AT4G29540
		AT2G45960														AT4G29680
		AT2G46280														AT4G29810
		AT2G46520														AT4G29840
		AT2G47090														AT4G31120
		AT2G47510														AT4G31300
		AT3G01090														AT4G31340
		AT3G01340														AT4G31480
		AT3G01500														AT4G31570
		AT3G02080														AT4G31985
		AT3G02260														AT4G31990
		AT3G02530														AT4G32180
		AT3G03070														AT4G32940
		AT3G03270														AT4G33010
		AT3G03340														AT4G33090
		AT3G04770														AT4G33120
		AT3G04840														AT4G33250
		AT3G04870														AT4G33360
		AT3G05130														AT4G33760
		AT3G05680														AT4G33950
		AT3G06580														AT4G34090
		AT3G06860														AT4G34230
		AT3G06930														AT4G34450
		AT3G07010														AT4G34890
		AT3G07300														AT4G35230
		AT3G07660														AT4G35260
		AT3G09680														AT4G35630
		AT3G09820														AT4G35680
		AT3G10340														AT4G35785
		AT3G10370														AT4G35800
		AT3G10380														AT4G35860
		AT3G10690														AT4G36400
		AT3G10850														AT4G36690
		AT3G11200														AT4G37870
		AT3G11270														AT4G37980
		AT3G11340														AT4G38130
		AT3G11510														AT4G38220
		AT3G11710														AT4G38230
		AT3G11745														AT4G38270
		AT3G11910														AT4G39280
		AT3G11964														AT4G39660
		AT3G12780														AT4G39980
		AT3G12860														AT5G01210
		AT3G13110														AT5G01530
		AT3G13300														AT5G01610
		AT3G13330														AT5G02810
		AT3G13580														AT5G02960
		AT3G13674														AT5G03650
		AT3G13750														AT5G04230
		AT3G13990														AT5G04550
		AT3G14600														AT5G05010
		AT3G14840														AT5G05780
		AT3G14930														AT5G06600
		AT3G14990														AT5G07340
		AT3G15020														AT5G07530
		AT3G15610														AT5G08160
		AT3G15950														AT5G09500
		AT3G16240														AT5G09510
		AT3G16400														AT5G09900
		AT3G16410														AT5G10060
		AT3G16430														AT5G10450
		AT3G16450														AT5G11030
		AT3G16460														AT5G11170
		AT3G16470														AT5G11200
		AT3G16950														AT5G11490
		AT3G17410														AT5G11520
		AT3G17810														AT5G11880
		AT3G18190														AT5G12200
		AT3G18860														AT5G12470
		AT3G19180														AT5G13030
		AT3G19950														AT5G13110
		AT3G20050														AT5G13130
		AT3G20130														AT5G13430
		AT3G20820														AT5G13440
		AT3G20940														AT5G13490
		AT3G21140														AT5G13520
		AT3G21500														AT5G13650
		AT3G21720														AT5G13780
		AT3G22120														AT5G14080
		AT3G22142														AT5G14670
		AT3G22425														AT5G14780
		AT3G22890														AT5G16570
		AT3G23390														AT5G16970
		AT3G23660														AT5G16980
		AT3G23800														AT5G16990
		AT3G24503														AT5G17020
		AT3G25800														AT5G17440
		AT3G26340														AT5G17770
		AT3G26450														AT5G17990
		AT3G26520														AT5G18380
		AT3G26720														AT5G19140
		AT3G27170														AT5G19290
		AT3G27430														AT5G19820
		AT3G27440														AT5G19990
		AT3G27530														AT5G20000
		AT3G27690														AT5G20010
		AT3G27740														AT5G20020
		AT3G28710														AT5G20250
		AT3G28715														AT5G20280
		AT3G29070														AT5G20490
		AT3G29160														AT5G20630
		AT3G29250														AT5G20890
		AT3G29320														AT5G20960
		AT3G42640														AT5G20990
		AT3G44110														AT5G23540
		AT3G45640														AT5G24490
		AT3G47470														AT5G24880
		AT3G47520														AT5G25230
		AT3G47810														AT5G25754
		AT3G47930														AT5G26260
		AT3G47950														AT5G26280
		AT3G48560														AT5G26570
		AT3G48730														AT5G26710
		AT3G48750														AT5G26760
		AT3G48950														AT5G26860
		AT3G49430														AT5G27380
		AT3G49870														AT5G28050
		AT3G50000														AT5G29000
		AT3G50440														AT5G30510
		AT3G50590														AT5G31087
		AT3G50670														AT5G35360
		AT3G51160														AT5G35630
		AT3G51190														AT5G36880
		AT3G51460														AT5G36890
		AT3G51550														AT5G37760
		AT3G52140														AT5G37830
		AT3G52580														AT5G38100
		AT3G52990														AT5G38220
		AT3G53020														AT5G38520
		AT3G53260														AT5G38530
		AT3G53580														AT5G38660
		AT3G54230														AT5G38830
		AT3G54440														AT5G39490
		AT3G54470														AT5G39570
		AT3G54540														AT5G40580
		AT3G54860														AT5G40870
		AT3G55770														AT5G40950
		AT3G56090														AT5G41210
		AT3G56350														AT5G41790
		AT3G56830														AT5G42080
		AT3G57890														AT5G42220
		AT3G58140														AT5G42270
		AT3G58780														AT5G42590
		AT3G59020														AT5G43640
		AT3G59920														AT5G43780
		AT3G60190														AT5G43810
		AT3G60245														AT5G43940
		AT3G60330														AT5G44070
		AT3G60820														AT5G44120
		AT3G60860														AT5G44140
		AT3G60880														AT5G45280
		AT3G61430														AT5G45620
		AT3G61760														AT5G45750
		AT3G62010														AT5G46110
		AT3G62290														AT5G46430
		AT3G62310														AT5G47690
		AT3G62560														AT5G47870
		AT3G63090														AT5G47990
		AT3G63410														AT5G48900
		AT4G00090														AT5G48930
		AT4G01290														AT5G49360
		AT4G01370														AT5G49460
		AT4G01480														AT5G49900
		AT4G02080														AT5G49930
		AT4G03200														AT5G51100
		AT4G04420														AT5G51430
		AT4G04640														AT5G51970
		AT4G04910														AT5G52640
		AT4G09000														AT5G53330
		AT4G09510														AT5G53460
		AT4G10250														AT5G53480
		AT4G10320														AT5G53620
		AT4G10520														AT5G53820
		AT4G10530														AT5G54270
		AT4G11380														AT5G54380
		AT4G11420														AT5G54430
		AT4G12650														AT5G54600
		AT4G13660														AT5G54810
		AT4G13780														AT5G54960
		AT4G14040														AT5G55190
		AT4G14670														AT5G55860
		AT4G14680														AT5G56010
		AT4G14790														AT5G56120
		AT4G14910														AT5G56280
		AT4G15000														AT5G56310
		AT4G15093														AT5G56650
		AT4G15160														AT5G56680
		AT4G15420														AT5G56760
		AT4G15545														AT5G56870
		AT4G16130														AT5G57350
		AT4G16143														AT5G57440
		AT4G16155														AT5G57655
		AT4G16760														AT5G58040
		AT4G16910														AT5G58060
		AT4G17170														AT5G58290
		AT4G17770														AT5G58490
		AT4G17870														AT5G59920
		AT4G18100														AT5G60600
		AT4G18800														AT5G60790
		AT4G19210														AT5G61140
		AT4G19510														AT5G61790
		AT4G21600														AT5G62600
		AT4G21710														AT5G63110
		AT4G22690														AT5G63570
		AT4G23100														AT5G63620
		AT4G23460														AT5G63680
		AT4G23670														AT5G63840
		AT4G23680														AT5G63890
		AT4G24220														AT5G64710
		AT4G24390														AT5G64760
		AT4G24520														AT5G65020
		AT4G24690														AT5G65430
		AT4G24780														AT5G65720
		AT4G24800														AT5G66510
		AT4G26870														AT5G66631
		AT4G27070														AT5G66680
		AT4G27160														AT5G67380
		AT4G27320														AT5G67500
		AT4G27530														ATCG00120
		AT4G27640														ATCG00150
		AT4G28390														ATCG00470
		AT4G28470														ATCG00480
		AT4G28480														ATCG00500
		AT4G28520														ATCG00670
		AT4G28990														ATCG00740
		AT4G29010														ATMG00160
		AT4G29040
		AT4G29540
		AT4G29680
		AT4G29810
		AT4G29840
		AT4G31120
		AT4G31300
		AT4G31340
		AT4G31480
		AT4G31570
		AT4G31985
		AT4G31990
		AT4G32180
		AT4G32940
		AT4G33010
		AT4G33090
		AT4G33120
		AT4G33250
		AT4G33360
		AT4G33760
		AT4G33950
		AT4G34090
		AT4G34230
		AT4G34450
		AT4G34890
		AT4G35230
		AT4G35260
		AT4G35630
		AT4G35680
		AT4G35785
		AT4G35800
		AT4G35860
		AT4G36400
		AT4G36690
		AT4G37870
		AT4G37980
		AT4G38130
		AT4G38220
		AT4G38230
		AT4G38270
		AT4G39280
		AT4G39660
		AT4G39980
		AT5G01210
		AT5G01530
		AT5G01610
		AT5G02810
		AT5G02960
		AT5G03650
		AT5G04230
		AT5G04550
		AT5G05010
		AT5G05780
		AT5G06600
		AT5G07340
		AT5G07530
		AT5G08160
		AT5G09500
		AT5G09510
		AT5G09900
		AT5G10060
		AT5G10450
		AT5G11030
		AT5G11170
		AT5G11200
		AT5G11490
		AT5G11520
		AT5G11880
		AT5G12200
		AT5G12470
		AT5G13030
		AT5G13110
		AT5G13130
		AT5G13430
		AT5G13440
		AT5G13490
		AT5G13520
		AT5G13650
		AT5G13780
		AT5G14080
		AT5G14670
		AT5G14780
		AT5G16570
		AT5G16970
		AT5G16980
		AT5G16990
		AT5G17020
		AT5G17440
		AT5G17770
		AT5G17990
		AT5G18380
		AT5G19140
		AT5G19290
		AT5G19820
		AT5G19990
		AT5G20000
		AT5G20010
		AT5G20020
		AT5G20250
		AT5G20280
		AT5G20490
		AT5G20630
		AT5G20890
		AT5G20960
		AT5G20990
		AT5G23540
		AT5G24490
		AT5G24880
		AT5G25230
		AT5G25754
		AT5G26260
		AT5G26280
		AT5G26570
		AT5G26710
		AT5G26760
		AT5G26860
		AT5G27380
		AT5G28050
		AT5G29000
		AT5G30510
		AT5G31087
		AT5G35360
		AT5G35630
		AT5G36880
		AT5G36890
		AT5G37760
		AT5G37830
		AT5G38100
		AT5G38220
		AT5G38520
		AT5G38530
		AT5G38660
		AT5G38830
		AT5G39490
		AT5G39570
		AT5G40580
		AT5G40870
		AT5G40950
		AT5G41210
		AT5G41790
		AT5G42080
		AT5G42220
		AT5G42270
		AT5G42590
		AT5G43640
		AT5G43780
		AT5G43810
		AT5G43940
		AT5G44070
		AT5G44120
		AT5G44140
		AT5G45280
		AT5G45620
		AT5G45750
		AT5G46110
		AT5G46430
		AT5G47690
		AT5G47870
		AT5G47990
		AT5G48900
		AT5G48930
		AT5G49360
		AT5G49460
		AT5G49900
		AT5G49930
		AT5G51100
		AT5G51430
		AT5G51970
		AT5G52640
		AT5G53330
		AT5G53460
		AT5G53480
		AT5G53620
		AT5G53820
		AT5G54270
		AT5G54380
		AT5G54430
		AT5G54600
		AT5G54810
		AT5G54960
		AT5G55190
		AT5G55860
		AT5G56010
		AT5G56120
		AT5G56280
		AT5G56310
		AT5G56650
		AT5G56680
		AT5G56760
		AT5G56870
		AT5G57350
		AT5G57440
		AT5G57655
		AT5G58040
		AT5G58060
		AT5G58290
		AT5G58490
		AT5G59920
		AT5G60600
		AT5G60790
		AT5G61140
		AT5G61790
		AT5G62600
		AT5G63110
		AT5G63570
		AT5G63620
		AT5G63680
		AT5G63840
		AT5G63890
		AT5G64710
		AT5G64760
		AT5G65020
		AT5G65430
		AT5G65720
		AT5G66510
		AT5G66631
		AT5G66680
		AT5G67380
		AT5G67500
		ATCG00120
		ATCG00150
		ATCG00470
		ATCG00480
		ATCG00500
		ATCG00670
		ATCG00740
		ATMG00160

## Sheet: Sheet2
31 common elements in "wheat" and "blast_to_Arabidopsis":
Sequence name	Sequence desc.	Sequence length	Hit desc.	Hit ACC	E-Value	Similarity	Bit-Score	Alignment length	Positives
A0A077RSE3	chr5:22820254-22822529 reverse length=498	513	AT5G56350.1| Symbols: | Pyruvate kinase family protein | chr5:22820254-22822529 REVERSE LENGTH=498	AT5G56350.1	0	90	846.269	497	449
A0A077RTE5	chr1:12023360-12024502 forward length=194	189	AT1G33140.1| Symbols: PGY2 | Ribosomal protein L6 family | chr1:12023360-12024502 FORWARD LENGTH=194	AT1G33140.1	1.97483e-109	87	311.612	193	169
A0A096UT67	chr1:27378040-27379593 reverse length=414	636	AT1G72730.1| Symbols: | DEA(D/H)-box RNA helicase family protein | chr1:27378040-27379593 REVERSE LENGTH=414	AT1G72730.1	4.76937e-57	51	197.208	399	206
A0A0A7NVN8	chr5:24120382-24121628 forward length=139	138	AT5G59880.1| Symbols: ADF3 | actin depolymerizing factor 3 | chr5:24120382-24121628 FORWARD LENGTH=139	AT5G59880.1	3.26397e-65	82	194.897	139	114
A0A0C4BJE3	chr2:11763443-11764570 reverse length=216	216	AT2G27530.1| Symbols: PGY1 | Ribosomal protein L1p/L10e family | chr2:11763443-11764570 REVERSE LENGTH=216	AT2G27530.1	1.30906e-125	93	354.755	216	203
W5DYG7	chr5:5987221-5988706 forward length=164	212	AT5G18100.1| Symbols: CSD3 | copper/zinc superoxide dismutase 3 | chr5:5987221-5988706 FORWARD LENGTH=164	AT5G18100.1	2.77842e-67	78	204.142	156	122
W5B354	chr3:2245689-2250077 reverse length=1038	926	AT3G07100.1| Symbols: ERMO2, SEC24A | Sec23/Sec24 protein transport family protein | chr3:2245689-2250077 REVERSE LENGTH=1038	AT3G07100.1	0	70	1146.72	1029	730
W5AA60	chr3:19989658-19991019 reverse length=160	167	AT3G53990.1| Symbols: | Adenine nucleotide alpha hydrolases-like superfamily protein | chr3:19989658-19991019 REVERSE LENGTH=160	AT3G53990.1	8.82409e-50	70	157.532	156	110
Q45NB6	chr3:6097503-6099408 forward length=354	356	AT3G17820.1| Symbols: ATGSKB6, GLN1.3, GLN1;3 | glutamine synthetase 1.3 | chr3:6097503-6099408 FORWARD LENGTH=354	AT3G17820.1	0	95	657.907	353	337
Q5I7L3	chr2:11763443-11764570 reverse length=216	216	AT2G27530.1| Symbols: PGY1 | Ribosomal protein L1p/L10e family | chr2:11763443-11764570 REVERSE LENGTH=216	AT2G27530.1	6.42907e-127	94	358.221	216	204
W5C3Q8	chr4:979391-980640 reverse length=208	212	AT4G02230.1| Symbols: | Ribosomal protein L19e family protein | chr4:979391-980640 REVERSE LENGTH=208	AT4G02230.1	2.3192e-109	96	313.153	185	179
Q7XY23	chr4:16548724-16550222 forward length=262	242	AT4G34670.1| Symbols: | Ribosomal protein S3Ae | chr4:16548724-16550222 FORWARD LENGTH=262	AT4G34670.1	1.23521e-135	86	383.259	238	207
W5EAJ4	chr1:8219946-8224186 forward length=583	648	AT1G23190.1| Symbols: PGM3 | Phosphoglucomutase/phosphomannomutase family protein | chr1:8219946-8224186 FORWARD LENGTH=583	AT1G23190.1	0	91	980.704	583	533
W5BUE8	chr2:13880189-13885464 forward length=1004	927	AT2G32730.1| Symbols: | 26S proteasome regulatory complex, non-ATPase subcomplex, Rpn2/Psmd1 subunit | chr2:13880189-13885464 FORWARD LENGTH=1004	AT2G32730.1	0	83	1313.52	904	753
W5B486	chr5:20152898-20155093 forward length=426	561	AT5G49650.2| Symbols: XK-2, XK2 | xylulose kinase-2 | chr5:20152898-20155093 FORWARD LENGTH=426	AT5G49650.2	0	83	627.091	419	350
W5B4W4	chr3:14228846-14232228 reverse length=441	452	AT3G42050.1| Symbols: | vacuolar ATP synthase subunit H family protein | chr3:14228846-14232228 REVERSE LENGTH=441	AT3G42050.1	0	85	692.189	451	387
W5BG19	chr5:8330532-8331784 reverse length=325	111	AT5G24400.1| Symbols: EMB2024, PGL3 | NagB/RpiA/CoA transferase-like superfamily protein | chr5:8330532-8331784 REVERSE LENGTH=325	AT5G24400.1	6.76244e-28	68	101.679	93	64
W5EGW3	chr3:16285888-16290852 forward length=1087	1081	AT3G44730.1| Symbols: ATKP1, KP1 | kinesin-like protein 1 | chr3:16285888-16290852 FORWARD LENGTH=1087	AT3G44730.1	8.22318e-106	64	355.91	413	266
W5CCH5	chr2:8511752-8512995 forward length=143	143	AT2G19730.3| Symbols: | Ribosomal L28e protein family | chr2:8511752-8512995 FORWARD LENGTH=143	AT2G19730.3	1.31314e-68	83	204.142	143	120
W5DEJ5	chr2:8511752-8512995 forward length=143	143	AT2G19730.3| Symbols: | Ribosomal L28e protein family | chr2:8511752-8512995 FORWARD LENGTH=143	AT2G19730.3	3.89729e-68	83	202.986	143	120
W5EKP0	chr4:12790471-12792599 reverse length=387	467	AT4G24820.1| Symbols: | 26S proteasome, regulatory subunit Rpn7;Proteasome component (PCI) domain | chr4:12790471-12792599 REVERSE LENGTH=387	AT4G24820.1	2.38595e-19	42	85.5001	324	137
W5FFA3	chr4:15504662-15507097 reverse length=811	785	AT4G32070.1| Symbols: Phox4 | Octicosapeptide/Phox/Bem1p (PB1) domain-containing protein / tetratricopeptide repeat (TPR)-containing protein | chr4:15504662-15507097 REVERSE LENGTH=811	AT4G32070.1	1.29314e-134	52	419.468	730	386
W5EW55	chr3:9269573-9271327 reverse length=301	307	AT3G25520.1| Symbols: ATL5, PGY3, OLI5, RPL5A | ribosomal protein L5 | chr3:9269573-9271327 REVERSE LENGTH=301	AT3G25520.1	4.22647e-169	87	472.241	291	255
W5FED7	chr2:14462635-14464572 forward length=475	585	AT2G34250.2| Symbols: | SecY protein transport family protein | chr2:14462635-14464572 FORWARD LENGTH=475	AT2G34250.2	0	97	907.131	475	461
W5FXY6	chr1:7001409-7004154 reverse length=488	496	AT1G20200.1| Symbols: EMB2719, HAP15 | PAM domain (PCI/PINT associated module) protein | chr1:7001409-7004154 REVERSE LENGTH=488	AT1G20200.1	0	84	736.487	497	422
W5F905	chr3:23242862-23244273 reverse length=256	300	AT3G62870.1| Symbols: | Ribosomal protein L7Ae/L30e/S12e/Gadd45 family protein | chr3:23242862-23244273 REVERSE LENGTH=256	AT3G62870.1	1.26636e-157	95	441.039	245	235
W5FJF2	chr3:21724564-21727458 reverse length=514	264	AT3G58750.1| Symbols: CSY2 | citrate synthase 2 | chr3:21724564-21727458 REVERSE LENGTH=514	AT3G58750.1	8.92788e-165	93	467.618	249	234
W5GZQ7	chr1:22369289-22371885 reverse length=428	533	AT1G60780.1| Symbols: HAP13 | Clathrin adaptor complexes medium subunit family protein | chr1:22369289-22371885 REVERSE LENGTH=428	AT1G60780.1	1.63498e-121	62	364.385	441	275
W5G5W2	chr4:13543077-13548427 forward length=995	976	AT4G26970.1| Symbols: ACO2 | aconitase 2 | chr4:13543077-13548427 FORWARD LENGTH=995	AT4G26970.1	0	88	1573.14	951	838
W5GGF8	chr5:8064176-8065081 reverse length=206	208	AT5G23900.1| Symbols: | Ribosomal protein L13e family protein | chr5:8064176-8065081 REVERSE LENGTH=206	AT5G23900.1	1.11564e-114	91	326.25	187	172
W5GN38	chr5:19875091-19883251 reverse length=1279	618	AT5G49030.3| Symbols: OVA2 | tRNA synthetase class I (I, L, M and V) family protein | chr5:19875091-19883251 REVERSE LENGTH=1279	AT5G49030.3	0	85	968.378	618	529

## Sheet: Sheet3
92 common elements in "wheat" and "blast_to_rice"
Sequence name	Sequence desc.	Sequence length	Hit desc.	Hit ACC	E-Value	Similarity	Bit-Score	Alignment length	Positives
Q7FT21	thioredoxin, putative, expressed	130	LOC_Os07g08840.1protein|thioredoxin, putative, expressed	LOC_Os07g08840.1	6.51453e-44	79	138.658	107	85
W5FG65	retrotransposon ty3-gypsy expressed	309	LOC_Os03g58470.1protein|retrotransposon protein, putative, Ty3-gypsy subclass, expressed	LOC_Os03g58470.1	7.35752e-34	85	122.865	71	61
W5DZU8	core histone h2a h2b h3 h4 domain containing expressed	154	LOC_Os08g38300.1protein|Core histone H2A/H2B/H3/H4 domain containing protein, putative, expressed	LOC_Os08g38300.1	7.75415e-70	90	206.838	131	118
P40621	hmg1 expressed	161	LOC_Os06g51220.2protein|HMG1/2, putative, expressed	LOC_Os06g51220.2	6.79571e-69	95	204.912	121	115
P47815	eukaryotic translation initiation factor expressed	144	LOC_Os06g23440.1protein|eukaryotic translation initiation factor 1A, putative, expressed	LOC_Os06g23440.1	2.81289e-97	97	275.789	144	140
W5A7J0	histone expressed	236	LOC_Os11g05730.1protein|histone H3, putative, expressed	LOC_Os11g05730.1	6.82973e-95	100	273.478	136	136
W5APB1	PsbP, putative, expressed	259	LOC_Os07g04840.1protein|PsbP, putative, expressed	LOC_Os07g04840.1	1.24103e-134	87	379.793	251	220
A0A077RF08	nodulin 3 family expressed	274	LOC_Os01g65880.1protein|nodulin MtN3 family protein, putative, expressed	LOC_Os01g65880.1	1.44258e-144	91	406.371	241	220
A0A077RY88	ice-like protease p20 domain containing expressed	362	LOC_Os03g27120.1protein|ICE-like protease p20 domain containing protein, putative, expressed	LOC_Os03g27120.1	3.04896e-160	77	453.751	356	277
A0A077RZB4	salt stress root protein expressed	208	LOC_Os01g13210.2protein|salt stress root protein RS1, putative, expressed	LOC_Os01g13210.2	6.78081e-70	93	211.075	129	120
A0A096UKE9	core histone h2a h2b h3 h4 domain containing expressed	153	LOC_Os08g38300.1protein|Core histone H2A/H2B/H3/H4 domain containing protein, putative, expressed	LOC_Os08g38300.1	3.73166e-69	84	204.912	135	114
A0A096ULF2	glutathione s- expressed	276	LOC_Os09g29200.1protein|glutathione S-transferase, putative, expressed	LOC_Os09g29200.1	4.68463e-55	60	176.022	215	131
A0A096UMJ7	cslf6 - cellulose synthase-like family f glucan expressed	1081	LOC_Os08g06380.1protein|CSLF6 - cellulose synthase-like family F; beta1,3;1,4 glucan synthase, expressed	LOC_Os08g06380.1	0	58	630.172	876	515
W5B2C9	anthranilate expressed	1048	LOC_Os07g30020.1protein|anthranilate phosphoribosyltransferase, putative, expressed	LOC_Os07g30020.1	0	92	1821.21	1021	942
A0A096UP27	expressed protein	156	LOC_Os10g18340.1protein|expressed protein	LOC_Os10g18340.1	3.95971e-36	65	120.939	163	107
A0A096USW9	core histone h2a h2b h3 h4 domain containing expressed	159	LOC_Os08g38300.1protein|Core histone H2A/H2B/H3/H4 domain containing protein, putative, expressed	LOC_Os08g38300.1	1.51242e-69	86	206.453	136	117
A0A096USZ7	5-methyltetrahydropteroyltriglutamate--homocysteine expressed	765	LOC_Os12g42884.3protein|5-methyltetrahydropteroyltriglutamate--homocysteine methyltransferase, putative, expressed	LOC_Os12g42884.3	0	96	1471.83	766	740
A0A096UT18	NTMC2Type1.2 protein, putative, expressed	539	LOC_Os09g36770.2protein|NTMC2Type1.2 protein, putative, expressed	LOC_Os09g36770.2	0	94	968.378	539	511
A0A096UTK7	core histone h2a h2b h3 h4 domain containing expressed	154	LOC_Os08g38300.1protein|Core histone H2A/H2B/H3/H4 domain containing protein, putative, expressed	LOC_Os08g38300.1	2.60251e-67	83	200.29	136	113
A0A096UTL2	glyceraldehyde-3-phosphate expressed	337	LOC_Os04g40950.1protein|glyceraldehyde-3-phosphate dehydrogenase, putative, expressed	LOC_Os04g40950.1	0	96	637.876	328	318
A0A0C4BJP2	amino acid expressed	487	LOC_Os08g03350.1protein|amino acid transporter, putative, expressed	LOC_Os08g03350.1	1.95235e-43	48	155.992	484	236
A0A0C4BJZ9	amino acid expressed	479	LOC_Os08g03350.1protein|amino acid transporter, putative, expressed	LOC_Os08g03350.1	8.81358e-42	50	150.984	376	188
A0A0E3IHU6	inorganic phosphate expressed	539	LOC_Os10g30790.2protein|inorganic phosphate transporter, putative, expressed	LOC_Os10g30790.2	0	85	823.543	531	456
A0MA43	ranbp1 domain containing expressed	207	LOC_Os05g28290.1protein|ranBP1 domain containing protein, expressed	LOC_Os05g28290.1	7.69542e-100	88	288.115	174	154
A0MAU9	cytochrome b5-like heme steroid binding domain containing expressed	223	LOC_Os10g35870.1protein|cytochrome b5-like Heme/Steroid binding domain containing protein, expressed	LOC_Os10g35870.1	1.17892e-97	85	283.493	222	190
A7LM55	peptidyl-prolyl cis-trans expressed	171	LOC_Os02g02890.1protein|peptidyl-prolyl cis-trans isomerase, putative, expressed	LOC_Os02g02890.1	6.17732e-111	91	312.768	171	156
D8L9K9	fructose- - expressed	344	LOC_Os01g64660.2protein|fructose-1,6-bisphosphatase, putative, expressed	LOC_Os01g64660.2	0	95	639.032	339	325
W5DS68	lipoxygenase, putative, expressed	882	LOC_Os03g49380.1protein|lipoxygenase, putative, expressed	LOC_Os03g49380.1	0	86	1433.31	888	770
T1WRJ1	cytochrome expressed	466	LOC_Os03g12500.1protein|cytochrome P450, putative, expressed	LOC_Os03g12500.1	0	89	680.633	464	415
M9MTY6	ubiquitin family expressed	153	LOC_Os06g44080.1protein|ubiquitin family protein, putative, expressed	LOC_Os06g44080.1	6.71562e-108	100	303.523	153	153
O65794	retrotransposon ty3-gypsy expressed	284	LOC_Os03g58470.1protein|retrotransposon protein, putative, Ty3-gypsy subclass, expressed	LOC_Os03g58470.1	2.34438e-32	83	117.857	72	60
O65795	retrotransposon ty3-gypsy expressed	288	LOC_Os03g58470.1protein|retrotransposon protein, putative, Ty3-gypsy subclass, expressed	LOC_Os03g58470.1	1.147e-33	83	121.709	72	60
Q3S4H9	eukaryotic translation initiation factor expressed	161	LOC_Os03g55150.4protein|eukaryotic translation initiation factor 5A, putative, expressed	LOC_Os03g55150.4	6.87092e-100	94	283.878	158	149
W5HQA2	60s acidic ribosomal expressed	112	LOC_Os08g02340.1protein|60S acidic ribosomal protein, putative, expressed	LOC_Os08g02340.1	1.19481e-35	95	116.316	62	59
Q6EZA4	40s ribosomal protein expressed	68	LOC_Os05g06770.1protein|40S ribosomal protein S27a, putative, expressed	LOC_Os05g06770.1	4.9643e-45	100	139.813	68	68
W5BZL1	chalcone expressed	478	LOC_Os11g32650.1protein|chalcone synthase, putative, expressed	LOC_Os11g32650.1	0	96	777.319	398	385
W5AMQ5	thioredoxin, putative, expressed	227	LOC_Os07g08840.1protein|thioredoxin, putative, expressed	LOC_Os07g08840.1	3.23302e-31	71	108.997	104	74
Q9XHL9	retrotransposon ty3-gypsy expressed	275	LOC_Os03g58470.1protein|retrotransposon protein, putative, Ty3-gypsy subclass, expressed	LOC_Os03g58470.1	3.1956e-33	86	120.168	68	59
U5HTD8	s10 s20 domain containing ribosomal expressed	127	LOC_Os06g04290.1protein|S10/S20 domain containing ribosomal protein, putative, expressed	LOC_Os06g04290.1	4.508e-83	96	238.424	126	121
W4ZR21	remorin, putative, expressed	177	LOC_Os03g02040.1protein|remorin, putative, expressed	LOC_Os03g02040.1	3.92464e-56	73	173.711	182	134
W4ZRP5	vhs and gat domain containing expressed	398	LOC_Os10g42724.1protein|VHS and GAT domain containing protein, expressed	LOC_Os10g42724.1	0	91	691.034	398	363
W4ZTZ4	core histone h2a h2b h3 h4 domain containing expressed	152	LOC_Os08g38300.1protein|Core histone H2A/H2B/H3/H4 domain containing protein, putative, expressed	LOC_Os08g38300.1	3.21315e-70	90	207.608	130	117
W5AKK1	stress-related expressed	256	LOC_Os07g47510.1protein|stress-related protein, putative, expressed	LOC_Os07g47510.1	1.76448e-70	61	216.083	234	143
W5A444	core histone h2a h2b h3 h4 domain containing expressed	153	LOC_Os08g38300.1protein|Core histone H2A/H2B/H3/H4 domain containing protein, putative, expressed	LOC_Os08g38300.1	3.31537e-72	92	212.616	130	120
W5A9E1	40s ribosomal protein expressed	155	LOC_Os05g06770.1protein|40S ribosomal protein S27a, putative, expressed	LOC_Os05g06770.1	1.06865e-111	98	313.538	155	153
W5AJ14	thioredoxin, putative, expressed	98	LOC_Os07g08840.1protein|thioredoxin, putative, expressed	LOC_Os07g08840.1	1.96404e-41	82	130.954	93	77
W5CPZ2	amino acid expressed	468	LOC_Os08g03350.1protein|amino acid transporter, putative, expressed	LOC_Os08g03350.1	3.08647e-41	48	149.443	360	175
W5ARU5	remorin, putative, expressed	210	LOC_Os04g45070.1protein|remorin, putative, expressed	LOC_Os04g45070.1	1.04859e-94	92	274.633	181	168
W5AUH7	40s ribosomal protein expressed	188	LOC_Os01g73160.1protein|40S ribosomal protein S10, putative, expressed	LOC_Os01g73160.1	7.07848e-90	87	260.381	188	165
W5B8W7	heavy metal-associated domain containing expressed	231	LOC_Os04g17100.1protein|heavy metal-associated domain containing protein, expressed	LOC_Os04g17100.1	3.60038e-48	69	154.451	157	109
W5BX80	otu-like cysteine protease family expressed	543	LOC_Os04g33780.1protein|OTU-like cysteine protease family protein, putative, expressed	LOC_Os04g33780.1	0	84	726.472	552	469
W5B4C2	4-alpha- expressed	922	LOC_Os07g46790.1protein|4-alpha-glucanotransferase, putative, expressed	LOC_Os07g46790.1	0	92	1651.34	922	857
W5BCD9	anthranilate expressed	1018	LOC_Os05g30750.1protein|anthranilate phosphoribosyltransferase, putative, expressed	LOC_Os05g30750.1	0	75	976.082	789	597
W5BLI5	cslf6 - cellulose synthase-like family f glucan expressed	851	LOC_Os08g06380.1protein|CSLF6 - cellulose synthase-like family F; beta1,3;1,4 glucan synthase, expressed	LOC_Os08g06380.1	0	64	840.877	867	562
W5BYT5	retrotransposon ty3-gypsy expressed	186	LOC_Os03g58470.1protein|retrotransposon protein, putative, Ty3-gypsy subclass, expressed	LOC_Os03g58470.1	1.57664e-23	72	90.5077	69	50
W5CEX6	ubiquitin family expressed	224	LOC_Os06g44080.1protein|ubiquitin family protein, putative, expressed	LOC_Os06g44080.1	1.76147e-48	70	154.836	158	111
W5CI11	ubiquitin family expressed	76	LOC_Os06g44080.1protein|ubiquitin family protein, putative, expressed	LOC_Os06g44080.1	1.02447e-27	79	95.5153	73	58
W5D591	ubiquitin family domain containing expressed	101	LOC_Os01g68950.1protein|ubiquitin family domain containing protein, expressed	LOC_Os01g68950.1	1.6682e-61	94	181.415	97	92
W5DJR4	salt stress root protein expressed	136	LOC_Os01g13210.2protein|salt stress root protein RS1, putative, expressed	LOC_Os01g13210.2	1.28867e-69	92	207.223	129	119
W5DNR0	ankyrin repeat domain containing expressed	398	LOC_Os03g63480.1protein|ankyrin repeat domain containing protein, expressed	LOC_Os03g63480.1	0	84	520.005	353	300
W5EDE4	5-methyltetrahydropteroyltriglutamate--homocysteine expressed	789	LOC_Os12g42884.3protein|5-methyltetrahydropteroyltriglutamate--homocysteine methyltransferase, putative, expressed	LOC_Os12g42884.3	0	96	1138.25	603	582
W5DRH6	cslf6 - cellulose synthase-like family f glucan expressed	1091	LOC_Os08g06380.1protein|CSLF6 - cellulose synthase-like family F; beta1,3;1,4 glucan synthase, expressed	LOC_Os08g06380.1	0	57	620.157	859	495
W5ETI1	actin, putative, expressed	378	LOC_Os03g50885.1protein|actin, putative, expressed	LOC_Os03g50885.1	0	99	739.569	359	358
W5DW28	26s proteasome non-atpase regulatory subunit expressed	401	LOC_Os03g13970.2protein|26S proteasome non-ATPase regulatory subunit 4, putative, expressed	LOC_Os03g13970.2	0	92	628.246	400	370
W5E0C4	3-ketoacyl- expressed	496	LOC_Os03g12030.1protein|3-ketoacyl-CoA synthase, putative, expressed	LOC_Os03g12030.1	0	96	939.102	496	478
W5E0R4	core histone h2a h2b h3 h4 domain containing expressed	149	LOC_Os08g38300.1protein|Core histone H2A/H2B/H3/H4 domain containing protein, putative, expressed	LOC_Os08g38300.1	5.09853e-70	90	207.223	130	118
W5EA78	core histone h2a h2b h3 h4 domain containing expressed	152	LOC_Os08g38300.1protein|Core histone H2A/H2B/H3/H4 domain containing protein, putative, expressed	LOC_Os08g38300.1	6.49487e-71	89	209.534	130	116
W5FT61	vesicle-associated membrane expressed	164	LOC_Os03g58840.1protein|vesicle-associated membrane protein, putative, expressed	LOC_Os03g58840.1	1.10028e-82	96	242.276	156	150
W5FGH0	utp--glucose-1-phosphate expressed	473	LOC_Os09g38030.2protein|UTP--glucose-1-phosphate uridylyltransferase, putative, expressed	LOC_Os09g38030.2	0	95	811.601	440	422
W5FH53	rad23 dna repair expressed	395	LOC_Os06g15360.1protein|RAD23 DNA repair protein, putative, expressed	LOC_Os06g15360.1	3.62932e-141	72	408.297	417	301
W5FHY4	expressed protein	876	LOC_Os09g38090.1protein|expressed protein	LOC_Os09g38090.1	0	80	1157.51	896	724
W5FMZ5	carotenoid cleavage expressed	548	LOC_Os12g44310.2protein|carotenoid cleavage dioxygenase, putative, expressed	LOC_Os12g44310.2	0	94	1012.29	531	504
W5FZL2	rad23 dna repair expressed	395	LOC_Os06g15360.1protein|RAD23 DNA repair protein, putative, expressed	LOC_Os06g15360.1	4.31769e-141	72	407.912	416	301
W5G3X9	s10 s20 domain containing ribosomal expressed	127	LOC_Os06g04290.1protein|S10/S20 domain containing ribosomal protein, putative, expressed	LOC_Os06g04290.1	4.7022e-81	93	233.417	126	118
W5H7T0	glyoxalase family expressed	292	LOC_Os08g09250.1protein|glyoxalase family protein, putative, expressed	LOC_Os08g09250.1	0	94	539.65	291	274
W5G933	hmg1 expressed	139	LOC_Os06g51220.2protein|HMG1/2, putative, expressed	LOC_Os06g51220.2	2.48607e-25	74	91.6633	79	59
W5H4P2	ubiquitin family domain containing expressed	410	LOC_Os02g10510.1protein|Ubiquitin family domain containing protein, expressed	LOC_Os02g10510.1	0	90	723.776	415	375
W5GES9	core histone h2a h2b h3 h4 domain containing expressed	144	LOC_Os08g38300.1protein|Core histone H2A/H2B/H3/H4 domain containing protein, putative, expressed	LOC_Os08g38300.1	1.0077e-68	89	203.371	126	113
W5GFT6	brca1-associated expressed	490	LOC_Os02g09060.1protein|BRCA1-associated protein, putative, expressed	LOC_Os02g09060.1	0	86	730.324	468	405
W5GGF1	core histone h2a h2b h3 h4 domain containing expressed	144	LOC_Os08g38300.1protein|Core histone H2A/H2B/H3/H4 domain containing protein, putative, expressed	LOC_Os08g38300.1	2.20481e-68	89	202.601	126	113
W5H0U1	vhs and gat domain containing expressed	391	LOC_Os02g46962.3protein|VHS and GAT domain containing protein, expressed	LOC_Os02g46962.3	0	94	698.738	392	371
W5HA06	core histone h2a h2b h3 h4 domain containing expressed	138	LOC_Os08g38300.1protein|Core histone H2A/H2B/H3/H4 domain containing protein, putative, expressed	LOC_Os08g38300.1	2.86963e-66	89	197.208	125	112
W5H5H3	core histone h2a h2b h3 h4 domain containing expressed	145	LOC_Os08g38300.1protein|Core histone H2A/H2B/H3/H4 domain containing protein, putative, expressed	LOC_Os08g38300.1	1.92996e-67	88	200.29	127	113
W5HKY9	expressed protein	228	LOC_Os06g51510.1protein|expressed protein	LOC_Os06g51510.1	1.06884e-59	83	188.348	178	149
W5HYJ9	peptide transporter ptr3- expressed	124	LOC_Os10g33210.1protein|peptide transporter PTR3-A, putative, expressed	LOC_Os10g33210.1	1.15616e-21	62	85.5001	95	59
W5I4U8	caleosin related expressed	289	LOC_Os06g14370.3protein|caleosin related protein, putative, expressed	LOC_Os06g14370.3	1.82328e-88	88	260.381	152	134
W5HG98	rad23 dna repair expressed	370	LOC_Os06g15360.1protein|RAD23 DNA repair protein, putative, expressed	LOC_Os06g15360.1	9.88873e-171	81	482.256	380	311
W5HHD4	acyl binding expressed	173	LOC_Os08g06550.1protein|acyl CoA binding protein, putative, expressed	LOC_Os08g06550.1	6.55315e-41	90	131.724	82	74
W5HJG6	caleosin related expressed	213	LOC_Os06g14370.3protein|caleosin related protein, putative, expressed	LOC_Os06g14370.3	2.73667e-75	81	223.787	152	124
W5HN28	amino acid expressed	237	LOC_Os08g03350.1protein|amino acid transporter, putative, expressed	LOC_Os08g03350.1	1.26001e-153	95	434.491	238	227
W5HZ15	core histone h2a h2b h3 h4 domain containing expressed	142	LOC_Os08g38300.1protein|Core histone H2A/H2B/H3/H4 domain containing protein, putative, expressed	LOC_Os08g38300.1	7.18712e-69	85	203.756	136	116
W5I8A1	iq calmodulin-binding motif family expressed	66	LOC_Os06g01500.1protein|IQ calmodulin-binding motif family protein, putative, expressed	LOC_Os06g01500.1	4.30677e-30	87	105.531	63	55

## Sheet: Sheet4
113 common elements in "rice" and "Arabidopsis":
Sequence name	Sequence desc.	Sequence length	Hit desc.	Hit ACC	E-Value	Similarity	Bit-Score	Alignment length	Positives
LOC_Os01g01060.1	chr2:15647883-15649042 reverse length=207	201	AT2G37270.1| Symbols: ATRPS5B, RPS5B | ribosomal protein 5B | chr2:15647883-15649042 REVERSE LENGTH=207	AT2G37270.1	2.15859e-127	93	358.221	196	183
LOC_Os01g06290.3	chr3:19834557-19835896 reverse length=243	277	AT3G53500.1| Symbols: RSZ32, RS2Z32, At-RS2Z | RNA-binding (RRM/RBD/RNP motifs) family protein with retrovirus zinc finger-like domain | chr3:19834557-19835896 REVERSE LENGTH=243	AT3G53500.1	1.06579e-57	64	184.496	248	161
LOC_Os01g08200.1	chr3:7203001-7208340 reverse length=797	795	AT3G20630.1| Symbols: UBP14, TTN6, ATUBP14, PER1 | ubiquitin-specific protease 14 | chr3:7203001-7208340 REVERSE LENGTH=797	AT3G20630.1	0	83	1179.85	804	672
LOC_Os01g11054.2	chr1:19884261-19888070 reverse length=967	535	AT1G53310.1| Symbols: ATPPC1, PEPC1, ATPEPC1, PPC1 | phosphoenolpyruvate carboxylase 1 | chr1:19884261-19888070 REVERSE LENGTH=967	AT1G53310.1	0	89	870.152	534	479
LOC_Os01g14950.1	chr3:2120559-2123555 forward length=532	527	AT3G06720.1| Symbols: AT-IMP, ATKAP ALPHA, AIMP ALPHA, IMPA-1, IMPA1 | importin alpha isoform 1 | chr3:2120559-2123555 FORWARD LENGTH=532	AT3G06720.1	0	88	854.744	518	456
LOC_Os01g27880.1	chr2:15053952-15055776 forward length=422	424	AT2G35840.3| Symbols: | Sucrose-6F-phosphate phosphohydrolase family protein | chr2:15053952-15055776 FORWARD LENGTH=422	AT2G35840.3	0	74	549.666	421	315
LOC_Os01g32080.1	chr5:5724920-5726720 reverse length=572	578	AT5G17380.1| Symbols: | Thiamine pyrophosphate dependent pyruvate decarboxylase family protein | chr5:5724920-5726720 REVERSE LENGTH=572	AT5G17380.1	0	84	884.404	575	487
LOC_Os01g32800.2	chr4:10409349-10411347 reverse length=386	386	AT4G19006.1| Symbols: | Proteasome component (PCI) domain protein | chr4:10409349-10411347 REVERSE LENGTH=386	AT4G19006.1	0	90	629.402	384	349
LOC_Os01g42294.1	chr2:11551288-11554577 forward length=1020	685	AT2G27060.1| Symbols: | Leucine-rich repeat protein kinase family protein | chr2:11551288-11554577 FORWARD LENGTH=1020	AT2G27060.1	2.8484e-38	52	148.288	304	159
LOC_Os01g46610.1	chr1:24539088-24541861 forward length=410	413	AT1G65930.1| Symbols: cICDH | cytosolic NADP+-dependent isocitrate dehydrogenase | chr1:24539088-24541861 FORWARD LENGTH=410	AT1G65930.1	0	94	764.607	411	387
LOC_Os01g46750.3	chr4:12403720-12408263 reverse length=666	429	AT4G23850.1| Symbols: LACS4 | AMP-dependent synthetase and ligase family protein | chr4:12403720-12408263 REVERSE LENGTH=666	AT4G23850.1	0	82	608.216	418	346
LOC_Os01g46926.2	chr4:13916065-13917203 reverse length=148	107	AT4G27960.1| Symbols: UBC9 | ubiquitin conjugating enzyme 9 | chr4:13916065-13917203 REVERSE LENGTH=148	AT4G27960.1	1.88469e-70	98	207.223	102	100
LOC_Os01g49290.1	chr3:6211109-6212371 reverse length=326	335	AT3G18130.1| Symbols: RACK1C_AT | receptor for activated C kinase 1C | chr3:6211109-6212371 REVERSE LENGTH=326	AT3G18130.1	2.44604e-173	81	485.337	337	274
LOC_Os01g55350.1	chr3:5025584-5029476 forward length=968	925	AT3G14940.1| Symbols: ATPPC3, PPC3 | phosphoenolpyruvate carboxylase 3 | chr3:5025584-5029476 FORWARD LENGTH=968	AT3G14940.1	0	89	1608.58	968	864
LOC_Os01g59790.1	chr2:19367264-19368518 forward length=181	182	AT2G47170.1| Symbols: ARF1A1C | Ras-related small GTP-binding family protein | chr2:19367264-19368518 FORWARD LENGTH=181	AT2G47170.1	4.88495e-133	99	370.548	181	180
LOC_Os01g60190.2	chr3:2608683-2611237 reverse length=560	560	AT3G08590.2| Symbols: | Phosphoglycerate mutase, 2,3-bisphosphoglycerate-independent | chr3:2608683-2611237 REVERSE LENGTH=560	AT3G08590.2	0	91	974.156	559	514
LOC_Os01g62244.2	chr4:13916065-13917203 reverse length=148	146	AT4G27960.1| Symbols: UBC9 | ubiquitin conjugating enzyme 9 | chr4:13916065-13917203 REVERSE LENGTH=148	AT4G27960.1	1.98014e-22	58	85.1149	124	72
LOC_Os01g63270.1	chr3:17301625-17306111 reverse length=841	842	AT3G46970.1| Symbols: ATPHS2, PHS2 | alpha-glucan phosphorylase 2 | chr3:17301625-17306111 REVERSE LENGTH=841	AT3G46970.1	0	89	1423.3	841	754
LOC_Os01g68770.1	chr4:8098121-8100165 reverse length=490	483	AT4G14030.1| Symbols: SBP1 | selenium-binding protein 1 | chr4:8098121-8100165 REVERSE LENGTH=490	AT4G14030.1	0	86	778.859	482	417
LOC_Os02g01520.1	chr5:25052377-25054170 reverse length=446	399	AT5G62390.1| Symbols: ATBAG7, BAG7 | BCL-2-associated athanogene 7 | chr5:25052377-25054170 REVERSE LENGTH=446	AT5G62390.1	1.1257e-42	71	153.295	145	104
LOC_Os02g02410.1	chr5:10540665-10543274 reverse length=669	666	AT5G28540.1| Symbols: BIP1 | heat shock protein 70 (Hsp 70) family protein | chr5:10540665-10543274 REVERSE LENGTH=669	AT5G28540.1	0	95	1183.7	635	606
LOC_Os02g04100.1	chr1:17319220-17320900 forward length=277	271	AT1G47250.1| Symbols: PAF2 | 20S proteasome alpha subunit F2 | chr1:17319220-17320900 FORWARD LENGTH=277	AT1G47250.1	2.66772e-137	85	389.037	241	206
LOC_Os02g05030.1	chr2:15053952-15055776 forward length=422	424	AT2G35840.3| Symbols: | Sucrose-6F-phosphate phosphohydrolase family protein | chr2:15053952-15055776 FORWARD LENGTH=422	AT2G35840.3	0	75	565.074	421	319
LOC_Os02g07870.1	chr1:29660463-29664575 forward length=623	622	AT1G78900.1| Symbols: VHA-A | vacuolar ATP synthase subunit A | chr1:29660463-29664575 FORWARD LENGTH=623	AT1G78900.1	0	93	1149.04	619	579
LOC_Os02g08100.1	chr3:18159031-18161294 reverse length=514	555	AT3G48990.1| Symbols: | AMP-dependent synthetase and ligase family protein | chr3:18159031-18161294 REVERSE LENGTH=514	AT3G48990.1	5.31315e-54	49	189.504	488	240
LOC_Os02g09490.1	chr3:6744859-6747005 forward length=365	364	AT3G19450.1| Symbols: CAD4, ATCAD4, CAD, CAD-C | GroES-like zinc-binding alcohol dehydrogenase family protein | chr3:6744859-6747005 FORWARD LENGTH=365	AT3G19450.1	3.55299e-177	85	497.664	356	304
LOC_Os02g13530.1	chr5:10069791-10070792 reverse length=133	139	AT5G28060.1| Symbols: | Ribosomal protein S24e family protein | chr5:10069791-10070792 REVERSE LENGTH=133	AT5G28060.1	1.68366e-75	93	221.09	129	120
LOC_Os02g14770.4	chr3:5025584-5029476 forward length=968	883	AT3G14940.1| Symbols: ATPPC3, PPC3 | phosphoenolpyruvate carboxylase 3 | chr3:5025584-5029476 FORWARD LENGTH=968	AT3G14940.1	0	93	1519.6	866	808
LOC_Os02g14780.2	chr1:5023656-5025955 forward length=735	793	AT1G14640.1| Symbols: | SWAP (Suppressor-of-White-APricot)/surp domain-containing protein | chr1:5023656-5025955 FORWARD LENGTH=735	AT1G14640.1	0	63	616.305	786	499
LOC_Os02g35950.1	chr2:9943209-9946041 forward length=662	313	AT2G23350.1| Symbols: PAB4, PABP4 | poly(A) binding protein 4 | chr2:9943209-9946041 FORWARD LENGTH=662	AT2G23350.1	1.00658e-26	48	107.071	272	133
LOC_Os02g38840.2	chr5:13956879-13959686 reverse length=576	518	AT5G35790.1| Symbols: G6PD1 | glucose-6-phosphate dehydrogenase 1 | chr5:13956879-13959686 REVERSE LENGTH=576	AT5G35790.1	2.8191e-164	67	478.789	514	347
LOC_Os02g41860.3	chr5:24375673-24376939 reverse length=291	268	AT5G60660.1| Symbols: PIP2F, PIP2;4 | plasma membrane intrinsic protein 2;4 | chr5:24375673-24376939 REVERSE LENGTH=291	AT5G60660.1	2.47678e-150	88	422.55	252	223
LOC_Os02g47880.2	chr4:6656614-6659033 forward length=609	712	AT4G10840.1| Symbols: | Tetratricopeptide repeat (TPR)-like superfamily protein | chr4:6656614-6659033 FORWARD LENGTH=609	AT4G10840.1	0	80	723.776	543	436
LOC_Os02g51400.1	chr3:19723416-19726489 forward length=815	976	AT3G53230.1| Symbols: | ATPase, AAA-type, CDC48 protein | chr3:19723416-19726489 FORWARD LENGTH=815	AT3G53230.1	2.54617e-44	54	168.703	264	143
LOC_Os02g56000.1	chr1:2936675-2939258 reverse length=423	430	AT1G09100.1| Symbols: RPT5B | 26S proteasome AAA-ATPase subunit RPT5B | chr1:2936675-2939258 REVERSE LENGTH=423	AT1G09100.1	0	96	791.186	422	407
LOC_Os03g02150.2	chr5:7590100-7597828 reverse length=1013	923	AT5G22780.1| Symbols: | Adaptor protein complex AP-2, alpha subunit | chr5:7590100-7597828 REVERSE LENGTH=1013	AT5G22780.1	0	86	1434.85	918	796
LOC_Os03g12150.1	chr4:15599970-15602435 forward length=821	844	AT4G32300.1| Symbols: SD2-5 | S-domain-2 5 | chr4:15599970-15602435 FORWARD LENGTH=821	AT4G32300.1	3.20317e-96	46	318.546	837	390
LOC_Os03g12250.1	chr3:8960411-8963303 forward length=652	676	AT3G24550.1| Symbols: ATPERK1, PERK1 | proline extensin-like receptor kinase 1 | chr3:8960411-8963303 FORWARD LENGTH=652	AT3G24550.1	2.50054e-41	55	155.606	285	157
LOC_Os03g16860.2	chr5:10540665-10543274 reverse length=669	618	AT5G28540.1| Symbols: BIP1 | heat shock protein 70 (Hsp 70) family protein | chr5:10540665-10543274 REVERSE LENGTH=669	AT5G28540.1	0	77	778.089	614	474
LOC_Os03g16980.2	chr5:23915814-23917998 reverse length=357	351	AT5G59290.2| Symbols: UXS3, ATUXS3 | UDP-glucuronic acid decarboxylase 3 | chr5:23915814-23917998 REVERSE LENGTH=357	AT5G59290.2	0	94	601.282	339	320
LOC_Os03g18130.1	chr5:3212934-3216418 reverse length=578	605	AT5G10240.1| Symbols: ASN3 | asparagine synthetase 3 | chr5:3212934-3216418 REVERSE LENGTH=578	AT5G10240.1	0	84	857.055	545	462
LOC_Os03g18220.1	chr4:15952519-15954676 reverse length=607	606	AT4G33070.1| Symbols: | Thiamine pyrophosphate dependent pyruvate decarboxylase family protein | chr4:15952519-15954676 REVERSE LENGTH=607	AT4G33070.1	0	87	1009.21	609	535
LOC_Os03g19410.1	chr2:19442278-19446253 reverse length=961	939	AT2G47390.1| Symbols: | Prolyl oligopeptidase family protein | chr2:19442278-19446253 REVERSE LENGTH=961	AT2G47390.1	0	86	1457.97	908	787
LOC_Os03g20630.1	chr3:20941532-20943129 forward length=147	157	AT3G56490.1| Symbols: HIT3, HINT1 | HIS triad family protein 3 | chr3:20941532-20943129 FORWARD LENGTH=147	AT3G56490.1	7.74722e-55	90	169.474	94	85
LOC_Os03g22120.3	chr5:7050599-7054032 reverse length=808	643	AT5G20830.1| Symbols: SUS1, ASUS1, atsus1 | sucrose synthase 1 | chr5:7050599-7054032 REVERSE LENGTH=808	AT5G20830.1	0	83	947.192	640	536
LOC_Os03g25150.1	chr4:11935038-11936618 forward length=526	520	AT4G22710.1| Symbols: CYP706A2 | cytochrome P450, family 706, subfamily A, polypeptide 2 | chr4:11935038-11936618 FORWARD LENGTH=526	AT4G22710.1	2.09375e-93	54	294.278	475	260
LOC_Os03g28330.4	chr5:7050599-7054032 reverse length=808	817	AT5G20830.1| Symbols: SUS1, ASUS1, atsus1 | sucrose synthase 1 | chr5:7050599-7054032 REVERSE LENGTH=808	AT5G20830.1	0	84	1216.83	805	682
LOC_Os03g40270.1	chr3:415463-417304 forward length=357	365	AT3G02230.1| Symbols: RGP1, ATRGP1 | reversibly glycosylated polypeptide 1 | chr3:415463-417304 FORWARD LENGTH=357	AT3G02230.1	0	92	657.136	356	330
LOC_Os03g47770.1	chr4:13916065-13917203 reverse length=148	162	AT4G27960.1| Symbols: UBC9 | ubiquitin conjugating enzyme 9 | chr4:13916065-13917203 REVERSE LENGTH=148	AT4G27960.1	1.52026e-22	59	85.8853	112	67
LOC_Os03g50450.1	chr3:8960411-8963303 forward length=652	687	AT3G24550.1| Symbols: ATPERK1, PERK1 | proline extensin-like receptor kinase 1 | chr3:8960411-8963303 FORWARD LENGTH=652	AT3G24550.1	3.40712e-40	52	152.525	304	161
LOC_Os03g54790.1	chr2:19310008-19314750 reverse length=1286	642	AT2G47000.1| Symbols: MDR4, PGP4, ABCB4, ATPGP4 | ATP binding cassette subfamily B4 | chr2:19310008-19314750 REVERSE LENGTH=1286	AT2G47000.1	3.24274e-110	58	359.377	608	353
LOC_Os03g55070.1	chr5:5027872-5029314 reverse length=480	481	AT5G15490.1| Symbols: | UDP-glucose 6-dehydrogenase family protein | chr5:5027872-5029314 REVERSE LENGTH=480	AT5G15490.1	0	95	898.656	480	456
LOC_Os04g30240.1	chr1:5525634-5528047 forward length=748	758	AT1G16130.1| Symbols: WAKL2 | wall associated kinase-like 2 | chr1:5525634-5528047 FORWARD LENGTH=748	AT1G16130.1	1.14303e-102	52	332.028	700	365
LOC_Os04g32650.1	chr1:10459662-10462781 reverse length=729	674	AT1G29880.1| Symbols: | glycyl-tRNA synthetase / glycine--tRNA ligase | chr1:10459662-10462781 REVERSE LENGTH=729	AT1G29880.1	0	86	1052.74	667	577
LOC_Os04g39150.1	chr1:26710203-26711395 reverse length=173	158	AT1G70830.5| Symbols: MLP28 | MLP-like protein 28 | chr1:26710203-26711395 REVERSE LENGTH=173	AT1G70830.5	2.53406e-22	55	85.8853	156	86
LOC_Os04g42600.2	chr2:9943209-9946041 forward length=662	660	AT2G23350.1| Symbols: PAB4, PABP4 | poly(A) binding protein 4 | chr2:9943209-9946041 FORWARD LENGTH=662	AT2G23350.1	0	76	752.666	633	486
LOC_Os04g52164.1	chr4:12660929-12662537 forward length=421	438	AT4G24510.1| Symbols: CER2, VC2, VC-2 | HXXXD-type acyl-transferase family protein | chr4:12660929-12662537 FORWARD LENGTH=421	AT4G24510.1	4.54219e-76	53	243.047	433	232
LOC_Os04g53240.1	chr4:9306882-9308113 reverse length=121	120	AT4G16520.1| Symbols: ATG8F | Ubiquitin-like superfamily protein | chr4:9306882-9308113 REVERSE LENGTH=121	AT4G16520.1	2.07618e-68	89	201.83	118	106
LOC_Os04g56520.2	chr3:415463-417304 forward length=357	348	AT3G02230.1| Symbols: RGP1, ATRGP1 | reversibly glycosylated polypeptide 1 | chr3:415463-417304 FORWARD LENGTH=357	AT3G02230.1	4.09847e-114	68	336.265	334	230
LOC_Os04g57400.1	chr1:18443005-18444907 forward length=420	431	AT1G49820.1| Symbols: ATMTK, MTK | S-methyl-5-thioribose kinase | chr1:18443005-18444907 FORWARD LENGTH=420	AT1G49820.1	0	87	652.899	412	360
LOC_Os05g02530.1	chr1:6773462-6774413 reverse length=213	298	AT1G19570.1| Symbols: DHAR1, ATDHAR1, DHAR5 | dehydroascorbate reductase | chr1:6773462-6774413 REVERSE LENGTH=213	AT1G19570.1	5.76566e-98	77	287.73	213	166
LOC_Os05g09440.1	chr5:9024549-9028260 forward length=588	571	AT5G25880.1| Symbols: ATNADP-ME3, NADP-ME3 | NADP-malic enzyme 3 | chr5:9024549-9028260 FORWARD LENGTH=588	AT5G25880.1	0	91	988.793	568	518
LOC_Os05g25640.1	chr2:12993861-12995683 reverse length=505	501	AT2G30490.1| Symbols: ATC4H, C4H, CYP73A5, REF3 | cinnamate-4-hydroxylase | chr2:12993861-12995683 REVERSE LENGTH=505	AT2G30490.1	0	86	773.852	502	434
LOC_Os05g28740.1	chr2:19555045-19555956 reverse length=162	180	AT2G47710.1| Symbols: | Adenine nucleotide alpha hydrolases-like superfamily protein | chr2:19555045-19555956 REVERSE LENGTH=162	AT2G47710.1	4.27732e-25	56	93.5893	157	89
LOC_Os05g31750.1	chr2:16196582-16198431 reverse length=319	320	AT2G38750.1| Symbols: ANNAT4 | annexin 4 | chr2:16196582-16198431 REVERSE LENGTH=319	AT2G38750.1	1.54083e-90	64	273.478	317	204
LOC_Os05g33570.2	chr4:8864828-8869183 reverse length=875	883	AT4G15530.2| Symbols: PPDK | pyruvate orthophosphate dikinase | chr4:8864828-8869183 REVERSE LENGTH=875	AT4G15530.2	0	90	1491.48	874	792
LOC_Os05g34270.1	chr3:8960411-8963303 forward length=652	608	AT3G24550.1| Symbols: ATPERK1, PERK1 | proline extensin-like receptor kinase 1 | chr3:8960411-8963303 FORWARD LENGTH=652	AT3G24550.1	8.70884e-62	61	214.927	297	184
LOC_Os05g35460.1	chr1:7955773-7958326 reverse length=683	586	AT1G22530.1| Symbols: PATL2 | PATELLIN 2 | chr1:7955773-7958326 REVERSE LENGTH=683	AT1G22530.1	9.88443e-121	68	372.474	373	255
LOC_Os05g50624.2	chr3:14321838-14323928 forward length=696	455	AT3G42170.1| Symbols: | BED zinc finger ;hAT family dimerisation domain | chr3:14321838-14323928 FORWARD LENGTH=696	AT3G42170.1	6.00263e-144	67	428.328	434	292
LOC_Os06g02144.2	chr3:482498-483958 forward length=486	481	AT3G02360.1| Symbols: | 6-phosphogluconate dehydrogenase family protein | chr3:482498-483958 FORWARD LENGTH=486	AT3G02360.1	0	93	863.603	486	454
LOC_Os06g05860.1	chr5:24761150-24763827 forward length=530	559	AT5G61580.1| Symbols: PFK4 | phosphofructokinase 4 | chr5:24761150-24763827 FORWARD LENGTH=530	AT5G61580.1	0	84	687.952	456	386
LOC_Os06g07878.1	chr3:7792819-7793571 reverse length=250	251	AT3G22110.1| Symbols: PAC1 | 20S proteasome alpha subunit C1 | chr3:7792819-7793571 REVERSE LENGTH=250	AT3G22110.1	3.94135e-158	91	439.884	249	228
LOC_Os06g18670.1	chr4:461858-463300 reverse length=480	482	AT4G01070.1| Symbols: GT72B1, UGT72B1 | UDP-Glycosyltransferase superfamily protein | chr4:461858-463300 REVERSE LENGTH=480	AT4G01070.1	1.73556e-43	44	157.918	477	214
LOC_Os06g19070.1	chr4:11935038-11936618 forward length=526	519	AT4G22710.1| Symbols: CYP706A2 | cytochrome P450, family 706, subfamily A, polypeptide 2 | chr4:11935038-11936618 FORWARD LENGTH=526	AT4G22710.1	5.32458e-65	49	219.164	477	235
LOC_Os06g22060.1	chr1:28722900-28726929 reverse length=617	623	AT1G76550.1| Symbols: | Phosphofructokinase family protein | chr1:28722900-28726929 REVERSE LENGTH=617	AT1G76550.1	0	90	1051.97	614	554
LOC_Os06g30970.1	chr4:13916065-13917203 reverse length=148	149	AT4G27960.1| Symbols: UBC9 | ubiquitin conjugating enzyme 9 | chr4:13916065-13917203 REVERSE LENGTH=148	AT4G27960.1	1.12231e-104	97	296.204	148	145
LOC_Os06g34690.1	chr1:8685504-8688101 reverse length=535	559	AT1G24510.1| Symbols: | TCP-1/cpn60 chaperonin family protein | chr1:8685504-8688101 REVERSE LENGTH=535	AT1G24510.1	5.89657e-89	55	284.263	527	291
LOC_Os06g40560.1	chr1:17009220-17011607 forward length=399	402	AT1G45000.1| Symbols: | AAA-type ATPase family protein | chr1:17009220-17011607 FORWARD LENGTH=399	AT1G45000.1	0	96	743.036	395	380
LOC_Os06g43660.3	chr1:5399115-5402185 forward length=642	721	AT1G15690.2| Symbols: AVP1, ATAVP3, AVP-3, AtVHP1;1 | Inorganic H pyrophosphatase family protein | chr1:5399115-5402185 FORWARD LENGTH=642	AT1G15690.2	0	88	1002.28	614	546
LOC_Os06g45120.2	chr1:29660463-29664575 forward length=623	566	AT1G78900.1| Symbols: VHA-A | vacuolar ATP synthase subunit A | chr1:29660463-29664575 FORWARD LENGTH=623	AT1G78900.1	0	95	1052.74	549	526
LOC_Os07g03230.1	chr3:20833790-20836820 reverse length=900	937	AT3G56150.1| Symbols: EIF3C, ATEIF3C-1, EIF3C-1, ATTIF3C1, TIF3C1 | eukaryotic translation initiation factor 3C | chr3:20833790-20836820 REVERSE LENGTH=900	AT3G56150.1	0	74	1066.99	952	709
LOC_Os07g09340.1	chr5:25159495-25164957 forward length=956	958	AT5G62670.1| Symbols: AHA11, HA11 | H(+)-ATPase 11 | chr5:25159495-25164957 FORWARD LENGTH=956	AT5G62670.1	0	94	1694.09	957	906
LOC_Os07g12170.1	chr2:19367264-19368518 forward length=181	305	AT2G47170.1| Symbols: ARF1A1C | Ras-related small GTP-binding family protein | chr2:19367264-19368518 FORWARD LENGTH=181	AT2G47170.1	1.29404e-131	100	372.474	181	181
LOC_Os07g35310.1	chr4:12154091-12157091 reverse length=728	671	AT4G23220.1| Symbols: CRK14 | cysteine-rich RLK (RECEPTOR-like protein kinase) 14 | chr4:12154091-12157091 REVERSE LENGTH=728	AT4G23220.1	3.56304e-147	56	445.662	617	348
LOC_Os07g37750.1	chr3:15234235-15245034 reverse length=1758	1681	AT3G43300.1| Symbols: ATMIN7, BEN1 | HOPM interactor 7 | chr3:15234235-15245034 REVERSE LENGTH=1758	AT3G43300.1	0	77	2315.42	1780	1378
LOC_Os07g46370.1	chr3:23431009-23437241 reverse length=1104	1128	AT3G63460.1| Symbols: | transducin family protein / WD-40 repeat family protein | chr3:23431009-23437241 REVERSE LENGTH=1104	AT3G63460.1	0	67	1131.7	1162	790
LOC_Os08g05690.1	chr1:524134-528745 forward length=1278	1246	AT1G02520.1| Symbols: PGP11 | P-glycoprotein 11 | chr1:524134-528745 FORWARD LENGTH=1278	AT1G02520.1	0	59	858.21	1243	736
LOC_Os08g06100.1	chr5:21982075-21984167 forward length=363	369	AT5G54160.1| Symbols: ATOMT1, OMT1 | O-methyltransferase 1 | chr5:21982075-21984167 FORWARD LENGTH=363	AT5G54160.1	4.74734e-163	74	461.84	371	275
LOC_Os08g09240.1	chr4:9306882-9308113 reverse length=121	121	AT4G16520.1| Symbols: ATG8F | Ubiquitin-like superfamily protein | chr4:9306882-9308113 REVERSE LENGTH=121	AT4G16520.1	2.95271e-70	91	206.453	118	108
LOC_Os08g15230.1	chr5:5014399-5018255 reverse length=968	1042	AT5G15450.1| Symbols: APG6, CLPB3, CLPB-P | casein lytic proteinase B3 | chr5:5014399-5018255 REVERSE LENGTH=968	AT5G15450.1	1.38151e-16	38	80.4925	826	322
LOC_Os08g22354.2	chr2:9943209-9946041 forward length=662	646	AT2G23350.1| Symbols: PAB4, PABP4 | poly(A) binding protein 4 | chr2:9943209-9946041 FORWARD LENGTH=662	AT2G23350.1	0	76	762.681	631	485
LOC_Os08g27840.1	chr1:19884261-19888070 reverse length=967	965	AT1G53310.1| Symbols: ATPPC1, PEPC1, ATPEPC1, PPC1 | phosphoenolpyruvate carboxylase 1 | chr1:19884261-19888070 REVERSE LENGTH=967	AT1G53310.1	0	94	1739.93	963	912
LOC_Os08g33370.2	chr1:12867264-12868514 forward length=267	257	AT1G35160.1| Symbols: GRF4, 14-3-3PHI, GF14 PHI | GF14 protein phi chain | chr1:12867264-12868514 FORWARD LENGTH=267	AT1G35160.1	6.42833e-155	90	432.95	255	232
LOC_Os08g39140.1	chr5:22686923-22689433 forward length=699	700	AT5G56030.1| Symbols: HSP81-2, ERD8, HSP90.2, AtHsp90.2 | heat shock protein 81-2 | chr5:22686923-22689433 FORWARD LENGTH=699	AT5G56030.1	0	96	1186.4	699	674
LOC_Os08g43120.1	chr3:5539897-5546263 forward length=1416	1325	AT3G16340.1| Symbols: ATPDR1, PDR1 | pleiotropic drug resistance 1 | chr3:5539897-5546263 FORWARD LENGTH=1416	AT3G16340.1	0	67	1312.36	1333	898
LOC_Os09g02700.1	chr2:9943209-9946041 forward length=662	663	AT2G23350.1| Symbols: PAB4, PABP4 | poly(A) binding protein 4 | chr2:9943209-9946041 FORWARD LENGTH=662	AT2G23350.1	0	75	775.393	654	493
LOC_Os09g07830.2	chr5:19552570-19555122 reverse length=403	402	AT5G48230.2| Symbols: EMB1276, ACAT2 | acetoacetyl-CoA thiolase 2 | chr5:19552570-19555122 REVERSE LENGTH=403	AT5G48230.2	0	90	632.869	398	359
LOC_Os09g14670.1	chr1:19884261-19888070 reverse length=967	976	AT1G53310.1| Symbols: ATPPC1, PEPC1, ATPEPC1, PPC1 | phosphoenolpyruvate carboxylase 1 | chr1:19884261-19888070 REVERSE LENGTH=967	AT1G53310.1	0	93	1715.66	963	905
LOC_Os09g26460.1	chr3:16729989-16731511 reverse length=408	297	AT3G45580.1| Symbols: | RING/U-box protein with C6HC-type zinc finger | chr3:16729989-16731511 REVERSE LENGTH=408	AT3G45580.1	6.46383e-23	43	93.5893	217	94
LOC_Os09g33930.3	chr3:21944209-21945781 forward length=326	340	AT3G59380.1| Symbols: FTA, PLP, ATFTA, PFT/PGGT-IALPHA | farnesyltransferase A | chr3:21944209-21945781 FORWARD LENGTH=326	AT3G59380.1	2.11108e-147	78	419.468	325	256
LOC_Os10g25780.3	chr3:6879835-6881616 reverse length=561	562	AT3G19820.1| Symbols: DWF1, DIM, EVE1, DIM1, CBB1 | cell elongation protein / DWARF1 / DIMINUTO (DIM) | chr3:6879835-6881616 REVERSE LENGTH=561	AT3G19820.1	0	89	961.829	559	503
LOC_Os10g30580.1	chr3:3019494-3022832 forward length=809	809	AT3G09840.1| Symbols: CDC48, ATCDC48, CDC48A | cell division cycle 48 | chr3:3019494-3022832 FORWARD LENGTH=809	AT3G09840.1	0	95	1484.55	795	763
LOC_Os10g31000.2	chr4:13916065-13917203 reverse length=148	145	AT4G27960.1| Symbols: UBC9 | ubiquitin conjugating enzyme 9 | chr4:13916065-13917203 REVERSE LENGTH=148	AT4G27960.1	2.20761e-23	53	87.8113	130	69
LOC_Os11g16590.1	chr2:10697877-10701998 reverse length=964	933	AT2G25140.1| Symbols: HSP98.7, CLPB-M, CLPB4 | casein lytic proteinase B4 | chr2:10697877-10701998 REVERSE LENGTH=964	AT2G25140.1	0	61	707.212	907	559
LOC_Os11g26860.1	chr4:15689642-15692334 reverse length=529	257	AT4G32520.1| Symbols: SHM3, AtSHMT3 | serine hydroxymethyltransferase 3 | chr4:15689642-15692334 REVERSE LENGTH=529	AT4G32520.1	7.98821e-86	69	265.003	252	174
LOC_Os11g37890.1	chr3:17089268-17091611 reverse length=341	372	AT3G46440.2| Symbols: UXS5 | UDP-XYL synthase 5 | chr3:17089268-17091611 REVERSE LENGTH=341	AT3G46440.2	2.95375e-29	47	112.464	310	146
LOC_Os11g48080.1	chr5:172576-173505 reverse length=309	364	AT5G01410.1| Symbols: PDX1, ATPDX1.3, RSR4, PDX1.3, ATPDX1 | Aldolase-type TIM barrel family protein | chr5:172576-173505 REVERSE LENGTH=309	AT5G01410.1	0	94	512.301	288	272
LOC_Os12g01160.1	chr3:16805753-16807774 reverse length=375	368	AT3G45770.1| Symbols: | Polyketide synthase, enoylreductase family protein | chr3:16805753-16807774 REVERSE LENGTH=375	AT3G45770.1	0	78	512.301	378	297
LOC_Os12g25690.1	chr5:5027872-5029314 reverse length=480	481	AT5G15490.1| Symbols: | UDP-glucose 6-dehydrogenase family protein | chr5:5027872-5029314 REVERSE LENGTH=480	AT5G15490.1	0	95	899.812	480	458
LOC_Os12g25700.2	chr5:5027872-5029314 reverse length=480	481	AT5G15490.1| Symbols: | UDP-glucose 6-dehydrogenase family protein | chr5:5027872-5029314 REVERSE LENGTH=480	AT5G15490.1	0	95	899.427	480	456
LOC_Os12g25710.2	chr5:21311112-21313875 forward length=543	511	AT5G52520.1| Symbols: OVA6, PRORS1 | Class II aaRS and biotin synthetases superfamily protein | chr5:21311112-21313875 FORWARD LENGTH=543	AT5G52520.1	4.65143e-138	61	410.223	501	307
LOC_Os12g42600.1	chr1:5845816-5849889 reverse length=924	802	AT1G17110.1| Symbols: UBP15 | ubiquitin-specific protease 15 | chr1:5845816-5849889 REVERSE LENGTH=924	AT1G17110.1	6.80112e-18	50	84.3445	150	76
LOC_Os12g44150.1	chr5:25159495-25164957 forward length=956	957	AT5G62670.1| Symbols: AHA11, HA11 | H(+)-ATPase 11 | chr5:25159495-25164957 FORWARD LENGTH=956	AT5G62670.1	0	95	1738.78	956	917
