# Supplementary material for: Comprehensive profiling of lysine ubiquitome reveals diverse functions of lysine ubiquitination in common wheat
Source: Sci Rep. 2017 Oct 19;7:13601. doi: 10.1038/s41598-017-13992-y (PMC5648756; doi:10.1038/s41598-017-13992-y)
Supplement: Supplementary file 9 — Additional file 8 [file 41598_2017_13992_MOESM9_ESM.xlsx]

## Sheet: Sheet1
Comprehensive profiling of lysine ubiquitome reveals diverse functions of lysine ubiquitination in common wheat
Ning Zhang, Lingran Zhang, Chaonan Shi, Qiuzhen Tian, Guoguo Lv, Ying Wang, Dangqun Cui, Feng Chen*
Additional file 8 83 commom ubiquitinated proteins were found in all three species
"wheat", "blast_to_rice" and "blast_to_Arabidopsis":
Accession no./Categories	proteins
26S proteasome
P31251	ubiquitin-activating enzyme E1 2-like
W5B2T7	Ubiquitin-activating enzyme E1 3
A0A077RXS4	26S protease regulatory subunit 6A homolog
W5CBQ9	Ubiquitin-conjugating enzyme E2-17 kDa
W5A0V3	ubiquitin-conjugating enzyme E2 36
W5BWF3	E3 ubiquitin- ligase HERC4
W5DFQ0	ubiquitin-like 1-activating enzyme E1A
W5D2H3	ubiquitin-conjugating enzyme E2 27
W5EMB1	Cell division cycle 48
Carbohydrate metabolism
A0A0C4BJ74	NADP-dependent glyceraldehyde-3-phosphate dehydrogenase
W5FPI0	enolase 2-like isoform X2
W5H4N1	glycerate dehydrogenase-like
W5HXV0	Fructokinase-2
W5HDD8	sucrose synthase
W5ESC5	putative aldolase
A0A077RQ67	galactinol-sucrose galactosyltransferase-like
W5A066	GDP-mannose 3,5-epimerase 1
C1J959	Fructose-bisphosphate aldolase cytoplasmic isozyme
W5EDS9	Aldehyde dehydrogenase family 3 member H1
Ribosome assembly/translation
A0A077S4G0	40S ribosomal S2
W5I1R7	40S ribosomal S3
Stress/defence
W5FDB5	Disease resistance protein RGA2
W5HHN0	disease resistance RGA3
W5EBM3	root phototropism 2-like
W5CW70	pod-specific dehydrogenase SAC25
W4ZXL2	ACC oxidase
Chromatin-associated processes
A0A096UKH0	Histone H2A.1
Q43312	histone H2A7
A0A0C4BKM5	histone H2A variant 1
W4ZWK0	histone H2A
W5A645	histone H2A
W5DZG1	Histone H2A
W5F1A1	histone H2A variant 3
W5FGP3	Histone H2A
W5GH89	Histone H2A
W5BNS0	Histone H2A.4
Singal pathway
P04464	calmodulin
A0A096US65	Serine/threonine-protein kinase CTR1
A0A0C4BJH4	14-3-3 GF14-D-like
L0GDQ5	14-3-3 B
L0GED8	14-3-3 expressed
K4MQ41	calcium-dependent kinase
W5BMZ7	leucine-rich repeat transmembrane kinase 2
D0VMS4	LRR receptor-like serine threonine- kinase
W5FB99	Phosphatase 2A isoform 2 (PP2Ac-2)
W5BDL8	PREDICTED: phototropin-2-like
W5D9N7	Ras-related RIC1
Transport
B2BAL3	V-type proton ATPase subunit B 1-like
W5DY15	V-type ATPase 116kDa subunit family
W5B9W5	TGF-beta receptor-interacting 1
Photosynthesis
P83970	plasma membrane H+-ATPase
A0A077RAG2	Cytochrome b5
Q2L9B8	vacuolar ATP synthase subunit E
W5CEG1	Fructose-bisphosphate aldolase cytoplasmic isozyme
A0A077RST2	carbonic anhydrase
W5HZ47	fructose-bisphosphate aldolase isozyme 1
Protein folding
F4Y592	heat shock protein 90
F4Y595	heat shock protein 90
Q9SAU8	HSP70
W5FEE5	heat shock cognate 70 kDa protein 1-like isoform 1
W5A8B5	Heat shock 70 kDa 4L
W5BDM2	Heat shock cognate 70 kDa protein 1
W5DZG0	Heat shock cognate 70 kDa protein
Phenylpropanoid metabolism
W5GUI9	phenylalanine ammonia-lyase
Protein synthesis
W5G125	Elongation factor 2
W5H8Z0	elongation factor 1-gamma 3
W5EB89	Alanyl-tRNA mitochondrial
Fatty acid metabolism
W5FLT9	Long-chain-fatty-acid--CoA ligase 4
Membrane-associated proteins
A0A077S2A9	patellin-5-like
W5ASB4	aquaporin 8
Q9M7C4	plasma membrane intrinsic protein 1
W5AT28	plasma membrane intrinsic protein
W5FVE5	probable aquaporin PIP2-7-like
A7J2I2	plasma membrane intrinsic protein
A7J2I3	plasma membrane intrinsic protein
Sulfur metabolism
W5FLB0	Cysteine synthase
Cysteine and methionine metabolism
P32112	S-adenosyl-L-homocysteine hydrolase
W5AXY3	Adenosylhomocysteinase
Cyanoamino acid metabolism
W5DP19	4-hydroxyphenylacetaldehyde oxime monooxygenase-like
Retinol metabolism
W5DP45	retinol dehydrogenase 12
Other metabolisms
W5DTQ2	Codeine O-demethylase
W5G9C7	oligopeptidase A-like
W5E9S8	hypothetical protein TRIUR3_06362
